# Supplementary material for: Genome-wide DNA methylation profiling reveals candidate biomarkers and probable molecular mechanism of metabolic syndrome
Source: Genes Dis. 2022 Jan 11;9(4):833–6. doi: 10.1016/j.gendis.2021.12.010 (PMC9170599; doi:10.1016/j.gendis.2021.12.010)
Supplement: Multimedia component 3 [file mmc3.xlsx]

## Sheet: metaSvscon.p0.05.DMPall
Table S1. List of Differentially methylated probes (DMPs) in MetS compared to control
probe	DMP	delta_beta(case-control)	case_to_control.AveExpr	case_to_control.t	case_to_control.P.Value	case_to_control.adj.P.Val	case_to_control.B	case_to_control.case_AVG	case_to_control.control_AVG	delta_beta(case-control)	case_to_control.CHR	case_to_control.MAPINFO	case_to_control.Strand	case_to_control.Type	case_to_control.gene	case_to_control.feature	case_to_control.cgi	case_to_control.feat.cgi	case_to_control.UCSC_CpG_Islands_Name	case_to_control.DHS	case_to_control.Enhancer	case_to_control.Phantom	case_to_control.Probe_SNPs	case_to_control.Probe_SNPs_10
cg03215137	Hypo(10198)	-0.0293436	0.113597	5.48396	2.47598e-05	0.999997	2.12386	0.100393	0.129736	-0.0293436	12	54393687	R	II	HOXC9	TSS200	island	TSS200-island	chr12:54393374-54394648	TRUE	NA
cg22452230	Hypo(10198)	-0.0434114	0.5061	5.19282	4.74868e-05	0.999997	1.46553	0.486565	0.529977	-0.0434114	15	69754698	F	I		IGR	opensea	IGR-opensea		NA	NA
cg19612770	Hypo(10198)	-0.0305668	0.882643	5.10137	5.83661e-05	0.999997	1.25736	0.868888	0.899455	-0.0305668	19	4475216	F	II	HDGF2	Body	shelf	Body-shelf	chr19:4472119-4473123	NA	NA	low-CpG:4425823-4426286
cg18186394	Hypo(10198)	-0.0563097	0.304938	4.97739	7.72915e-05	0.999997	0.974237	0.279599	0.335908	-0.0563097	1	40783185	R	I	COL9A2	TSS1500	shore	TSS1500-shore	chr1:40781004-40781445	NA	NA	high-CpG:40555481-40555965
cg27295373	Hypo(10198)	-0.0645808	0.524393	4.85693	0.000101662	0.999997	0.698315	0.495332	0.559913	-0.0645808	1	220102277	R	II	SLC30A10	TSS1500	shore	TSS1500-shore	chr1:220101132-220102147	TRUE	NA
cg00718036	Hypo(10198)	-0.0383518	0.840642	4.83202	0.000107607	0.999997	0.64115	0.823384	0.861736	-0.0383518	4	108745325	R	I	SGMS2	TSS1500	shore	TSS1500-shore	chr4:108745829-108746535	NA	NA
cg19027710	Hypo(10198)	-0.0395884	0.812537	4.80093	0.000115522	0.999997	0.569778	0.794722	0.83431	-0.0395884	3	142837529	F	I	CHST2	TSS1500	shore	TSS1500-shore	chr3:142837885-142840838	NA	NA
cg09138207	Hypo(10198)	-0.0409855	0.90774	4.78214	0.00012059	0.999997	0.526614	0.889297	0.930282	-0.0409855	11	95962058	R	II	MAML2	Body	opensea	Body-opensea		NA	TRUE
cg16730266	Hypo(10198)	-0.0183729	0.0258203	4.73529	0.000134227	0.999997	0.418958	0.0175525	0.0359254	-0.0183729	1	24104639	F	II	C1orf128	TSS1500	island	TSS1500-island	chr1:24104502-24105263	NA	NA
cg21276379	Hypo(10198)	-0.0374442	0.143211	4.68397	0.000150969	0.999997	0.300922	0.126361	0.163806	-0.0374442	2	46523790	R	II	EPAS1	TSS1500	island	TSS1500-island	chr2:46523789-46527140	NA	NA
cg10824354	Hypo(10198)	-0.0427433	0.281749	4.68179	0.000151727	0.999997	0.295893	0.262515	0.305258	-0.0427433	17	47049956	R	II		IGR	opensea	IGR-opensea		TRUE	NA
cg05188837	Hypo(10198)	-0.0534742	0.503618	4.67202	0.000155162	0.999997	0.273421	0.479554	0.533029	-0.0534742	16	87605249	F	II		IGR	opensea	IGR-opensea		TRUE	TRUE
cg12940522	Hypo(10198)	-0.0250504	0.247323	4.61638	0.000176288	0.999997	0.145345	0.23605	0.2611	-0.0250504	20	62073153	R	II	KCNQ2	Body	shelf	Body-shelf	chr20:62076060-62076263	TRUE	NA
cg12746557	Hypo(10198)	-0.153849	0.47499	4.60266	0.000181932	0.999997	0.113739	0.405758	0.559607	-0.153849	21	39644332	F	II	KCNJ15	5'UTR	opensea	5'UTR-opensea		NA	TRUE
cg02352328	Hypo(10198)	-0.0321853	0.884956	4.60097	0.000182641	0.999997	0.109836	0.870473	0.902658	-0.0321853	16	89122375	R	II		IGR	shelf	IGR-shelf	chr16:89118801-89119152	NA	NA
cg15602677	Hypo(10198)	-0.112329	0.795452	4.58597	0.000189043	0.999997	0.0752968	0.744904	0.857232	-0.112329	2	1166067	R	II	SNTG2	Body	shelf	Body-shelf	chr2:1163016-1163820	NA	NA			rs7558752
cg08421057	Hypo(10198)	-0.0108084	0.021077	4.58589	0.000189079	0.999997	0.0751057	0.0162133	0.0270216	-0.0108084	4	170541546	F	I	CLCN3	TSS200	island	TSS200-island	chr4:170541251-170541810	NA	NA
cg02635449	Hypo(10198)	-0.0441436	0.49618	4.57757	0.000192727	0.999997	0.0559446	0.476315	0.520459	-0.0441436	17	109926	F	II	RPH3AL	Body	shelf	Body-shelf	chr17:113664-113881	NA	TRUE		rs76919592
cg01353073	Hypo(10198)	-0.0512664	0.272073	4.55544	0.000202787	0.999997	0.00494767	0.249003	0.30027	-0.0512664	16	1965080	F	II	HS3ST6	Body	shelf	Body-shelf	chr16:1967799-1968970	NA	TRUE
cg17367356	Hypo(10198)	-0.0160492	0.0929485	4.53065	0.000214686	0.999997	-0.0521814	0.0857263	0.101776	-0.0160492	11	45907078	R	I	MAPK8IP1	TSS200	island	TSS200-island	chr11:45907006-45907809	NA	NA
cg21597025	Hypo(10198)	-0.0800654	0.751363	4.50407	0.000228225	0.999997	-0.11343	0.715333	0.795399	-0.0800654	3	142837564	R	II	CHST2	TSS1500	shore	TSS1500-shore	chr3:142837885-142840838	NA	NA
cg22085702	Hypo(10198)	-0.0321804	0.271955	4.48323	0.000239442	0.999997	-0.161469	0.257474	0.289654	-0.0321804	11	14994222	F	II	CALCA	TSS1500	shore	TSS1500-shore	chr11:14995128-14995908	NA	NA
cg26248581	Hypo(10198)	-0.0499107	0.323665	4.47759	0.000242572	0.999997	-0.17447	0.301205	0.351116	-0.0499107	10	79470767	R	II		IGR	shore	IGR-shore	chr10:79470962-79471425	NA	TRUE			rs78654317
cg00456672	Hypo(10198)	-0.0787368	0.461967	4.47534	0.000243833	0.999997	-0.179659	0.426536	0.505272	-0.0787368	15	62358751	F	II	C2CD4A	TSS1500	shore	TSS1500-shore	chr15:62359827-62360995	NA	NA
cg22875332	Hypo(10198)	-0.104835	0.282203	4.46293	0.000250907	0.999997	-0.208279	0.235027	0.339863	-0.104835	1	76189707	R	II	ACADM	TSS1500	shore	TSS1500-shore	chr1:76189916-76190730	NA	NA
cg17058475	Hypo(10198)	-0.0624762	0.136226	4.44811	0.000259621	0.999997	-0.24244	0.108112	0.170588	-0.0624762	11	68607737	R	II	CPT1A	5'UTR	shore	5'UTR-shore	chr11:68608155-68609419	NA	NA
cg07119389	Hypo(10198)	-0.0259854	0.0451704	4.43641	0.000266717	0.999997	-0.269417	0.033477	0.0594623	-0.0259854	6	28249167	R	I	PGBD1	TSS200	island	TSS200-island	chr6:28249166-28249568	TRUE	NA
cg14271665	Hypo(10198)	-0.0174276	0.0555665	4.4218	0.000275852	0.999997	-0.303101	0.0477241	0.0651517	-0.0174276	1	1370768	R	II	VWA1	TSS200	island	TSS200-island	chr1:1370767-1371449	NA	TRUE
cg26753088	Hypo(10198)	-0.0175001	0.829778	4.38573	0.000299782	0.999997	-0.386274	0.821903	0.839403	-0.0175001	19	1293582	R	I	EFNA2	Body	shore	Body-shore	chr19:1295513-1295891	NA	NA
cg05159438	Hypo(10198)	-0.0274536	0.202548	4.37586	0.00030669	0.999997	-0.409045	0.190194	0.217647	-0.0274536	11	69515681	R	II	FGF19	Body	shore	Body-shore	chr11:69516931-69517218	TRUE	TRUE
cg22572476	Hypo(10198)	-0.100462	0.566109	4.35452	0.000322167	0.999997	-0.458235	0.520901	0.621363	-0.100462	6	28601324	R	II		IGR	shore	IGR-shore	chr6:28602853-28603295	NA	NA			rs9461476
cg04717837	Hypo(10198)	-0.0340538	0.181316	4.33779	0.000334853	0.999997	-0.496813	0.165992	0.200046	-0.0340538	11	3225004	F	II		IGR	island	IGR-island	chr11:3224524-3225077	TRUE	TRUE			rs76255684
cg00825173	Hypo(10198)	-0.0241454	0.0432593	4.33154	0.000339723	0.999997	-0.511232	0.0323939	0.0565392	-0.0241454	13	21140752	R	I	IFT88	TSS1500	shore	TSS1500-shore	chr13:21140951-21141719	NA	NA
cg02417264	Hypo(10198)	-0.0317478	0.339979	4.32805	0.000342472	0.999997	-0.519282	0.325692	0.35744	-0.0317478	7	45197727	F	II	RAMP3	Body	island	Body-island	chr7:45197181-45197807	NA	NA		rs57411303
cg11924499	Hypo(10198)	-0.0506063	0.221209	4.2932	0.000371175	0.999997	-0.599624	0.198436	0.249042	-0.0506063	11	20934569	F	II	NELL1	Body	opensea	Body-opensea		NA	TRUE		rs75691360
cg04989440	Hypo(10198)	-0.0314522	0.0709988	4.2822	0.000380732	0.999997	-0.624993	0.0568453	0.0882976	-0.0314522	6	125684580	F	II		IGR	island	IGR-island	chr6:125684544-125684865	NA	TRUE
cg20794824	Hypo(10198)	-0.0586127	0.514749	4.27193	0.000389868	0.999997	-0.64865	0.488373	0.546986	-0.0586127	3	170138205	R	II	CLDN11	Body	shore	Body-shore	chr3:170136242-170137886	NA	NA
cg00907283	Hypo(10198)	-0.0586265	0.245296	4.26739	0.00039398	0.999997	-0.659114	0.218915	0.277541	-0.0586265	22	20286454	R	II		IGR	island	IGR-island	chr22:20286318-20287630	NA	NA
cg09928766	Hypo(10198)	-0.063417	0.323424	4.26195	0.00039897	0.999997	-0.671671	0.294887	0.358304	-0.063417	19	51815373	R	II	IGLON5	Body	island	Body-island	chr19:51815157-51815458	TRUE	NA
cg06595852	Hypo(10198)	-0.0120807	0.0443408	4.2617	0.000399195	0.999997	-0.672231	0.0389045	0.0509852	-0.0120807	1	63154465	R	II	DOCK7	TSS1500	shore	TSS1500-shore	chr1:63153380-63154349	NA	NA
cg18643249	Hypo(10198)	-0.0232002	0.907082	4.25017	0.000409976	0.999997	-0.698809	0.896642	0.919842	-0.0232002	6	33741802	R	II	LEMD2	Body	shelf	Body-shelf	chr6:33739405-33739736	NA	NA
cg12950816	Hypo(10198)	-0.219818	0.220262	4.24805	0.000411993	0.999997	-0.703702	0.121344	0.341162	-0.219818	7	1198977	F	I	ZFAND2A	5'UTR	island	5'UTR-island	chr7:1198965-1200144	NA	NA			rs59676244
cg05650171	Hypo(10198)	-0.0415711	0.813921	4.2433	0.00041654	0.999997	-0.714646	0.795214	0.836785	-0.0415711	1	161089102	F	II	PFDN2	TSS1500	shore	TSS1500-shore	chr1:161087722-161088112	NA	TRUE
cg16821992	Hypo(10198)	-0.0462424	0.0920952	4.23835	0.000421328	0.999997	-0.726043	0.0712861	0.117529	-0.0462424	8	116679935	F	II	TRPS1	5'UTR	island	5'UTR-island	chr8:116679698-116679936	NA	NA
cg03823171	Hypo(10198)	-0.0600773	0.848318	4.23413	0.000425459	0.999997	-0.735769	0.821283	0.88136	-0.0600773	12	127215338	F	II		IGR	shelf	IGR-shelf	chr12:127210778-127211651	NA	NA
cg22711621	Hypo(10198)	-0.0272617	0.0579316	4.22883	0.000430703	0.999997	-0.747982	0.0456639	0.0729256	-0.0272617	5	65017248	R	I	NLN	TSS1500	shore	TSS1500-shore	chr5:65017603-65018512	TRUE	NA
cg02294302	Hypo(10198)	-0.0401731	0.357142	4.22615	0.000433379	0.999997	-0.754155	0.339064	0.379237	-0.0401731	1	47906276	F	II	FOXD2	3'UTR	shore	3'UTR-shore	chr1:47902793-47905518	NA	NA
cg11715966	Hypo(10198)	-0.0387703	0.903188	4.22532	0.000434213	0.999997	-0.756071	0.885742	0.924512	-0.0387703	19	46917255	F	II	CCDC8	TSS1500	shore	TSS1500-shore	chr19:46915311-46915802	NA	NA
cg11216917	Hypo(10198)	-0.0468217	0.218719	4.21687	0.000442776	0.999997	-0.775535	0.197649	0.244471	-0.0468217	1	204044509	F	II	SOX13	5'UTR	island	5'UTR-island	chr1:204042245-204044510	NA	NA
cg17584196	Hypo(10198)	-0.0316028	0.259977	4.21305	0.000446711	0.999997	-0.784353	0.245756	0.277359	-0.0316028	11	82445114	F	II	FAM181B	TSS1500	shore	TSS1500-shore	chr11:82443435-82444976	TRUE	NA		rs34030508
cg15733367	Hypo(10198)	-0.0135371	0.0394615	4.20977	0.000450112	0.999997	-0.791911	0.0333698	0.0469069	-0.0135371	3	57994941	F	I	FLNB	Body	island	Body-island	chr3:57994921-57995218	TRUE	NA			rs36087137
cg26305827	Hypo(10198)	-0.0433803	0.895451	4.20004	0.000460348	0.999997	-0.814315	0.87593	0.919311	-0.0433803	5	79866869	F	II	ANKRD34B	TSS1500	shore	TSS1500-shore	chr5:79864842-79866447	NA	NA
cg19663861	Hypo(10198)	-0.0288473	0.92007	4.19596	0.000464715	0.999997	-0.823723	0.907089	0.935936	-0.0288473	20	42137384	R	I		IGR	shore	IGR-shore	chr20:42135793-42137062	NA	NA
cg04347447	Hypo(10198)	-0.0383088	0.371116	4.18743	0.000473967	0.999997	-0.84336	0.353877	0.392186	-0.0383088	3	50541467	F	II	CACNA2D2	TSS1500	shore	TSS1500-shore	chr3:50540220-50541123	NA	NA
cg00057722	Hypo(10198)	-0.049271	0.360947	4.17198	0.00049121	0.999997	-0.878947	0.338775	0.388046	-0.049271	18	45934156	F	II		IGR	shore	IGR-shore	chr18:45934453-45937265	NA	NA
cg20979003	Hypo(10198)	-0.0221844	0.0631571	4.17047	0.000492927	0.999997	-0.882422	0.0531742	0.0753585	-0.0221844	3	141205767	R	I	RASA2	TSS200	shore	TSS200-shore	chr3:141205983-141206760	NA	NA
cg10068408	Hypo(10198)	-0.0255584	0.851842	4.16948	0.000494057	0.999997	-0.884701	0.840341	0.8659	-0.0255584	11	62783394	R	II	SLC22A8	TSS200	opensea	TSS200-opensea		NA	TRUE
cg17327990	Hypo(10198)	-0.0191677	0.10115	4.16397	0.000500391	0.999997	-0.897385	0.0925246	0.111692	-0.0191677	19	18549274	R	II	ISYNA1	TSS200	shore	TSS200-shore	chr19:18543828-18549161	NA	TRUE
cg23236270	Hypo(10198)	-0.0504623	0.249373	4.14588	0.000521772	0.999997	-0.939036	0.226665	0.277127	-0.0504623	11	133402500	F	II	OPCML	TSS200	opensea	TSS200-opensea		NA	NA
cg07647717	Hypo(10198)	-0.0670792	0.773728	4.13702	0.000532577	0.999997	-0.959433	0.743543	0.810622	-0.0670792	3	45353303	R	II		IGR	opensea	IGR-opensea		NA	TRUE
cg00349895	Hypo(10198)	-0.0631811	0.194093	4.1323	0.000538424	0.999997	-0.970298	0.165662	0.228843	-0.0631811	4	154073501	R	I	TRIM2	TSS1500	shore	TSS1500-shore	chr4:154074383-154075045	NA	NA
cg27465566	Hypo(10198)	-0.0168969	0.0848866	4.12628	0.000545975	0.999997	-0.984156	0.077283	0.0941799	-0.0168969	5	14142574	R	II	TRIO	TSS1500	shore	TSS1500-shore	chr5:14143017-14145350	NA	NA
cg14144732	Hypo(10198)	-0.0151519	0.0371408	4.12598	0.000546352	0.999997	-0.984841	0.0303225	0.0454743	-0.0151519	14	54863539	F	I	CDKN3	TSS200	island	TSS200-island	chr14:54863423-54864254	NA	NA		rs2235961
cg24613050	Hypo(10198)	-0.032397	0.408148	4.12188	0.000551566	0.999997	-0.994291	0.39357	0.425967	-0.032397	10	81743128	R	I		IGR	island	IGR-island	chr10:81743127-81743547	NA	NA
cg18503793	Hypo(10198)	-0.0124764	0.0739578	4.1154	0.000559894	0.999997	-1.0092	0.0683434	0.0808198	-0.0124764	22	41763370	F	II	TEF	TSS200	opensea	TSS200-opensea		NA	TRUE	low-CpG:40093245-40093462
cg09641215	Hypo(10198)	-0.0261501	0.233257	4.10975	0.000567257	0.999997	-1.02219	0.221489	0.247639	-0.0261501	22	31064577	R	II	DUSP18	TSS1500	shore	TSS1500-shore	chr22:31063462-31064384	NA	NA
cg12136439	Hypo(10198)	-0.0216512	0.839996	4.1078	0.000569829	0.999997	-1.02669	0.830253	0.851904	-0.0216512	15	93609450	F	II	RGMA	Body	island	Body-island	chr15:93609145-93609741	NA	NA		rs11074135
cg15637765	Hypo(10198)	-0.0523776	0.384596	4.10217	0.0005773	0.999997	-1.03965	0.361027	0.413404	-0.0523776	5	14145681	R	II	TRIO	Body	shore	Body-shore	chr5:14143017-14145350	NA	NA
cg25231225	Hypo(10198)	-0.0686241	0.269156	4.10106	0.000578784	0.999997	-1.0422	0.238275	0.3069	-0.0686241	22	35937531	F	I	RASD2	1stExon	island	1stExon-island	chr22:35935981-35937537	NA	TRUE		rs2272861
cg08320524	Hypo(10198)	-0.105583	0.373625	4.09037	0.000593269	0.999997	-1.06678	0.326113	0.431696	-0.105583	21	39644354	R	II	KCNJ15	5'UTR	opensea	5'UTR-opensea		NA	TRUE
cg18452600	Hypo(10198)	-0.0168482	0.074964	4.08163	0.000605395	0.999997	-1.08689	0.0673823	0.0842305	-0.0168482	8	9911543	R	II	MSRA	TSS1500	shore	TSS1500-shore	chr8:9911629-9912633	NA	NA
cg23265096	Hypo(10198)	-0.031137	0.241383	4.07554	0.000613976	0.999997	-1.10088	0.227372	0.258509	-0.031137	20	57582594	R	II	CTSZ	TSS1500	island	TSS1500-island	chr20:57581902-57582595	TRUE	NA
cg15925718	Hypo(10198)	-0.0147894	0.0483108	4.0741	0.000616033	0.999997	-1.1042	0.0416556	0.0564449	-0.0147894	10	75911032	F	I	AP3M1	TSS1500	island	TSS1500-island	chr10:75910836-75911480	NA	NA
cg22919728	Hypo(10198)	-0.0573313	0.379794	4.06877	0.000623679	0.999997	-1.11646	0.353995	0.411326	-0.0573313	3	126242490	F	II	CHST13	TSS1500	shore	TSS1500-shore	chr3:126242783-126243358	NA	TRUE
cg25305703	Hypo(10198)	-0.0841886	0.604121	4.06146	0.000634313	0.999997	-1.13326	0.566236	0.650424	-0.0841886	8	128378218	F	II		IGR	opensea	IGR-opensea		NA	TRUE
cg25350097	Hypo(10198)	-0.070231	0.770361	4.0591	0.000637789	0.999997	-1.13869	0.738757	0.808988	-0.070231	2	110963774	F	II	NPHP1	TSS1500	shore	TSS1500-shore	chr2:110962400-110962631	NA	NA
cg03797957	Hypo(10198)	-0.0537613	0.627211	4.05882	0.0006382	0.999997	-1.13933	0.603018	0.656779	-0.0537613	11	57424401	F	II	CLP1	TSS1500	shore	TSS1500-shore	chr11:57424937-57425262	NA	NA			rs77002214
cg00431813	Hypo(10198)	-0.138996	0.826655	4.05478	0.000644189	0.999997	-1.14861	0.764106	0.903102	-0.138996	7	1051703	F	II	C7orf50	Body	shore	Body-shore	chr7:1052387-1052736	NA	NA
cg07478918	Hypo(10198)	-0.0261108	0.363638	4.05211	0.000648183	0.999997	-1.15475	0.351888	0.377999	-0.0261108	11	31817824	F	II	PAX6	Body	shelf	Body-shelf	chr11:31820060-31821416	NA	NA
cg26619043	Hypo(10198)	-0.0313766	0.119067	4.04737	0.00065533	0.999997	-1.16564	0.104948	0.136324	-0.0313766	17	66287492	F	I	ARSG	5'UTR	island	5'UTR-island	chr17:66286541-66288532	NA	NA
cg07097265	Hypo(10198)	-0.0112584	0.0377784	4.04703	0.000655854	0.999997	-1.16644	0.0327121	0.0439705	-0.0112584	17	17727093	F	I	SREBF1	Body	island	Body-island	chr17:17726855-17727282	NA	TRUE
cg03759229	Hypo(10198)	-0.0669628	0.582642	4.04424	0.000660089	0.999997	-1.17283	0.552509	0.619472	-0.0669628	6	28601417	R	I		IGR	shore	IGR-shore	chr6:28602853-28603295	NA	NA			rs75534826
cg06829266	Hypo(10198)	-0.0283476	0.0928121	4.04164	0.00066408	0.999997	-1.17882	0.0800557	0.108403	-0.0283476	16	446668	F	I	NME4	TSS1500	shore	TSS1500-shore	chr16:447160-447649	NA	NA
cg00972313	Hypo(10198)	-0.0734438	0.719924	4.03855	0.000668838	0.999997	-1.18591	0.686874	0.760318	-0.0734438	10	1531243	F	I	ADARB2	Body	opensea	Body-opensea		NA	NA		rs12777506
cg24409356	Hypo(10198)	-0.0109772	0.0213328	4.02726	0.000686539	0.999997	-1.21185	0.0163931	0.0273702	-0.0109772	1	165738333	R	I	TMCO1	TSS200	island	TSS200-island	chr1:165737832-165738349	NA	NA
cg06106484	Hypo(10198)	-0.194477	0.593157	4.02535	0.000689584	0.999997	-1.21624	0.505643	0.700119	-0.194477	8	32985289	F	II		IGR	opensea	IGR-opensea		NA	TRUE
cg24556382	Hypo(10198)	-0.0792255	0.638213	4.0226	0.00069399	0.999997	-1.22257	0.602562	0.681787	-0.0792255	4	174173455	R	II	GALNT7	Body	opensea	Body-opensea		TRUE	TRUE
cg23876832	Hypo(10198)	-0.157145	0.278555	4.02197	0.000695005	0.999997	-1.22402	0.20784	0.364984	-0.157145	11	62092739	R	I		IGR	opensea	IGR-opensea		TRUE	TRUE
cg23230486	Hypo(10198)	-0.031709	0.12961	4.01836	0.000700829	0.999997	-1.2323	0.115341	0.14705	-0.031709	1	27718269	F	II	GPR3	TSS1500	shore	TSS1500-shore	chr1:27718892-27719349	NA	TRUE
cg02975268	Hypo(10198)	-0.0125283	0.963274	4.01266	0.000710138	0.999997	-1.2454	0.957637	0.970165	-0.0125283	17	35309385	R	II	AATF	Body	shelf	Body-shelf	chr17:35305758-35306757	NA	NA
cg05883195	Hypo(10198)	-0.0439832	0.673506	4.00942	0.000715468	0.999997	-1.25282	0.653713	0.697697	-0.0439832	16	1072056	R	II		IGR	shore	IGR-shore	chr16:1069294-1070214	NA	NA
cg16019612	Hypo(10198)	-0.0420872	0.501083	4.00425	0.000724077	0.999997	-1.26469	0.482144	0.524231	-0.0420872	19	708568	R	I	PALM	TSS1500	island	TSS1500-island	chr19:708530-708742	TRUE	NA
cg27206603	Hypo(10198)	-0.036532	0.170757	4.00261	0.000726846	0.999997	-1.26848	0.154318	0.19085	-0.036532	16	13164346	F	II	SHISA9	Body	opensea	Body-opensea		NA	TRUE
cg06567829	Hypo(10198)	-0.0557148	0.823701	3.99871	0.000733421	0.999997	-1.27742	0.798629	0.854344	-0.0557148	16	89440878	F	II	ANKRD11	5'UTR	shelf	5'UTR-shelf	chr16:89438503-89438850	TRUE	NA	low-CpG:87968372-87968381
cg16246747	Hypo(10198)	-0.0754944	0.4988	3.99831	0.000734099	0.999997	-1.27833	0.464827	0.540322	-0.0754944	2	111491205	R	II	ACOXL	5'UTR	shore	5'UTR-shore	chr2:111489977-111490884	NA	NA
cg04243827	Hypo(10198)	-0.0624724	0.150705	3.99567	0.000738602	0.999997	-1.2844	0.122592	0.185065	-0.0624724	5	3103718	R	I		IGR	opensea	IGR-opensea		NA	TRUE
cg14844588	Hypo(10198)	-0.0302106	0.231784	3.99267	0.000743739	0.999997	-1.29128	0.218189	0.248399	-0.0302106	1	40783039	R	I	COL9A2	TSS200	island	TSS200-island	chr1:40782220-40783145	NA	NA	high-CpG:40555481-40555965		rs2734312
cg02054358	Hypo(10198)	-0.0359632	0.150343	3.98285	0.000760839	0.999997	-1.31383	0.13416	0.170123	-0.0359632	17	70335431	R	II		IGR	opensea	IGR-opensea		TRUE	TRUE
cg03874092	Hypo(10198)	-0.0213303	0.0519765	3.98187	0.000762571	0.999997	-1.31609	0.0423779	0.0637082	-0.0213303	2	60780415	R	II	BCL11A	1stExon	shore	1stExon-shore	chr2:60781019-60782284	NA	NA
cg13173444	Hypo(10198)	-0.0174531	0.935038	3.9759	0.00077317	0.999997	-1.32978	0.927184	0.944637	-0.0174531	22	48609474	R	II		IGR	shelf	IGR-shelf	chr22:48605157-48605507	NA	NA
cg16677448	Hypo(10198)	-0.0613109	0.523592	3.97102	0.000781957	0.999997	-1.34099	0.496002	0.557313	-0.0613109	19	36004699	R	II	DMKN	TSS200	opensea	TSS200-opensea		TRUE	TRUE
cg11630404	Hypo(10198)	-0.0191474	0.0715552	3.96749	0.000788362	0.999997	-1.34907	0.0629388	0.0820862	-0.0191474	4	113442346	F	II		IGR	shore	IGR-shore	chr4:113444181-113444389	NA	TRUE		rs34620217
cg14527875	Hypo(10198)	-0.0245409	0.90442	3.96348	0.000795704	0.999997	-1.35827	0.893377	0.917918	-0.0245409	9	139648167	F	II		IGR	opensea	IGR-opensea		NA	NA
cg09213929	Hypo(10198)	-0.0272178	0.253062	3.96177	0.000798861	0.999997	-1.36219	0.240814	0.268032	-0.0272178	11	111170578	F	II	C11orf93	5'UTR	shore	5'UTR-shore	chr11:111169304-111170428	TRUE	NA		rs79414772
cg18031270	Hypo(10198)	-0.019728	0.113418	3.95794	0.000805974	0.999997	-1.37098	0.10454	0.124268	-0.019728	19	42444187	R	II		IGR	island	IGR-island	chr19:42444020-42445255	TRUE	NA
cg14529565	Hypo(10198)	-0.0378823	0.230565	3.9489	0.000823012	0.999997	-1.39172	0.213518	0.2514	-0.0378823	9	96705256	F	II		IGR	shelf	IGR-shelf	chr9:96708116-96708487	NA	NA
cg23246885	Hypo(10198)	-0.0206315	0.0903553	3.9408	0.000838575	0.999997	-1.41029	0.0810712	0.101703	-0.0206315	2	202899877	F	I	FZD7	1stExon	island	1stExon-island	chr2:202897386-202901046	NA	NA
cg20950843	Hypo(10198)	-0.0402114	0.873834	3.93428	0.000851304	0.999997	-1.42522	0.855739	0.89595	-0.0402114	22	43044387	F	II	CYB5R3	TSS1500	shore	TSS1500-shore	chr22:43045009-43045679	NA	NA
cg10194295	Hypo(10198)	-0.0836888	0.257317	3.93288	0.00085408	0.999997	-1.42844	0.219657	0.303346	-0.0836888	17	39216457	R	II	LOC730755	TSS200	opensea	TSS200-opensea		TRUE	NA
cg01172234	Hypo(10198)	-0.0253201	0.889139	3.93217	0.000855486	0.999997	-1.43007	0.877745	0.903065	-0.0253201	7	157403114	F	II	PTPRN2	Body	shore	Body-shore	chr7:157405009-157406608	NA	NA
cg17461600	Hypo(10198)	-0.0505292	0.64406	3.92769	0.000864383	0.999997	-1.44032	0.621322	0.671851	-0.0505292	1	57983368	R	II	DAB1	5'UTR	opensea	5'UTR-opensea		NA	TRUE
cg16087412	Hypo(10198)	-0.036587	0.248632	3.92161	0.000876621	0.999997	-1.45425	0.232167	0.268754	-0.036587	17	21281017	F	II	KCNJ12	5'UTR	island	5'UTR-island	chr17:21279506-21281574	NA	TRUE
cg14599362	Hypo(10198)	-0.0290663	0.724189	3.92076	0.000878355	0.999997	-1.45621	0.711109	0.740176	-0.0290663	9	139133513	F	II	QSOX2	Body	opensea	Body-opensea		NA	NA
cg04094791	Hypo(10198)	-0.0904226	0.786193	3.91997	0.000879963	0.999997	-1.45802	0.745503	0.835925	-0.0904226	1	161576629	R	II	HSPA7	Body	island	Body-island	chr1:161575534-161576908	TRUE	NA
cg10502244	Hypo(10198)	-0.0610705	0.758779	3.91901	0.000881918	0.999997	-1.46022	0.731298	0.792368	-0.0610705	12	48399295	R	I	COL2A1	TSS1500	island	TSS1500-island	chr12:48399168-48399372	NA	NA
cg09115225	Hypo(10198)	-0.0116929	0.947012	3.90926	0.000902024	0.999997	-1.48255	0.94175	0.953443	-0.0116929	13	33412630	R	II		IGR	opensea	IGR-opensea		NA	TRUE
cg11045331	Hypo(10198)	-0.0790925	0.493954	3.90802	0.000904619	0.999997	-1.48539	0.458362	0.537455	-0.0790925	2	236412034	R	I	AGAP1	Body	opensea	Body-opensea		NA	TRUE
cg12582028	Hypo(10198)	-0.0761976	0.693015	3.90687	0.000907031	0.999997	-1.48803	0.658726	0.734923	-0.0761976	1	151736699	R	I	OAZ3	Body	shore	Body-shore	chr1:151735445-151736093	NA	NA
cg23972860	Hypo(10198)	-0.044849	0.625053	3.90399	0.000913083	0.999997	-1.49461	0.604871	0.64972	-0.044849	1	7395024	F	II	CAMTA1	Body	opensea	Body-opensea		TRUE	TRUE
cg04118321	Hypo(10198)	-0.0163206	0.925933	3.9032	0.000914767	0.999997	-1.49644	0.918589	0.93491	-0.0163206	16	69355425	F	II	VPS4A	Body	shore	Body-shore	chr16:69354862-69355186	NA	NA
cg02900213	Hypo(10198)	-0.0323332	0.111947	3.89914	0.000923392	0.999997	-1.50573	0.097397	0.12973	-0.0323332	11	20385756	F	II	HTATIP2	Body	shore	Body-shore	chr11:20385161-20385673	TRUE	TRUE
cg25845331	Hypo(10198)	-0.0174484	0.0278596	3.89636	0.000929352	0.999997	-1.5121	0.0200078	0.0374562	-0.0174484	1	15851274	F	I	CASP9	TSS1500	island	TSS1500-island	chr1:15851106-15851581	NA	NA			rs28457091
cg05010260	Hypo(10198)	-0.114483	0.723326	3.89199	0.000938789	0.999997	-1.5221	0.671809	0.786292	-0.114483	7	100820291	R	II	C7orf52	5'UTR	shelf	5'UTR-shelf	chr7:100823307-100823701	NA	NA
cg12499542	Hypo(10198)	-0.0396887	0.876281	3.89109	0.000940732	0.999997	-1.52415	0.858421	0.89811	-0.0396887	12	53808156	R	II	SP1	3'UTR	opensea	3'UTR-opensea		NA	TRUE
cg26303737	Hypo(10198)	-0.0245187	0.769861	3.89052	0.000941987	0.999997	-1.52547	0.758828	0.783347	-0.0245187	5	153618165	F	II	GALNT10	Body	opensea	Body-opensea		NA	TRUE
cg24499516	Hypo(10198)	-0.0407031	0.583594	3.88428	0.000955667	0.999997	-1.53974	0.565277	0.60598	-0.0407031	20	49638562	R	II	KCNG1	5'UTR	shore	5'UTR-shore	chr20:49639071-49640212	NA	TRUE
cg03547924	Hypo(10198)	-0.0513033	0.839078	3.88171	0.000961368	0.999997	-1.54562	0.815992	0.867295	-0.0513033	20	34025927	F	II	GDF5	1stExon	shelf	1stExon-shelf	chr20:34022007-34022502	NA	TRUE
cg05815920	Hypo(10198)	-0.0125531	0.0506343	3.88053	0.000964001	0.999997	-1.54833	0.0449854	0.0575385	-0.0125531	10	103880348	R	I	LDB1	TSS200	island	TSS200-island	chr10:103879633-103880628	NA	NA	high-CpG:103869921-103870344
cg26203839	Hypo(10198)	-0.0361172	0.812329	3.87585	0.000974486	0.999997	-1.55904	0.796077	0.832194	-0.0361172	8	142174631	R	I	DENND3	Body	opensea	Body-opensea		TRUE	TRUE
cg05234568	Hypo(10198)	-0.120824	0.742379	3.87423	0.000978142	0.999997	-1.56274	0.688008	0.808832	-0.120824	11	5960015	R	I		IGR	opensea	IGR-opensea		NA	NA
cg10132809	Hypo(10198)	-0.0167543	0.0934722	3.87089	0.00098573	0.999997	-1.57039	0.0859328	0.102687	-0.0167543	7	71198544	R	I		IGR	opensea	IGR-opensea		TRUE	NA		rs17143922
cg16709217	Hypo(10198)	-0.0220702	0.877618	3.86953	0.000988821	0.999997	-1.57349	0.867686	0.889756	-0.0220702	7	107444440	R	II	SLC26A3	TSS1500	opensea	TSS1500-opensea		NA	NA
cg17006519	Hypo(10198)	-0.00993795	0.038885	3.86397	0.00100163	0.999997	-1.58622	0.0344129	0.0443509	-0.00993795	13	53191650	F	II	HNRNPA1L2	1stExon	island	1stExon-island	chr13:53191405-53191872	NA	NA	high-CpG:52089602-52089664	rs9526957
cg18363918	Hypo(10198)	-0.0920624	0.414675	3.85935	0.00101237	0.999997	-1.59677	0.373247	0.465309	-0.0920624	19	51829984	R	I	IGLON5	Body	shore	Body-shore	chr19:51830064-51831145	TRUE	NA
cg03215895	Hypo(10198)	-0.0253851	0.904291	3.85282	0.00102777	0.999997	-1.61171	0.892867	0.918252	-0.0253851	13	100497610	F	II	CLYBL	Body	opensea	Body-opensea		NA	NA
cg13390361	Hypo(10198)	-0.0504451	0.829232	3.85219	0.00102926	0.999997	-1.61314	0.806531	0.856976	-0.0504451	8	43058087	R	II		IGR	shore	IGR-shore	chr8:43059755-43059973	NA	NA
cg00151565	Hypo(10198)	-0.0161094	0.946178	3.84069	0.001057	0.999997	-1.63944	0.938929	0.955038	-0.0161094	1	173961904	F	II	RC3H1	1stExon	opensea	1stExon-opensea		NA	NA
cg17667648	Hypo(10198)	-0.0309091	0.89118	3.83318	0.0010755	0.999997	-1.6566	0.877271	0.90818	-0.0309091	21	47423074	R	II	COL6A1	Body	island	Body-island	chr21:47421844-47423883	NA	NA
cg04645189	Hypo(10198)	-0.0272458	0.105262	3.82855	0.00108706	0.999997	-1.66716	0.0930014	0.120247	-0.0272458	17	42977486	R	II	EFTUD2	TSS1500	shore	TSS1500-shore	chr17:42976710-42977118	NA	NA
cg13446199	Hypo(10198)	-0.122432	0.420784	3.82393	0.00109875	0.999997	-1.67774	0.36569	0.488122	-0.122432	8	143762866	F	II	PSCA	Body	opensea	Body-opensea		TRUE	NA
cg00988129	Hypo(10198)	-0.01429	0.0618301	3.8202	0.00110824	0.999997	-1.68624	0.0553996	0.0696896	-0.01429	8	75232556	R	II	JPH1	Body	shore	Body-shore	chr8:75232649-75234101	NA	NA
cg16049246	Hypo(10198)	-0.0472518	0.516134	3.81768	0.00111472	0.999997	-1.69199	0.49487	0.542122	-0.0472518	11	76464026	F	II		IGR	opensea	IGR-opensea		TRUE	TRUE
cg05290274	Hypo(10198)	-0.0253026	0.110294	3.81377	0.00112485	0.999997	-1.70093	0.0989081	0.124211	-0.0253026	17	39534096	F	II	KRT34	3'UTR	opensea	3'UTR-opensea		NA	NA
cg15861059	Hypo(10198)	-0.0362465	0.122206	3.8123	0.00112868	0.999997	-1.70429	0.105895	0.142141	-0.0362465	6	2972195	R	I	SERPINB6	TSS200	shore	TSS200-shore	chr6:2971086-2971962	TRUE	NA
cg11175476	Hypo(10198)	-0.0690139	0.185747	3.81222	0.00112888	0.999997	-1.70446	0.154691	0.223705	-0.0690139	12	12419201	F	II	LRP6	Body	shore	Body-shore	chr12:12419679-12420541	NA	NA
cg06719448	Hypo(10198)	-0.0968304	0.743855	3.8102	0.00113415	0.999997	-1.70907	0.700281	0.797112	-0.0968304	7	128355262	R	II	FAM71F1	TSS200	opensea	TSS200-opensea		NA	NA
cg04091325	Hypo(10198)	-0.0734653	0.716463	3.80977	0.00113529	0.999997	-1.71006	0.683404	0.756869	-0.0734653	15	84115433	R	II	SH3GL3	TSS1500	shore	TSS1500-shore	chr15:84115762-84116921	NA	NA
cg16207110	Hypo(10198)	-0.0818315	0.402796	3.80482	0.00114833	0.999997	-1.72135	0.365972	0.447803	-0.0818315	17	37024401	R	I		IGR	shore	IGR-shore	chr17:37025737-37027104	NA	NA
cg15481172	Hypo(10198)	-0.0531809	0.338916	3.80331	0.00115237	0.999997	-1.72481	0.314985	0.368166	-0.0531809	1	2059086	R	II	PRKCZ	5'UTR	opensea	5'UTR-opensea		NA	NA			rs61243022
cg21148531	Hypo(10198)	-0.104902	0.850261	3.80326	0.0011525	0.999997	-1.72492	0.803055	0.907957	-0.104902	6	106774172	R	II	ATG5	TSS1500	shore	TSS1500-shore	chr6:106773187-106773803	NA	NA
cg15353612	Hypo(10198)	-0.0289893	0.211637	3.80287	0.00115352	0.999997	-1.7258	0.198591	0.227581	-0.0289893	4	52904965	F	II	SGCB	TSS1500	shore	TSS1500-shore	chr4:52904454-52904912	NA	NA
cg14466942	Hypo(10198)	-0.05516	0.46258	3.79869	0.00116473	0.999997	-1.73535	0.437758	0.492918	-0.05516	6	17282700	F	II	RBM24	TSS1500	shore	TSS1500-shore	chr6:17280739-17282334	NA	NA
cg16506072	Hypo(10198)	-0.0131284	0.0742591	3.7929	0.00118041	0.999997	-1.74856	0.0683513	0.0814797	-0.0131284	16	85833520	R	I	COX4NB	TSS1500	island	TSS1500-island	chr16:85832420-85833842	NA	NA
cg18810026	Hypo(10198)	-0.0278432	0.123446	3.79132	0.00118473	0.999997	-1.75217	0.110916	0.138759	-0.0278432	17	40428970	R	II	STAT5B	TSS1500	island	TSS1500-island	chr17:40427951-40429036	NA	NA			rs4029774
cg09063262	Hypo(10198)	-0.0502314	0.250704	3.78653	0.0011979	0.999997	-1.76308	0.2281	0.278331	-0.0502314	11	85358506	F	II	TMEM126A	TSS1500	shore	TSS1500-shore	chr11:85358865-85359226	NA	NA
cg02585459	Hypo(10198)	-0.0249346	0.0903365	3.78457	0.00120333	0.999997	-1.76755	0.079116	0.104051	-0.0249346	1	111098150	F	I		IGR	island	IGR-island	chr1:111098066-111098362	TRUE	NA
cg11007406	Hypo(10198)	-0.0262053	0.119404	3.7756	0.00122853	0.999997	-1.78801	0.107611	0.133817	-0.0262053	2	54682859	R	II	SPTBN1	TSS1500	shore	TSS1500-shore	chr2:54682899-54684374	NA	NA
cg00964751	Hypo(10198)	-0.0661886	0.685752	3.77464	0.00123127	0.999997	-1.79021	0.655967	0.722155	-0.0661886	17	36828900	F	II	C17orf96	1stExon	shore	1stExon-shore	chr17:36829692-36831500	NA	NA
cg12690246	Hypo(10198)	-0.0447081	0.730549	3.77278	0.00123656	0.999997	-1.79445	0.710431	0.755139	-0.0447081	12	50356869	R	II	AQP5	Body	shore	Body-shore	chr12:50354839-50356163	NA	NA
cg25371169	Hypo(10198)	-0.0367251	0.0933781	3.77161	0.00123991	0.999997	-1.79711	0.0768518	0.113577	-0.0367251	8	38757772	R	II	PLEKHA2	TSS1500	shore	TSS1500-shore	chr8:38758457-38759380	NA	NA
cg05480594	Hypo(10198)	-0.0332506	0.0885872	3.77156	0.00124005	0.999997	-1.79723	0.0736244	0.106875	-0.0332506	3	185000760	R	I		IGR	island	IGR-island	chr3:185000557-185000896	NA	NA	high-CpG:186483408-186483478
cg11113607	Hypo(10198)	-0.00942318	0.970287	3.7682	0.00124969	0.999997	-1.80487	0.966046	0.97547	-0.00942318	4	108969808	R	II	LEF1	3'UTR	opensea	3'UTR-opensea		NA	NA
cg18120975	Hypo(10198)	-0.0154566	0.927493	3.7648	0.00125956	0.999997	-1.81263	0.920537	0.935994	-0.0154566	6	151313327	F	II	MTHFD1L	Body	opensea	Body-opensea		NA	TRUE		rs9968875
cg16450978	Hypo(10198)	-0.0800067	0.858747	3.76372	0.00126271	0.999997	-1.81509	0.822744	0.90275	-0.0800067	6	106436999	F	II		IGR	shelf	IGR-shelf	chr6:106433984-106434459	NA	NA
cg05387189	Hypo(10198)	-0.041557	0.220966	3.76128	0.00126982	0.999997	-1.82064	0.202265	0.243822	-0.041557	8	31498345	F	II	NRG1	Body	island	Body-island	chr8:31496525-31498346	NA	NA		rs35648426
cg18022927	Hypo(10198)	-0.0371793	0.865523	3.76111	0.00127032	0.999997	-1.82103	0.848792	0.885972	-0.0371793	2	1229351	R	I	SNTG2	Body	opensea	Body-opensea		NA	NA			rs6753657
cg17063780	Hypo(10198)	-0.0712247	0.803639	3.76088	0.00127099	0.999997	-1.82155	0.771588	0.842813	-0.0712247	12	103816811	R	II	C12orf42	Body	opensea	Body-opensea		NA	TRUE
cg15244327	Hypo(10198)	-0.0243752	0.0586791	3.75011	0.001303	0.999997	-1.84609	0.0477103	0.0720854	-0.0243752	8	23021690	R	II	TNFRSF10D	TSS200	shore	TSS200-shore	chr8:23021056-23021588	NA	NA
cg09866104	Hypo(10198)	-0.0248303	0.327873	3.74972	0.00130418	0.999997	-1.84698	0.316699	0.341529	-0.0248303	10	128039279	R	II	ADAM12	Body	opensea	Body-opensea		TRUE	TRUE
cg11668573	Hypo(10198)	-0.0165698	0.958495	3.74619	0.00131483	0.999997	-1.85501	0.951038	0.967608	-0.0165698	4	159709185	F	II	FNIP2	Body	opensea	Body-opensea		NA	TRUE
cg08120462	Hypo(10198)	-0.0190488	0.0538817	3.74408	0.00132128	0.999997	-1.85983	0.0453097	0.0643585	-0.0190488	15	90118174	F	II	C15orf42	TSS1500	shore	TSS1500-shore	chr15:90118971-90119363	NA	NA		rs28421749
cg07567376	Hypo(10198)	-0.0186873	0.931878	3.74272	0.00132543	0.999997	-1.86293	0.923468	0.942156	-0.0186873	10	60271505	R	II	BICC1	TSS1500	shore	TSS1500-shore	chr10:60272467-60273456	NA	NA
cg06351981	Hypo(10198)	-0.0499996	0.600847	3.74167	0.00132864	0.999997	-1.86531	0.578347	0.628347	-0.0499996	2	220350567	R	II	SPEG	Body	shore	Body-shore	chr2:220348955-220349784	NA	NA
cg21793579	Hypo(10198)	-0.0191895	0.866567	3.74087	0.0013311	0.999997	-1.86713	0.857932	0.877121	-0.0191895	4	1245565	F	II	C4orf42	3'UTR	shore	3'UTR-shore	chr4:1241412-1244111	NA	NA
cg03172991	Hypo(10198)	-0.03136	0.540132	3.73561	0.00134735	0.999997	-1.8791	0.52602	0.55738	-0.03136	19	13105728	F	II	NFIX	TSS1500	shore	TSS1500-shore	chr19:13106817-13107688	NA	NA
cg03665605	Hypo(10198)	-0.034483	0.870821	3.73172	0.00135949	0.999997	-1.88795	0.855304	0.889787	-0.034483	7	99064212	F	II	ATP5J2	TSS1500	shore	TSS1500-shore	chr7:99063423-99063624	NA	NA
cg02413092	Hypo(10198)	-0.079781	0.589802	3.7291	0.00136775	0.999997	-1.89392	0.5539	0.633681	-0.079781	7	156741538	F	II	NOM1	TSS1500	island	TSS1500-island	chr7:156741472-156741899	NA	NA
cg23771929	Hypo(10198)	-0.0388689	0.278727	3.72667	0.00137544	0.999997	-1.89945	0.261236	0.300105	-0.0388689	9	132934195	F	II	FREQ	TSS1500	shore	TSS1500-shore	chr9:132934213-132934483	NA	NA
cg06385087	Hypo(10198)	-0.0208474	0.0569937	3.72636	0.00137643	0.999997	-1.90016	0.0476123	0.0684597	-0.0208474	20	57581903	F	II	CTSZ	Body	island	Body-island	chr20:57581902-57582595	TRUE	NA
cg02074714	Hypo(10198)	-0.0464262	0.45572	3.72601	0.00137755	0.999997	-1.90096	0.434828	0.481254	-0.0464262	5	176168448	R	II		IGR	shore	IGR-shore	chr5:176170244-176170796	NA	NA
cg15741162	Hypo(10198)	-0.0292475	0.855548	3.72507	0.00138052	0.999997	-1.90308	0.842387	0.871634	-0.0292475	11	119587364	R	II	PVRL1	Body	opensea	Body-opensea		NA	TRUE
cg14016879	Hypo(10198)	-0.0243549	0.904014	3.72446	0.00138246	0.999997	-1.90447	0.893054	0.917409	-0.0243549	9	133354284	F	II	ASS1	Body	opensea	Body-opensea		NA	NA
cg02984009	Hypo(10198)	-0.0727494	0.386932	3.72326	0.0013863	0.999997	-1.9072	0.354195	0.426945	-0.0727494	7	86850498	R	II	C7orf23	TSS1500	shore	TSS1500-shore	chr7:86848911-86850024	NA	NA
cg06368590	Hypo(10198)	-0.0428325	0.0856413	3.72286	0.00138757	0.999997	-1.9081	0.0663667	0.109199	-0.0428325	8	116679763	F	I	TRPS1	5'UTR	island	5'UTR-island	chr8:116679698-116679936	NA	NA
cg09426103	Hypo(10198)	-0.0130732	0.103071	3.72074	0.0013944	0.999997	-1.91294	0.0971882	0.110261	-0.0130732	7	96654554	F	II	DLX5	TSS1500	shore	TSS1500-shore	chr7:96653467-96654199	NA	NA		rs28448553
cg22077670	Hypo(10198)	-0.0809044	0.787199	3.71936	0.00139884	0.999997	-1.91608	0.750792	0.831697	-0.0809044	5	1226132	R	II	SLC6A18	Body	shore	Body-shore	chr5:1226976-1227305	NA	NA
cg07058998	Hypo(10198)	-0.037093	0.84825	3.71875	0.00140081	0.999997	-1.91747	0.831558	0.868651	-0.037093	18	52625365	F	II	CCDC68	TSS200	shore	TSS200-shore	chr18:52626517-52626849	NA	NA
cg07481491	Hypo(10198)	-0.0543294	0.254426	3.71574	0.00141057	0.999997	-1.92431	0.229978	0.284307	-0.0543294	19	3607130	F	II	TBXA2R	TSS1500	island	TSS1500-island	chr19:3606371-3607270	NA	TRUE	high-CpG:3557568-3558168
cg15521792	Hypo(10198)	-0.054666	0.613602	3.71487	0.0014134	0.999997	-1.92628	0.589002	0.643668	-0.054666	1	145590148	R	I	NUDT17	TSS1500	shore	TSS1500-shore	chr1:145589135-145589535	NA	NA
cg12763978	Hypo(10198)	-0.0694595	0.779114	3.71322	0.00141881	0.999997	-1.93005	0.747857	0.817317	-0.0694595	6	28601519	F	II		IGR	shore	IGR-shore	chr6:28602853-28603295	NA	NA
cg07951978	Hypo(10198)	-0.0172041	0.033666	3.71102	0.001426	0.999997	-1.93503	0.0259242	0.0431283	-0.0172041	12	133464728	R	I	CHFR	TSS1500	island	TSS1500-island	chr12:133463807-133464858	NA	NA
cg17746791	Hypo(10198)	-0.0149956	0.0665908	3.70955	0.00143085	0.999997	-1.93838	0.0598428	0.0748384	-0.0149956	6	37137740	R	I	PIM1	TSS200	island	TSS200-island	chr6:37137070-37139434	NA	NA
cg01820777	Hypo(10198)	-0.0153316	0.0902243	3.70801	0.00143594	0.999997	-1.94188	0.0833251	0.0986567	-0.0153316	7	1499734	F	II	MICALL2	TSS1500	shore	TSS1500-shore	chr7:1498575-1499123	NA	NA
cg04678392	Hypo(10198)	-0.0266031	0.178312	3.70736	0.00143809	0.999997	-1.94335	0.166341	0.192944	-0.0266031	15	68114548	F	II		IGR	shore	IGR-shore	chr15:68115485-68122575	NA	NA
cg15142477	Hypo(10198)	-0.0449658	0.41522	3.70662	0.00144055	0.999997	-1.94504	0.394985	0.439951	-0.0449658	18	43915662	R	I	RNF165	Body	shore	Body-shore	chr18:43913345-43914477	TRUE	NA
cg08795949	Hypo(10198)	-0.0557373	0.300796	3.7061	0.00144229	0.999997	-1.94622	0.275714	0.331451	-0.0557373	6	166419138	R	II		IGR	shelf	IGR-shelf	chr6:166421891-166422241	TRUE	NA
cg22430972	Hypo(10198)	-0.0192221	0.0427553	3.70482	0.00144656	0.999997	-1.94913	0.0341054	0.0533275	-0.0192221	13	21140776	R	I	IFT88	TSS1500	shore	TSS1500-shore	chr13:21140951-21141719	NA	NA			rs61955552
cg10541110	Hypo(10198)	-0.137562	0.537171	3.70401	0.00144927	0.999997	-1.95098	0.475268	0.61283	-0.137562	17	39215894	R	II	LOC730755	1stExon	opensea	1stExon-opensea		TRUE	NA
cg13180315	Hypo(10198)	-0.076574	0.167365	3.70202	0.00145592	0.999997	-1.9555	0.132907	0.209481	-0.076574	2	177024294	R	I		IGR	shore	IGR-shore	chr2:177024501-177025692	NA	NA
cg25871594	Hypo(10198)	-0.0148895	0.970592	3.70176	0.00145679	0.999997	-1.95608	0.963892	0.978781	-0.0148895	17	2795775	R	II	RAP1GAP2	Body	opensea	Body-opensea		TRUE	TRUE
cg09153895	Hypo(10198)	-0.0602871	0.136454	3.7014	0.001458	0.999997	-1.9569	0.109325	0.169612	-0.0602871	17	58179869	R	II	LOC653653	Body	opensea	Body-opensea		NA	NA
cg03678098	Hypo(10198)	-0.0336935	0.123588	3.69856	0.00146758	0.999997	-1.96335	0.108426	0.142119	-0.0336935	20	61054887	R	II		IGR	shelf	IGR-shelf	chr20:61049361-61051897	NA	NA
cg07676920	Hypo(10198)	-0.0307478	0.92579	3.69674	0.00147375	0.999997	-1.96748	0.911954	0.942701	-0.0307478	3	12447615	R	II	PPARG	Body	opensea	Body-opensea		TRUE	TRUE
cg06342430	Hypo(10198)	-0.0296494	0.852763	3.69157	0.00149144	0.999997	-1.97924	0.83942	0.86907	-0.0296494	20	33461536	R	II	ACSS2	TSS1500	shore	TSS1500-shore	chr20:33460430-33460866	NA	NA
cg13800542	Hypo(10198)	-0.0130633	0.0289458	3.68665	0.00150844	0.999997	-1.9904	0.0230673	0.0361306	-0.0130633	6	137113325	F	I	MAP3K5	1stExon	island	1stExon-island	chr6:137112676-137114366	TRUE	NA	high-CpG:137154859-137155417
cg05523017	Hypo(10198)	-0.0719989	0.858713	3.68309	0.00152089	0.999997	-1.9985	0.826313	0.898312	-0.0719989	3	54158728	F	II	CACNA2D3	Body	shore	Body-shore	chr3:54155239-54157025	NA	NA		rs75185073
cg09928888	Hypo(10198)	-0.0178777	0.904132	3.68175	0.00152558	0.999997	-2.00153	0.896087	0.913965	-0.0178777	22	17690568	R	II	CECR1	5'UTR	opensea	5'UTR-opensea		NA	NA
cg21122375	Hypo(10198)	-0.0166234	0.0262822	3.67898	0.00153535	0.999997	-2.00782	0.0188017	0.0354251	-0.0166234	7	37956869	R	II	SFRP4	TSS1500	shore	TSS1500-shore	chr7:37955622-37956555	NA	NA
cg18103548	Hypo(10198)	-0.0645982	0.605171	3.67715	0.00154187	0.999997	-2.01198	0.576102	0.6407	-0.0645982	10	102901943	R	I		IGR	shore	IGR-shore	chr10:102899822-102900263	NA	NA
cg04350421	Hypo(10198)	-0.0539009	0.590378	3.67595	0.00154612	0.999997	-2.0147	0.566123	0.620024	-0.0539009	22	39634647	R	II	PDGFB	Body	shelf	Body-shelf	chr22:39638219-39640966	NA	NA
cg05415146	Hypo(10198)	-0.0563652	0.17753	3.67086	0.00156436	0.999997	-2.02625	0.152165	0.208531	-0.0563652	11	42429192	F	II		IGR	opensea	IGR-opensea		NA	TRUE		rs16936590
cg07086381	Hypo(10198)	-0.0394129	0.84802	3.66939	0.00156968	0.999997	-2.02959	0.830285	0.869697	-0.0394129	4	109682776	R	II	AGXT2L1	Body	shore	Body-shore	chr4:109683729-109684362	NA	NA
cg18584012	Hypo(10198)	-0.0392952	0.235772	3.66934	0.00156989	0.999997	-2.02972	0.218089	0.257384	-0.0392952	8	82644373	R	II	CHMP4C	TSS1500	shore	TSS1500-shore	chr8:82644603-82644849	NA	NA
cg25511429	Hypo(10198)	-0.0142797	0.10567	3.66907	0.00157086	0.999997	-2.03033	0.0992439	0.113524	-0.0142797	6	6008125	R	II	NRN1	TSS1500	shore	TSS1500-shore	chr6:6008857-6009299	NA	NA
cg09315329	Hypo(10198)	-0.0135758	0.0390433	3.66724	0.00157749	0.999997	-2.03447	0.0329342	0.0465099	-0.0135758	13	21141066	F	I	IFT88	TSS200	island	TSS200-island	chr13:21140951-21141719	NA	NA
cg11504718	Hypo(10198)	-0.0177335	0.918149	3.66445	0.00158766	0.999997	-2.0408	0.910169	0.927902	-0.0177335	13	113537807	F	II	ATP11A	3'UTR	shore	3'UTR-shore	chr13:113536815-113537308	NA	NA
cg26653990	Hypo(10198)	-0.0569837	0.26368	3.66153	0.00159838	0.999997	-2.04742	0.238037	0.295021	-0.0569837	5	72510846	R	II		IGR	shore	IGR-shore	chr5:72511720-72512442	NA	TRUE
cg12034488	Hypo(10198)	-0.020727	0.929849	3.65799	0.00161146	0.999997	-2.05544	0.920522	0.941249	-0.020727	19	3831806	R	I	ZFR2	Body	island	Body-island	chr19:3831363-3831807	NA	NA
cg05797463	Hypo(10198)	-0.00900821	0.041493	3.65574	0.00161985	0.999997	-2.06055	0.0374393	0.0464476	-0.00900821	1	6306210	F	II		IGR	island	IGR-island	chr1:6305148-6306463	NA	NA
cg24852442	Hypo(10198)	-0.0852146	0.476478	3.65545	0.00162093	0.999997	-2.06121	0.438131	0.523346	-0.0852146	11	76903134	R	I	MYO7A	Body	opensea	Body-opensea		TRUE	NA
cg14640789	Hypo(10198)	-0.0129664	0.936667	3.65267	0.00163136	0.999997	-2.06752	0.930832	0.943799	-0.0129664	8	134475410	R	II	ST3GAL1	Body	opensea	Body-opensea		NA	NA
cg12733396	Hypo(10198)	-0.0848438	0.681876	3.65156	0.00163552	0.999997	-2.07003	0.643696	0.72854	-0.0848438	1	40783234	F	I	COL9A2	TSS1500	shore	TSS1500-shore	chr1:40781004-40781445	NA	NA	high-CpG:40555481-40555965	rs2747521
cg02393699	Hypo(10198)	-0.0921747	0.801931	3.65015	0.00164086	0.999997	-2.07323	0.760452	0.852627	-0.0921747	1	2106620	F	II	PRKCZ	Body	opensea	Body-opensea		NA	NA	low-CpG:2096465-2096613
cg09770475	Hypo(10198)	-0.0194018	0.104943	3.64769	0.00165017	0.999997	-2.0788	0.0962123	0.115614	-0.0194018	17	4812443	R	II		IGR	opensea	IGR-opensea		NA	TRUE
cg09496599	Hypo(10198)	-0.0103708	0.948017	3.64762	0.00165046	0.999997	-2.07897	0.94335	0.953721	-0.0103708	5	80383224	R	II	RASGRF2	Body	opensea	Body-opensea		NA	NA
cg27028749	Hypo(10198)	-0.014911	0.0694194	3.64447	0.00166246	0.999997	-2.0861	0.0627094	0.0776204	-0.014911	6	26597531	R	II	ABT1	Body	island	Body-island	chr6:26597125-26597552	NA	NA
cg05140624	Hypo(10198)	-0.0600958	0.6256	3.64418	0.00166359	0.999997	-2.08677	0.598557	0.658653	-0.0600958	6	129251445	R	II	LAMA2	Body	shore	Body-shore	chr6:129251113-129251319	NA	NA
cg06390653	Hypo(10198)	-0.0372558	0.885816	3.64081	0.00167653	0.999997	-2.09439	0.86905	0.906306	-0.0372558	20	16554531	R	II	KIF16B	TSS1500	shore	TSS1500-shore	chr20:16555518-16555779	NA	NA
cg13569583	Hypo(10198)	-0.0312004	0.589282	3.63984	0.00168029	0.999997	-2.09659	0.575242	0.606442	-0.0312004	6	150183531	R	II	LRP11	Body	shore	Body-shore	chr6:150184344-150185505	NA	NA
cg05464302	Hypo(10198)	-0.0166102	0.0620408	3.6392	0.00168276	0.999997	-2.09804	0.0545662	0.0711765	-0.0166102	1	152083029	R	II	TCHH	Body	island	Body-island	chr1:152083021-152084240	NA	NA
cg23982226	Hypo(10198)	-0.0117708	0.940377	3.63708	0.00169103	0.999997	-2.10286	0.93508	0.946851	-0.0117708	11	78381121	R	II	ODZ4	Body	opensea	Body-opensea		NA	NA
cg04930661	Hypo(10198)	-0.0522394	0.634193	3.63253	0.00170884	0.999997	-2.11316	0.610686	0.662925	-0.0522394	10	1531405	R	II	ADARB2	Body	opensea	Body-opensea		NA	NA
cg10147974	Hypo(10198)	-0.0651865	0.378971	3.63215	0.00171032	0.999997	-2.11402	0.349637	0.414823	-0.0651865	12	1759064	R	II		IGR	shelf	IGR-shelf	chr12:1754997-1755243	NA	TRUE
cg15269516	Hypo(10198)	-0.0287168	0.242944	3.62959	0.00172041	0.999997	-2.1198	0.230021	0.258738	-0.0287168	11	125037284	F	II	PKNOX2	5'UTR	shore	5'UTR-shore	chr11:125034896-125036426	NA	NA
cg08545129	Hypo(10198)	-0.047026	0.299234	3.62658	0.00173239	0.999997	-2.12662	0.278072	0.325098	-0.047026	7	117854304	F	I		IGR	island	IGR-island	chr7:117854128-117854721	TRUE	NA		rs12669395
cg07381806	Hypo(10198)	-0.0974677	0.321301	3.62498	0.00173879	0.999997	-2.13025	0.277441	0.374908	-0.0974677	19	2094327	F	I	MOBKL2A	5'UTR	shore	5'UTR-shore	chr19:2095395-2095727	NA	NA
cg24358603	Hypo(10198)	-0.0144712	0.0742161	3.62133	0.00175346	0.999997	-2.13851	0.0677041	0.0821752	-0.0144712	21	40984553	R	II	C21orf88	Body	opensea	Body-opensea		TRUE	NA
cg27318474	Hypo(10198)	-0.0191854	0.088174	3.62131	0.00175355	0.999997	-2.13856	0.0795405	0.0987259	-0.0191854	1	205290233	R	II	NUAK2	Body	island	Body-island	chr1:205290232-205291035	NA	NA
cg04344792	Hypo(10198)	-0.0408466	0.514392	3.61963	0.00176033	0.999997	-2.14235	0.496011	0.536858	-0.0408466	11	69785829	F	II		IGR	opensea	IGR-opensea		NA	TRUE
cg16171838	Hypo(10198)	-0.0258611	0.126332	3.61802	0.00176686	0.999997	-2.14599	0.114695	0.140556	-0.0258611	2	158454083	F	I	ACVR1C	TSS200	island	TSS200-island	chr2:158453799-158454111	NA	NA
cg19915050	Hypo(10198)	-0.0155244	0.0979135	3.61645	0.00177327	0.999997	-2.14955	0.0909275	0.106452	-0.0155244	9	127539240	R	II	OLFML2A	TSS200	island	TSS200-island	chr9:127539239-127540081	NA	NA
cg26152017	Hypo(10198)	-0.0426279	0.269643	3.6134	0.00178579	0.999997	-2.15647	0.250461	0.293089	-0.0426279	10	73004558	R	II	UNC5B	Body	opensea	Body-opensea		TRUE	TRUE
cg00926285	Hypo(10198)	-0.0551095	0.153084	3.61328	0.00178628	0.999997	-2.15674	0.128285	0.183394	-0.0551095	3	122398533	F	II	PARP14	TSS1500	shore	TSS1500-shore	chr3:122399655-122400190	NA	NA
cg00574958	Hypo(10198)	-0.0348071	0.0958012	3.61145	0.00179379	0.999997	-2.16086	0.0801379	0.114945	-0.0348071	11	68607622	F	II	CPT1A	5'UTR	shore	5'UTR-shore	chr11:68608155-68609419	NA	NA		rs78442314
cg07161397	Hypo(10198)	-0.0582501	0.527806	3.60978	0.00180072	0.999997	-2.16465	0.501594	0.559844	-0.0582501	1	18431241	R	II		IGR	shelf	IGR-shelf	chr1:18434105-18434813	NA	NA
cg22757101	Hypo(10198)	-0.0427828	0.286206	3.60897	0.00180409	0.999997	-2.16649	0.266954	0.309737	-0.0427828	19	3607136	F	II	TBXA2R	TSS1500	island	TSS1500-island	chr19:3606371-3607270	NA	TRUE	high-CpG:3557568-3558168
cg02957918	Hypo(10198)	-0.0109157	0.0369047	3.60811	0.00180763	0.999997	-2.16841	0.0319926	0.0429083	-0.0109157	6	30180785	R	II	TRIM26	5'UTR	shore	5'UTR-shore	chr6:30180933-30182187	NA	NA
cg21252596	Hypo(10198)	-0.038317	0.0960816	3.60614	0.00181586	0.999997	-2.17288	0.078839	0.117156	-0.038317	6	71277126	F	II	C6orf57	Body	shore	Body-shore	chr6:71276541-71277035	NA	NA
cg17967292	Hypo(10198)	-0.0975971	0.308832	3.60551	0.0018185	0.999997	-2.17431	0.264913	0.36251	-0.0975971	11	42546581	R	II		IGR	opensea	IGR-opensea		NA	TRUE
cg19386169	Hypo(10198)	-0.0126454	0.957809	3.60185	0.00183389	0.999997	-2.18259	0.952119	0.964764	-0.0126454	12	133296477	R	II	PGAM5	Body	island	Body-island	chr12:133296223-133296495	NA	NA
cg19051042	Hypo(10198)	-0.0337358	0.798218	3.59544	0.00186114	0.999997	-2.19708	0.783037	0.816773	-0.0337358	17	39680319	R	II	KRT19	Body	shelf	Body-shelf	chr17:39683908-39684599	NA	NA
cg07816074	Hypo(10198)	-0.0702473	0.322681	3.59525	0.00186196	0.999997	-2.19751	0.291069	0.361317	-0.0702473	4	8201560	F	II	SH3TC1	5'UTR	opensea	5'UTR-opensea		NA	TRUE
cg05726758	Hypo(10198)	-0.0285703	0.761372	3.59101	0.00188021	0.999997	-2.20709	0.748515	0.777086	-0.0285703	16	88448456	R	II		IGR	shore	IGR-shore	chr16:88449289-88450382	NA	NA
cg08207466	Hypo(10198)	-0.0402253	0.36509	3.59096	0.00188041	0.999997	-2.2072	0.346989	0.387214	-0.0402253	19	42818481	R	II	TMEM145	Body	shore	Body-shore	chr19:42817412-42818038	NA	NA
cg27431182	Hypo(10198)	-0.0230426	0.944057	3.58963	0.00188619	0.999997	-2.21021	0.933688	0.95673	-0.0230426	1	245499492	F	II	KIF26B	Body	shore	Body-shore	chr1:245498883-245499218	NA	NA
cg01690119	Hypo(10198)	-0.0736027	0.71944	3.58829	0.00189198	0.999997	-2.21322	0.686319	0.759921	-0.0736027	16	88511822	R	I		IGR	shore	IGR-shore	chr16:88512514-88512816	NA	NA
cg24095889	Hypo(10198)	-0.0114355	0.0458114	3.58824	0.00189222	0.999997	-2.21334	0.0406654	0.0521009	-0.0114355	15	91537917	R	I	PRC1	TSS200	island	TSS200-island	chr15:91537236-91538218	NA	NA
cg08573679	Hypo(10198)	-0.0708445	0.168291	3.58801	0.00189323	0.999997	-2.21387	0.136411	0.207255	-0.0708445	6	125684510	R	II		IGR	shore	IGR-shore	chr6:125684544-125684865	NA	TRUE
cg21809624	Hypo(10198)	-0.05749	0.574256	3.58774	0.00189441	0.999997	-2.21448	0.548386	0.605876	-0.05749	17	63569403	F	II		IGR	opensea	IGR-opensea		NA	TRUE
cg10361167	Hypo(10198)	-0.0696071	0.66446	3.58661	0.00189934	0.999997	-2.21704	0.633137	0.702744	-0.0696071	11	69626349	F	II	FGF3	Body	shore	Body-shore	chr11:69625108-69625473	NA	NA
cg20711496	Hypo(10198)	-0.0499451	0.491216	3.58647	0.00189993	0.999997	-2.21734	0.46874	0.518685	-0.0499451	18	55289815	F	I	NARS	TSS1500	shore	TSS1500-shore	chr18:55288640-55289482	NA	NA			rs78346570
cg10643916	Hypo(10198)	-0.0345013	0.609373	3.58247	0.00191752	0.999997	-2.22639	0.593848	0.628349	-0.0345013	15	69754609	R	I		IGR	opensea	IGR-opensea		NA	NA
cg14073986	Hypo(10198)	-0.0523345	0.0703349	3.57875	0.00193399	0.999997	-2.23479	0.0467844	0.0991189	-0.0523345	20	57617431	R	II	SLMO2	Body	island	Body-island	chr20:57617430-57618222	NA	NA
cg09814633	Hypo(10198)	-0.0212261	0.169367	3.57768	0.00193873	0.999997	-2.23719	0.159816	0.181042	-0.0212261	6	5969517	F	II		IGR	opensea	IGR-opensea		NA	NA
cg03978675	Hypo(10198)	-0.0400174	0.778193	3.57735	0.00194021	0.999997	-2.23794	0.760185	0.800202	-0.0400174	1	16679500	F	II	FBXO42	TSS1500	shore	TSS1500-shore	chr1:16678574-16679192	NA	NA
cg08863620	Hypo(10198)	-0.0389334	0.493082	3.57541	0.00194887	0.999997	-2.24232	0.475562	0.514495	-0.0389334	10	88136768	F	I		IGR	island	IGR-island	chr10:88136644-88137288	NA	TRUE
cg22501608	Hypo(10198)	-0.0443687	0.89738	3.57531	0.00194934	0.999997	-2.24255	0.877414	0.921783	-0.0443687	15	78449129	R	II	IDH3A	Body	opensea	Body-opensea		NA	TRUE
cg06996940	Hypo(10198)	-0.0245644	0.878582	3.57442	0.00195335	0.999997	-2.24457	0.867528	0.892092	-0.0245644	15	28197405	F	II	OCA2	Body	opensea	Body-opensea		NA	NA
cg02211983	Hypo(10198)	-0.0905706	0.628784	3.57103	0.00196862	0.999997	-2.25221	0.588027	0.678597	-0.0905706	1	152086879	R	II	TCHH	TSS1500	shore	TSS1500-shore	chr1:152084994-152085215	NA	NA
cg18558859	Hypo(10198)	-0.0160848	0.0241219	3.56951	0.0019755	0.999997	-2.25564	0.0168837	0.0329685	-0.0160848	3	69063189	F	II	C3orf64	TSS1500	island	TSS1500-island	chr3:69062159-69063190	NA	NA
cg26807961	Hypo(10198)	-0.0217781	0.0728341	3.56934	0.00197628	0.999997	-2.25603	0.0630339	0.0848121	-0.0217781	19	47776385	R	II		IGR	island	IGR-island	chr19:47776370-47778740	NA	NA
cg06948937	Hypo(10198)	-0.0226055	0.922999	3.5673	0.00198557	0.999997	-2.26063	0.912826	0.935432	-0.0226055	1	205473404	R	II	CDK18	TSS1500	shore	TSS1500-shore	chr1:205473877-205474109	TRUE	NA
cg06273075	Hypo(10198)	-0.0591434	0.438021	3.56691	0.00198734	0.999997	-2.2615	0.411406	0.47055	-0.0591434	16	14397688	F	II	MIR193B	TSS200	shore	TSS200-shore	chr16:14395604-14397075	NA	NA
cg17993313	Hypo(10198)	-0.0377768	0.856043	3.56636	0.00198985	0.999997	-2.26274	0.839043	0.87682	-0.0377768	5	3142589	R	II		IGR	opensea	IGR-opensea		NA	NA
cg10565760	Hypo(10198)	-0.0131853	0.952788	3.56546	0.001994	0.999997	-2.26479	0.946855	0.96004	-0.0131853	13	102373921	R	II	FGF14	3'UTR	opensea	3'UTR-opensea		NA	NA
cg01022974	Hypo(10198)	-0.0628241	0.229118	3.56394	0.00200096	0.999997	-2.26821	0.200847	0.263671	-0.0628241	4	154073480	R	I	TRIM2	TSS1500	shore	TSS1500-shore	chr4:154074383-154075045	NA	NA
cg17695382	Hypo(10198)	-0.0158285	0.0795444	3.5583	0.00202708	0.999997	-2.28094	0.0724216	0.08825	-0.0158285	2	61697821	R	I	USP34	1stExon	opensea	1stExon-opensea		NA	NA	high-CpG:61551305-61551934
cg27054655	Hypo(10198)	-0.0493677	0.442149	3.55824	0.00202737	0.999997	-2.28107	0.419934	0.469302	-0.0493677	5	178772969	R	II	ADAMTS2	TSS1500	shore	TSS1500-shore	chr5:178770724-178772794	NA	NA
cg26174215	Hypo(10198)	-0.0522079	0.622676	3.55673	0.00203441	0.999997	-2.28448	0.599182	0.65139	-0.0522079	8	142719883	R	I		IGR	opensea	IGR-opensea		NA	NA
cg22746789	Hypo(10198)	-0.0238739	0.1678	3.55515	0.00204183	0.999997	-2.28805	0.157056	0.18093	-0.0238739	19	2579221	F	II	GNG7	5'UTR	island	5'UTR-island	chr19:2578956-2579746	NA	TRUE
cg13855435	Hypo(10198)	-0.0590463	0.828333	3.55281	0.00205282	0.999997	-2.29332	0.801762	0.860808	-0.0590463	17	57449015	R	II	YPEL2	Body	opensea	Body-opensea		NA	TRUE
cg23125449	Hypo(10198)	-0.0112688	0.0297222	3.5528	0.00205287	0.999997	-2.29334	0.0246512	0.03592	-0.0112688	12	126018024	R	II	TMEM132B	Body	shore	Body-shore	chr12:126018100-126018365	TRUE	NA
cg15533809	Hypo(10198)	-0.0296574	0.937933	3.55242	0.00205468	0.999997	-2.2942	0.924587	0.954245	-0.0296574	19	2076775	F	I	MOBKL2A	Body	island	Body-island	chr19:2076483-2076982	NA	NA
cg13725599	Hypo(10198)	-0.0592478	0.802435	3.55214	0.002056	0.999997	-2.29483	0.775774	0.835021	-0.0592478	20	3052262	F	I	OXT	TSS200	island	TSS200-island	chr20:3052097-3053103	NA	NA
cg23301925	Hypo(10198)	-0.0390286	0.226457	3.55121	0.00206038	0.999997	-2.29692	0.208894	0.247923	-0.0390286	14	91294322	F	II		IGR	opensea	IGR-opensea		NA	TRUE
cg09627757	Hypo(10198)	-0.0374119	0.862819	3.54981	0.00206702	0.999997	-2.30008	0.845983	0.883395	-0.0374119	12	52603903	R	II	LOC283404	TSS1500	opensea	TSS1500-opensea		NA	TRUE
cg23306295	Hypo(10198)	-0.0176522	0.0516315	3.54937	0.00206912	0.999997	-2.30108	0.043688	0.0613402	-0.0176522	11	64684703	F	I	ATG2A	5'UTR	island	5'UTR-island	chr11:64684599-64684826	NA	NA	high-CpG:64441197-64441285	rs2427876
cg04765195	Hypo(10198)	-0.0282725	0.0870507	3.54567	0.00208676	0.999997	-2.3094	0.0743281	0.102601	-0.0282725	6	36209753	F	II	PNPLA1	TSS1500	opensea	TSS1500-opensea		NA	NA
cg19442415	Hypo(10198)	-0.0325968	0.36094	3.5443	0.00209337	0.999997	-2.31251	0.346272	0.378869	-0.0325968	11	116567334	F	I		IGR	opensea	IGR-opensea		NA	TRUE
cg06632790	Hypo(10198)	-0.0239807	0.921388	3.54185	0.00210517	0.999997	-2.31802	0.910597	0.934578	-0.0239807	7	23412236	F	II	IGF2BP3	Body	opensea	Body-opensea		NA	TRUE		rs77756649
cg07628841	Hypo(10198)	-0.0275107	0.499335	3.54003	0.00211398	0.999997	-2.32211	0.486956	0.514466	-0.0275107	2	27851430	R	I	GPN1	TSS200	opensea	TSS200-opensea		NA	NA
cg26696870	Hypo(10198)	-0.0565612	0.809642	3.5398	0.00211512	0.999997	-2.32264	0.78419	0.840751	-0.0565612	17	79010561	R	II	BAIAP2	Body	shore	Body-shore	chr17:79008929-79009762	NA	NA
cg08532057	Hypo(10198)	-0.0745443	0.315513	3.53874	0.00212029	0.999997	-2.32504	0.281969	0.356513	-0.0745443	13	25875436	F	II	NUPL1	TSS1500	island	TSS1500-island	chr13:25874994-25876200	NA	NA		rs7335827
cg07109046	Hypo(10198)	-0.0765215	0.342711	3.53836	0.00212212	0.999997	-2.32588	0.308276	0.384798	-0.0765215	13	41204388	F	II	FOXO1	Body	opensea	Body-opensea		NA	TRUE
cg00636368	Hypo(10198)	-0.0463728	0.103706	3.53753	0.00212616	0.999997	-2.32775	0.0828383	0.129211	-0.0463728	3	185000586	F	II		IGR	island	IGR-island	chr3:185000557-185000896	NA	NA
cg00442931	Hypo(10198)	-0.015026	0.0784712	3.53515	0.00213784	0.999997	-2.33312	0.0717095	0.0867355	-0.015026	3	193310679	R	II	OPA1	TSS1500	shore	TSS1500-shore	chr3:193310824-193311188	NA	NA
cg04569429	Hypo(10198)	-0.0656418	0.222587	3.53421	0.00214244	0.999997	-2.33523	0.193049	0.25869	-0.0656418	17	37024625	F	II	LASP1	TSS1500	shore	TSS1500-shore	chr17:37025737-37027104	NA	NA
cg12396523	Hypo(10198)	-0.0516642	0.135298	3.53415	0.00214276	0.999997	-2.33538	0.112049	0.163713	-0.0516642	8	116680127	R	I	TRPS1	5'UTR	shore	5'UTR-shore	chr8:116681380-116681623	NA	NA
cg20774846	Hypo(10198)	-0.0515339	0.357972	3.53391	0.00214394	0.999997	-2.33591	0.334782	0.386316	-0.0515339	8	105479420	F	II	DPYS	TSS200	shore	TSS200-shore	chr8:105478672-105479340	NA	NA
cg04768970	Hypo(10198)	-0.0499608	0.850641	3.53287	0.00214905	0.999997	-2.33825	0.828159	0.878119	-0.0499608	2	206545776	R	II	NRP2	TSS1500	shore	TSS1500-shore	chr2:206546603-206547566	NA	TRUE			rs80179364
cg09257526	Hypo(10198)	-0.0428293	0.284765	3.53222	0.00215226	0.999997	-2.33971	0.265492	0.308322	-0.0428293	1	154379696	F	II	IL6R	Body	shore	Body-shore	chr1:154377670-154378445	NA	TRUE		rs35603796
cg01827805	Hypo(10198)	-0.0288193	0.903657	3.52832	0.00217165	0.999997	-2.34851	0.890689	0.919508	-0.0288193	1	240159816	F	II		IGR	shore	IGR-shore	chr1:240160837-240161616	NA	NA		rs35576552
cg07713493	Hypo(10198)	-0.0800589	0.566723	3.52626	0.00218191	0.999997	-2.35313	0.530697	0.610756	-0.0800589	1	205473393	R	II	CDK18	TSS1500	shore	TSS1500-shore	chr1:205473877-205474109	NA	NA
cg03454425	Hypo(10198)	-0.0520367	0.778533	3.52575	0.00218448	0.999997	-2.35428	0.755116	0.807153	-0.0520367	2	134786158	R	II		IGR	shore	IGR-shore	chr2:134785625-134785845	NA	TRUE
cg00101728	Hypo(10198)	-0.165123	0.574317	3.52564	0.00218505	0.999997	-2.35454	0.500011	0.665135	-0.165123	6	2953027	F	II	SERPINB6	Body	opensea	Body-opensea		NA	TRUE
cg21136104	Hypo(10198)	-0.0458775	0.499991	3.52485	0.00218902	0.999997	-2.35632	0.479346	0.525224	-0.0458775	3	142666320	F	I		IGR	island	IGR-island	chr3:142666198-142666544	NA	NA
cg09890930	Hypo(10198)	-0.0225	0.907899	3.52184	0.00220417	0.999997	-2.36308	0.897774	0.920274	-0.0225	12	56149396	R	II	SARNP	Body	opensea	Body-opensea		NA	TRUE
cg11203985	Hypo(10198)	-0.0493605	0.359324	3.51834	0.00222197	0.999997	-2.37096	0.337112	0.386473	-0.0493605	16	89641054	R	II	CPNE7	TSS1500	island	TSS1500-island	chr16:89641053-89643415	NA	NA
cg07747553	Hypo(10198)	-0.0385317	0.328804	3.51809	0.00222326	0.999997	-2.37153	0.311465	0.349997	-0.0385317	22	35935982	R	II	RASD2	TSS1500	island	TSS1500-island	chr22:35935981-35937537	NA	NA
cg23272193	Hypo(10198)	-0.0224229	0.0871819	3.51736	0.00222697	0.999997	-2.37317	0.0770916	0.0995145	-0.0224229	13	77901449	F	I	MYCBP2	TSS1500	shore	TSS1500-shore	chr13:77903398-77903872	NA	NA
cg03342928	Hypo(10198)	-0.0424408	0.916716	3.5156	0.00223601	0.999997	-2.37713	0.897617	0.940058	-0.0424408	19	56002446	R	I	SSC5D	Body	island	Body-island	chr19:56002140-56002455	NA	NA
cg20831648	Hypo(10198)	-0.05128	0.723929	3.51479	0.00224015	0.999997	-2.37895	0.700853	0.752133	-0.05128	11	78761473	F	II	ODZ4	Body	opensea	Body-opensea		NA	TRUE
cg25190824	Hypo(10198)	-0.0663019	0.826601	3.51392	0.00224465	0.999997	-2.38091	0.796765	0.863067	-0.0663019	1	40255903	R	II	BMP8B	TSS1500	shore	TSS1500-shore	chr1:40253683-40255172	NA	NA
cg12728621	Hypo(10198)	-0.0355588	0.33551	3.5119	0.00225508	0.999997	-2.38546	0.319509	0.355068	-0.0355588	20	34743092	R	II	EPB41L1	5'UTR	opensea	5'UTR-opensea		NA	NA
cg03625953	Hypo(10198)	-0.0371809	0.893605	3.51	0.00226491	0.999997	-2.38972	0.876874	0.914055	-0.0371809	17	1975218	R	II	SMG6	Body	opensea	Body-opensea		NA	NA
cg11074232	Hypo(10198)	-0.0417633	0.206563	3.50804	0.00227513	0.999997	-2.39413	0.18777	0.229533	-0.0417633	2	173037800	R	II		IGR	shore	IGR-shore	chr2:173037307-173037735	NA	TRUE
cg12163132	Hypo(10198)	-0.0353462	0.417673	3.50673	0.00228196	0.999997	-2.39707	0.401767	0.437113	-0.0353462	17	59475917	R	II	TBX2	TSS1500	island	TSS1500-island	chr17:59473060-59483266	NA	NA		rs79096505
cg23767318	Hypo(10198)	-0.0251275	0.0455335	3.50613	0.00228511	0.999997	-2.39842	0.0342261	0.0593536	-0.0251275	12	62584454	F	II	FAM19A2	5'UTR	shore	5'UTR-shore	chr12:62584768-62586268	NA	NA
cg23601374	Hypo(10198)	-0.0361607	0.824548	3.50531	0.0022894	0.999997	-2.40026	0.808276	0.844437	-0.0361607	2	240213173	F	II	HDAC4	Body	opensea	Body-opensea		NA	TRUE
cg22679120	Hypo(10198)	-0.0509918	0.620854	3.50529	0.00228955	0.999997	-2.40032	0.597908	0.648899	-0.0509918	7	2353402	F	II	SNX8	Body	shore	Body-shore	chr7:2353629-2354075	NA	NA
cg23339230	Hypo(10198)	-0.0226817	0.915092	3.50442	0.00229411	0.999997	-2.40227	0.904885	0.927567	-0.0226817	12	69456224	R	II		IGR	opensea	IGR-opensea		NA	TRUE
cg02984184	Hypo(10198)	-0.071298	0.625121	3.50323	0.00230035	0.999997	-2.40493	0.593037	0.664335	-0.071298	11	35966322	R	II	LDLRAD3	Body	island	Body-island	chr11:35965642-35966454	NA	NA
cg26643128	Hypo(10198)	-0.052858	0.242259	3.5031	0.00230104	0.999997	-2.40523	0.218473	0.271331	-0.052858	12	3409466	R	II		IGR	opensea	IGR-opensea		NA	TRUE			rs79191047
cg27412975	Hypo(10198)	-0.0716567	0.747643	3.50253	0.00230407	0.999997	-2.40652	0.715398	0.787054	-0.0716567	4	122861198	F	II	TRPC3	Body	opensea	Body-opensea		NA	TRUE		rs35360600	rs78171161
cg19353425	Hypo(10198)	-0.0248321	0.0880743	3.50162	0.00230891	0.999997	-2.40857	0.0768998	0.101732	-0.0248321	2	69968558	F	II	ANXA4	TSS1500	shore	TSS1500-shore	chr2:69968749-69969592	NA	NA
cg15388210	Hypo(10198)	-0.0517259	0.781509	3.49976	0.00231877	0.999997	-2.41275	0.758232	0.809958	-0.0517259	1	36005826	R	II	KIAA0319L	Body	opensea	Body-opensea		NA	TRUE
cg04569583	Hypo(10198)	-0.0960775	0.789511	3.4997	0.00231907	0.999997	-2.41287	0.746277	0.842354	-0.0960775	15	62358531	R	II	C2CD4A	TSS1500	shore	TSS1500-shore	chr15:62359827-62360995	NA	NA
cg25856663	Hypo(10198)	-0.0414396	0.479944	3.49962	0.00231951	0.999997	-2.41306	0.461296	0.502736	-0.0414396	15	83317632	F	II	CPEB1	TSS1500	shore	TSS1500-shore	chr15:83315116-83317541	TRUE	NA			rs34321342
cg26568171	Hypo(10198)	-0.0239974	0.880339	3.49771	0.00232967	0.999997	-2.41734	0.86954	0.893537	-0.0239974	16	88550961	R	II	ZFPM1	Body	shelf	Body-shelf	chr16:88554354-88554847	NA	NA
cg04495336	Hypo(10198)	-0.049798	0.262697	3.49727	0.00233203	0.999997	-2.41833	0.240288	0.290086	-0.049798	8	2419119	F	I		IGR	island	IGR-island	chr8:2418935-2419460	NA	NA
cg26833169	Hypo(10198)	-0.0320699	0.220001	3.49516	0.00234335	0.999997	-2.42308	0.20557	0.23764	-0.0320699	11	14994045	R	II	CALCA	TSS1500	shore	TSS1500-shore	chr11:14995128-14995908	NA	NA
cg10638827	Hypo(10198)	-0.0589688	0.56725	3.49293	0.0023554	0.999997	-2.4281	0.540714	0.599683	-0.0589688	16	56665855	R	II	MT1M	TSS1500	shore	TSS1500-shore	chr16:56665945-56666641	NA	NA
cg18357048	Hypo(10198)	-0.0383542	0.157061	3.49244	0.00235801	0.999997	-2.42918	0.139801	0.178155	-0.0383542	6	125684780	F	I		IGR	island	IGR-island	chr6:125684544-125684865	NA	TRUE
cg17557160	Hypo(10198)	-0.0210228	0.0927656	3.49139	0.00236372	0.999997	-2.43155	0.0833053	0.104328	-0.0210228	7	129464924	R	II		IGR	shore	IGR-shore	chr7:129465404-129466144	NA	NA
cg23574443	Hypo(10198)	-0.0302413	0.923634	3.48896	0.00237691	0.999997	-2.437	0.910026	0.940267	-0.0302413	17	8263941	R	II	LOC100128288	TSS200	opensea	TSS200-opensea		NA	TRUE
cg22083633	Hypo(10198)	-0.0515326	0.728827	3.48771	0.00238375	0.999997	-2.43981	0.705638	0.75717	-0.0515326	5	4143214	R	II		IGR	opensea	IGR-opensea		NA	TRUE
cg00287413	Hypo(10198)	-0.0457401	0.836623	3.48748	0.00238503	0.999997	-2.44034	0.81604	0.86178	-0.0457401	20	52788779	R	II	CYP24A1	Body	shore	Body-shore	chr20:52789252-52790986	NA	NA
cg05186188	Hypo(10198)	-0.0142188	0.932837	3.4854	0.00239639	0.999997	-2.44499	0.926439	0.940658	-0.0142188	16	25228569	R	II	AQP8	Body	opensea	Body-opensea		NA	NA
cg00753658	Hypo(10198)	-0.026949	0.111738	3.48509	0.0023981	0.999997	-2.44569	0.099611	0.12656	-0.026949	20	61867154	R	II	BIRC7	TSS200	shelf	TSS200-shelf	chr20:61870781-61871178	NA	TRUE
cg05147070	Hypo(10198)	-0.017766	0.0533192	3.48382	0.0024051	0.999997	-2.44855	0.0453245	0.0630905	-0.017766	3	160283469	R	I	KPNA4	TSS200	island	TSS200-island	chr3:160282505-160283874	NA	NA	high-CpG:161766163-161766326
cg10494773	Hypo(10198)	-0.0182286	0.0538567	3.48372	0.00240565	0.999997	-2.44877	0.0456538	0.0638824	-0.0182286	14	35452441	R	II	SRP54	5'UTR	island	5'UTR-island	chr14:35451634-35452544	NA	NA
cg16145915	Hypo(10198)	-0.0499724	0.625984	3.48334	0.00240774	0.999997	-2.44962	0.603497	0.653469	-0.0499724	7	1198662	R	I	ZFAND2A	5'UTR	shore	5'UTR-shore	chr7:1198965-1200144	NA	NA
cg11015241	Hypo(10198)	-0.0139528	0.947172	3.48215	0.00241432	0.999997	-2.45229	0.940893	0.954846	-0.0139528	15	26026249	R	II	ATP10A	Body	opensea	Body-opensea		NA	NA			rs78266472
cg04215757	Hypo(10198)	-0.0204405	0.900022	3.48209	0.0024147	0.999997	-2.45244	0.890824	0.911264	-0.0204405	17	17389863	F	I	MED9	Body	opensea	Body-opensea		NA	NA
cg08625822	Hypo(10198)	-0.0580293	0.409314	3.48045	0.00242376	0.999997	-2.45611	0.383201	0.44123	-0.0580293	8	1971220	R	II		IGR	shore	IGR-shore	chr8:1971909-1972406	NA	NA			rs4875932
cg01073837	Hypo(10198)	-0.0290467	0.0478345	3.48043	0.00242387	0.999997	-2.45616	0.0347635	0.0638102	-0.0290467	8	38757859	R	II	PLEKHA2	TSS1500	shore	TSS1500-shore	chr8:38758457-38759380	NA	NA
cg03992611	Hypo(10198)	-0.0232364	0.0802362	3.47922	0.0024306	0.999997	-2.45887	0.0697798	0.0930162	-0.0232364	15	92397873	R	II	SLCO3A1	Body	shore	Body-shore	chr15:92396013-92397682	NA	NA			rs7172169
cg04633661	Hypo(10198)	-0.0111603	0.972284	3.47785	0.00243824	0.999997	-2.46194	0.967261	0.978422	-0.0111603	6	26255439	R	II		IGR	shelf	IGR-shelf	chr6:26251898-26252233	NA	NA
cg03564320	Hypo(10198)	-0.0660345	0.370301	3.47685	0.00244385	0.999997	-2.46419	0.340586	0.40662	-0.0660345	2	154336148	F	II	RPRM	TSS1500	shore	TSS1500-shore	chr2:154334449-154335458	NA	NA		rs67092640
cg11884030	Hypo(10198)	-0.0273658	0.107354	3.47645	0.00244609	0.999997	-2.46509	0.0950397	0.122406	-0.0273658	7	4652822	F	II		IGR	opensea	IGR-opensea		TRUE	TRUE
cg08493879	Hypo(10198)	-0.0103777	0.0372202	3.47618	0.0024476	0.999997	-2.46569	0.0325502	0.0429279	-0.0103777	7	151722810	R	I	GALNT11	1stExon	island	1stExon-island	chr7:151722590-151723241	NA	NA	high-CpG:151353645-151353790
cg15311711	Hypo(10198)	-0.0132541	0.0597369	3.476	0.00244864	0.999997	-2.46611	0.0537726	0.0670266	-0.0132541	16	23194674	F	II	SCNN1G	5'UTR	island	5'UTR-island	chr16:23193716-23194773	NA	NA
cg11588903	Hypo(10198)	-0.0468769	0.684156	3.47577	0.00244992	0.999997	-2.46662	0.663062	0.709939	-0.0468769	19	17208493	R	II	MYO9B	5'UTR	shelf	5'UTR-shelf	chr19:17212479-17213332	TRUE	TRUE
cg15983585	Hypo(10198)	-0.0290048	0.928423	3.47467	0.00245608	0.999997	-2.46908	0.915371	0.944376	-0.0290048	14	105215644	F	II		IGR	shelf	IGR-shelf	chr14:105218366-105218620	TRUE	NA
cg07820548	Hypo(10198)	-0.0228523	0.949365	3.47401	0.00245985	0.999997	-2.47058	0.939081	0.961934	-0.0228523	6	167838138	R	II		IGR	shore	IGR-shore	chr6:167834865-167836616	NA	NA
cg16441900	Hypo(10198)	-0.0540121	0.705796	3.47249	0.0024684	0.999997	-2.47398	0.68149	0.735502	-0.0540121	17	750848	F	II	NXN	Body	opensea	Body-opensea		NA	NA		rs60451600
cg03382250	Hypo(10198)	-0.0462456	0.513474	3.47223	0.00246986	0.999997	-2.47455	0.492664	0.538909	-0.0462456	11	126471892	R	II	KIRREL3	Body	opensea	Body-opensea		NA	TRUE
cg13827984	Hypo(10198)	-0.0450742	0.309472	3.47221	0.00247001	0.999997	-2.47461	0.289189	0.334263	-0.0450742	7	64699983	R	II		IGR	island	IGR-island	chr7:64699982-64700649	TRUE	TRUE
cg08094291	Hypo(10198)	-0.0220439	0.167366	3.47211	0.00247055	0.999997	-2.47482	0.157446	0.17949	-0.0220439	1	44883137	R	II	RNF220	Body	island	Body-island	chr1:44883136-44884272	NA	NA
cg21881116	Hypo(10198)	-0.0105118	0.0256389	3.46902	0.00248811	0.999997	-2.48176	0.0209085	0.0314204	-0.0105118	1	43232853	F	II	LEPRE1	TSS200	island	TSS200-island	chr1:43232214-43233359	NA	NA		rs3738505
cg27534599	Hypo(10198)	-0.0433334	0.77995	3.46859	0.00249055	0.999997	-2.48272	0.76045	0.803784	-0.0433334	22	17680477	F	II	CECR1	Body	opensea	Body-opensea		TRUE	NA		rs17807317
cg20671649	Hypo(10198)	-0.0255638	0.3422	3.4632	0.00252156	0.999997	-2.49482	0.330696	0.35626	-0.0255638	1	3309864	R	II	PRDM16	Body	shore	Body-shore	chr1:3310102-3311035	TRUE	TRUE			rs56758446
cg27514038	Hypo(10198)	-0.105054	0.780145	3.46306	0.00252231	0.999997	-2.49512	0.732871	0.837924	-0.105054	15	23035493	R	I	NIPA2	TSS1500	shore	TSS1500-shore	chr15:23033933-23034710	NA	NA
cg03332903	Hypo(10198)	-0.0185366	0.928896	3.46144	0.00253171	0.999997	-2.49876	0.920554	0.939091	-0.0185366	6	136647704	R	I		IGR	opensea	IGR-opensea		NA	TRUE
cg11062778	Hypo(10198)	-0.0206371	0.944556	3.46141	0.00253191	0.999997	-2.49883	0.93527	0.955907	-0.0206371	11	358438	R	I		IGR	shore	IGR-shore	chr11:355947-356447	NA	NA
cg01176433	Hypo(10198)	-0.0466835	0.524609	3.46112	0.00253357	0.999997	-2.49948	0.503601	0.550285	-0.0466835	15	69754714	R	I		IGR	opensea	IGR-opensea		NA	NA
cg20344448	Hypo(10198)	-0.0452665	0.69746	3.46059	0.00253664	0.999997	-2.50066	0.67709	0.722356	-0.0452665	10	14372431	R	II	FRMD4A	5'UTR	opensea	5'UTR-opensea		NA	TRUE
cg06892868	Hypo(10198)	-0.0359151	0.604056	3.45725	0.00255617	0.999997	-2.50816	0.587894	0.623809	-0.0359151	12	110211321	F	I	MGC14436	TSS200	opensea	TSS200-opensea		NA	NA		rs12310773
cg27109461	Hypo(10198)	-0.07171	0.740992	3.45687	0.00255839	0.999997	-2.50901	0.708723	0.780432	-0.07171	7	101007603	R	II	EMID2	Body	shore	Body-shore	chr7:101005899-101007443	NA	NA
cg26096042	Hypo(10198)	-0.0415725	0.413571	3.45642	0.00256099	0.999997	-2.51	0.394863	0.436436	-0.0415725	14	101699080	F	II		IGR	opensea	IGR-opensea		NA	NA
cg01328806	Hypo(10198)	-0.035027	0.23577	3.45627	0.00256189	0.999997	-2.51035	0.220008	0.255035	-0.035027	2	20851404	F	II	HS1BP3	TSS1500	shore	TSS1500-shore	chr2:20850712-20851173	NA	NA
cg12256538	Hypo(10198)	-0.0295493	0.0847081	3.45312	0.00258042	0.999997	-2.5174	0.0714109	0.10096	-0.0295493	22	24110805	F	I	CHCHD10	TSS1500	island	TSS1500-island	chr22:24110029-24110995	NA	NA
cg08592305	Hypo(10198)	-0.0194223	0.0790319	3.45069	0.00259482	0.999997	-2.52284	0.0702919	0.0897142	-0.0194223	19	12978383	R	II	MAST1	Body	island	Body-island	chr19:12978359-12978785	TRUE	NA
cg17827650	Hypo(10198)	-0.0675393	0.520692	3.44904	0.00260467	0.999997	-2.52655	0.490299	0.557839	-0.0675393	7	156741514	F	I	NOM1	TSS1500	island	TSS1500-island	chr7:156741472-156741899	NA	NA
cg23085882	Hypo(10198)	-0.012949	0.025986	3.44882	0.002606	0.999997	-2.52705	0.0201589	0.033108	-0.012949	19	893253	F	II	MED16	TSS200	island	TSS200-island	chr19:893002-893270	NA	NA		rs59181776
cg04606779	Hypo(10198)	-0.0409227	0.45152	3.44766	0.0026129	0.999997	-2.52963	0.433105	0.474028	-0.0409227	4	140201580	F	II	C4orf49	TSS200	shore	TSS200-shore	chr4:140201064-140201449	TRUE	NA
cg16489582	Hypo(10198)	-0.0182855	0.0393414	3.44746	0.0026141	0.999997	-2.53008	0.031113	0.0493984	-0.0182855	16	28223388	F	II	XPO6	TSS200	island	TSS200-island	chr16:28223083-28223638	NA	NA
cg10523679	Hypo(10198)	-0.130433	0.266773	3.44702	0.00261672	0.999997	-2.53106	0.208078	0.338511	-0.130433	1	76189770	R	I	ACADM	TSS1500	shore	TSS1500-shore	chr1:76189916-76190730	TRUE	NA
cg18973515	Hypo(10198)	-0.0500527	0.37826	3.44483	0.00262992	0.999997	-2.53598	0.355736	0.405789	-0.0500527	15	65713476	R	II	IGDCC4	Body	shore	Body-shore	chr15:65714742-65715571	NA	TRUE
cg16527334	Hypo(10198)	-0.00837714	0.0301081	3.4439	0.0026355	0.999997	-2.53806	0.0263384	0.0347155	-0.00837714	7	92464881	R	II	CDK6	5'UTR	island	5'UTR-island	chr7:92462201-92466387	TRUE	NA
cg01646784	Hypo(10198)	-0.0438652	0.835533	3.4434	0.00263851	0.999997	-2.53917	0.815793	0.859659	-0.0438652	22	37976725	R	II	LGALS2	TSS1500	opensea	TSS1500-opensea		NA	NA
cg17096412	Hypo(10198)	-0.035151	0.349476	3.44286	0.00264182	0.999997	-2.5404	0.333658	0.368809	-0.035151	17	31254544	R	II	TMEM98	TSS1500	shore	TSS1500-shore	chr17:31254874-31255392	TRUE	NA
cg18005693	Hypo(10198)	-0.0330614	0.0851662	3.44234	0.00264495	0.999997	-2.54155	0.0702886	0.10335	-0.0330614	3	30936070	F	I	GADL1	1stExon	island	1stExon-island	chr3:30936047-30936265	NA	TRUE
cg17788570	Hypo(10198)	-0.034302	0.157989	3.44099	0.00265315	0.999997	-2.54458	0.142553	0.176855	-0.034302	5	122180522	F	II	SNX24	TSS1500	shore	TSS1500-shore	chr5:122180963-122181681	NA	NA
cg17916835	Hypo(10198)	-0.0315985	0.161498	3.43736	0.00267529	0.999997	-2.55271	0.147279	0.178877	-0.0315985	7	96655044	R	II	DLX5	TSS1500	shore	TSS1500-shore	chr7:96653467-96654199	NA	NA
cg20663846	Hypo(10198)	-0.0630327	0.825764	3.43621	0.00268235	0.999997	-2.55528	0.797399	0.860432	-0.0630327	17	39254439	R	II	KRTAP4-8	TSS200	opensea	TSS200-opensea		NA	NA
cg24377657	Hypo(10198)	-0.0135316	0.0508831	3.43526	0.00268815	0.999997	-2.55739	0.0447939	0.0583254	-0.0135316	11	27723245	F	I	BDNF	TSS1500	shore	TSS1500-shore	chr11:27721661-27722639	NA	NA
cg01586208	Hypo(10198)	-0.0749295	0.586574	3.43481	0.00269095	0.999997	-2.55841	0.552856	0.627786	-0.0749295	19	22806647	F	I		IGR	island	IGR-island	chr19:22805800-22806721	NA	NA		rs75912426
cg10510742	Hypo(10198)	-0.0471648	0.229864	3.43404	0.00269566	0.999997	-2.56012	0.208639	0.255804	-0.0471648	16	30620917	R	I	ZNF689	Body	shore	Body-shore	chr16:30621000-30621826	NA	NA
cg26060296	Hypo(10198)	-0.0113534	0.0382186	3.43294	0.00270246	0.999997	-2.56258	0.0331095	0.0444629	-0.0113534	5	1800109	F	I	MRPL36	TSS200	island	TSS200-island	chr5:1799461-1801905	NA	NA		rs3776154
cg10110857	Hypo(10198)	-0.0263763	0.0640969	3.43238	0.00270591	0.999997	-2.56383	0.0522276	0.0786039	-0.0263763	1	901755	F	II	PLEKHN1	TSS200	island	TSS200-island	chr1:894313-902654	NA	NA
cg11738543	Hypo(10198)	-0.0422329	0.135926	3.43115	0.00271359	0.999997	-2.5666	0.116921	0.159154	-0.0422329	12	93967225	F	II	SOCS2	Body	island	Body-island	chr12:93963963-93967395	NA	NA
cg03348475	Hypo(10198)	-0.0107295	0.0235092	3.43026	0.00271913	0.999997	-2.56859	0.018681	0.0294105	-0.0107295	4	57775757	R	II	REST	5'UTR	shore	5'UTR-shore	chr4:57773867-57775602	NA	NA
cg26660801	Hypo(10198)	-0.0109466	0.0321857	3.43004	0.00272046	0.999997	-2.56907	0.0272598	0.0382063	-0.0109466	13	20532108	R	II	ZMYM2	TSS1500	island	TSS1500-island	chr13:20531548-20533630	NA	NA
cg10078898	Hypo(10198)	-0.0188092	0.889649	3.42986	0.00272159	0.999997	-2.56948	0.881185	0.899994	-0.0188092	14	21491045	F	II	NDRG2	Body	shore	Body-shore	chr14:21492735-21494270	NA	NA
cg26547875	Hypo(10198)	-0.0194483	0.957089	3.42975	0.00272229	0.999997	-2.56973	0.948337	0.967786	-0.0194483	11	62123922	R	II	ASRGL1	Body	opensea	Body-opensea		NA	NA
cg23652526	Hypo(10198)	-0.00975247	0.0326452	3.42961	0.00272315	0.999997	-2.57004	0.0282565	0.038009	-0.00975247	19	41768502	R	II	HNRNPUL1	5'UTR	shore	5'UTR-shore	chr19:41769215-41769417	NA	NA
cg07066907	Hypo(10198)	-0.0547984	0.508416	3.42882	0.00272811	0.999997	-2.57182	0.483757	0.538555	-0.0547984	14	23058972	R	II	DAD1	TSS1500	shore	TSS1500-shore	chr14:23057921-23058359	NA	NA
cg15066033	Hypo(10198)	-0.0143623	0.92861	3.42736	0.00273719	0.999997	-2.57506	0.922147	0.936509	-0.0143623	11	112215494	R	II		IGR	opensea	IGR-opensea		NA	TRUE
cg00577189	Hypo(10198)	-0.0228422	0.0381159	3.42371	0.00276016	0.999997	-2.58323	0.0278369	0.0506791	-0.0228422	9	139695076	F	II	KIAA1984	Body	island	Body-island	chr9:139693983-139695096	NA	TRUE
cg00567696	Hypo(10198)	-0.0116534	0.034492	3.42215	0.00277004	0.999997	-2.58672	0.029248	0.0409014	-0.0116534	6	46097521	R	II	ENPP4	TSS200	shore	TSS200-shore	chr6:46097694-46097953	TRUE	NA
cg27027069	Hypo(10198)	-0.0637145	0.720122	3.42178	0.00277236	0.999997	-2.58754	0.691451	0.755165	-0.0637145	6	76626770	R	II	MYO6	3'UTR	opensea	3'UTR-opensea		NA	TRUE
cg10778915	Hypo(10198)	-0.0180944	0.895233	3.42171	0.00277283	0.999997	-2.58771	0.88709	0.905185	-0.0180944	4	100576610	R	II		IGR	shore	IGR-shore	chr4:100574403-100574654	NA	TRUE
cg08974244	Hypo(10198)	-0.0180403	0.0399765	3.42087	0.00277815	0.999997	-2.58958	0.0318584	0.0498987	-0.0180403	17	45929714	F	II	SP6	5'UTR	shore	5'UTR-shore	chr17:45928211-45928710	NA	TRUE
cg02927821	Hypo(10198)	-0.0127349	0.943667	3.42035	0.00278146	0.999997	-2.59074	0.937936	0.950671	-0.0127349	17	39216677	R	II	LOC730755	TSS1500	opensea	TSS1500-opensea		TRUE	TRUE
cg10389771	Hypo(10198)	-0.0283191	0.309389	3.41968	0.00278572	0.999997	-2.59224	0.296646	0.324965	-0.0283191	1	156616779	R	II	BCAN	Body	island	Body-island	chr1:156616553-156616946	NA	NA
cg01880541	Hypo(10198)	-0.0559473	0.861047	3.41881	0.0027913	0.999997	-2.59419	0.835871	0.891818	-0.0559473	8	2146870	F	II		IGR	opensea	IGR-opensea		NA	NA
cg02665037	Hypo(10198)	-0.0295469	0.311202	3.41825	0.00279487	0.999997	-2.59544	0.297906	0.327453	-0.0295469	12	54362496	R	I	HOTAIR	Body	shore	Body-shore	chr12:54360374-54360660	NA	NA
cg04771248	Hypo(10198)	-0.0218751	0.0863608	3.4172	0.00280155	0.999997	-2.59777	0.076517	0.0983921	-0.0218751	7	157072050	R	II		IGR	island	IGR-island	chr7:157071802-157072845	TRUE	NA
cg23277659	Hypo(10198)	-0.010849	0.972715	3.41626	0.00280759	0.999997	-2.59988	0.967833	0.978682	-0.010849	1	47066498	F	II	MKNK1	Body	shelf	Body-shelf	chr1:47069615-47070179	NA	NA
cg22783308	Hypo(10198)	-0.0146048	0.0648476	3.41556	0.00281213	0.999997	-2.60145	0.0582754	0.0728802	-0.0146048	14	75894315	R	II	JDP2	TSS200	island	TSS200-island	chr14:75894308-75895469	NA	NA
cg07264726	Hypo(10198)	-0.037097	0.582964	3.41549	0.00281257	0.999997	-2.60161	0.566271	0.603368	-0.037097	3	142666293	F	II		IGR	island	IGR-island	chr3:142666198-142666544	NA	NA
cg13160058	Hypo(10198)	-0.0394218	0.346961	3.41539	0.00281322	0.999997	-2.60183	0.329221	0.368643	-0.0394218	8	26243215	F	II	BNIP3L	Body	shelf	Body-shelf	chr8:26240290-26241017	NA	NA
cg19973659	Hypo(10198)	-0.0170114	0.0730438	3.4145	0.00281891	0.999997	-2.60381	0.0653887	0.0824001	-0.0170114	3	129612905	R	I	TMCC1	TSS1500	shore	TSS1500-shore	chr3:129611920-129612884	NA	NA
cg11230940	Hypo(10198)	-0.0592747	0.337789	3.41112	0.00284082	0.999997	-2.61137	0.311115	0.37039	-0.0592747	5	3103774	R	II		IGR	opensea	IGR-opensea		NA	TRUE
cg00908292	Hypo(10198)	-0.033083	0.324115	3.41039	0.00284559	0.999997	-2.61301	0.309227	0.34231	-0.033083	17	38699009	F	II		IGR	opensea	IGR-opensea		TRUE	TRUE
cg10139508	Hypo(10198)	-0.0157379	0.940134	3.40979	0.00284947	0.999997	-2.61434	0.933052	0.94879	-0.0157379	14	93005917	R	II	RIN3	Body	opensea	Body-opensea		NA	TRUE
cg27068330	Hypo(10198)	-0.0110093	0.0282428	3.40905	0.00285428	0.999997	-2.61599	0.0232887	0.0342979	-0.0110093	11	65405492	F	I	SIPA1	TSS200	shelf	TSS200-shelf	chr11:65408344-65408631	NA	TRUE		rs2306362
cg08716013	Hypo(10198)	-0.0132988	0.944135	3.40853	0.00285768	0.999997	-2.61715	0.938151	0.951449	-0.0132988	10	7290519	F	II	SFMBT2	Body	opensea	Body-opensea		NA	NA
cg16092330	Hypo(10198)	-0.0260644	0.167687	3.40629	0.00287237	0.999997	-2.62216	0.155958	0.182022	-0.0260644	14	105864430	F	II	PACS2	3'UTR	shore	3'UTR-shore	chr14:105864480-105865465	NA	NA
cg08726005	Hypo(10198)	-0.0084863	0.0177163	3.40588	0.00287506	0.999997	-2.62307	0.0138974	0.0223837	-0.0084863	2	223726022	R	I	ACSL3	5'UTR	island	5'UTR-island	chr2:223725558-223726423	NA	NA
cg01045132	Hypo(10198)	-0.0647155	0.230048	3.40534	0.00287861	0.999997	-2.62428	0.200926	0.265641	-0.0647155	19	11649571	F	II	CNN1	TSS200	opensea	TSS200-opensea		TRUE	NA
cg11825431	Hypo(10198)	-0.0439964	0.826341	3.4044	0.00288479	0.999997	-2.62637	0.806543	0.850539	-0.0439964	1	151131330	R	II	TNFAIP8L2	Body	opensea	Body-opensea		NA	NA
cg11488893	Hypo(10198)	-0.0320368	0.246641	3.40438	0.00288495	0.999997	-2.62642	0.232225	0.264262	-0.0320368	11	14994381	R	II	CALCA	TSS1500	shore	TSS1500-shore	chr11:14995128-14995908	NA	NA
cg20509869	Hypo(10198)	-0.0546024	0.266955	3.40436	0.00288509	0.999997	-2.62647	0.242384	0.296986	-0.0546024	2	220375605	F	I		IGR	shelf	IGR-shelf	chr2:220377743-220377946	NA	NA		rs34910697
cg10315249	Hypo(10198)	-0.0289549	0.374971	3.40398	0.00288758	0.999997	-2.62731	0.361941	0.390896	-0.0289549	11	66235081	F	I	PELI3	5'UTR	shore	5'UTR-shore	chr11:66233899-66234964	NA	NA
cg14158407	Hypo(10198)	-0.012486	0.0344468	3.4039	0.00288808	0.999997	-2.62748	0.0288281	0.0413141	-0.012486	7	112758954	F	II	LOC401397	TSS1500	opensea	TSS1500-opensea		NA	NA
cg00355992	Hypo(10198)	-0.030995	0.0798331	3.40216	0.00289963	0.999997	-2.63138	0.0658854	0.0968803	-0.030995	11	7041570	F	II	ZNF214	5'UTR	island	5'UTR-island	chr11:7041072-7041949	TRUE	NA
cg27009828	Hypo(10198)	-0.0101487	0.0187326	3.40159	0.00290342	0.999997	-2.63266	0.0141657	0.0243144	-0.0101487	19	3985445	R	I	EEF2	1stExon	island	1stExon-island	chr19:3984962-3985722	NA	NA	high-CpG:3936266-3936553
cg23801885	Hypo(10198)	-0.0350339	0.455568	3.39959	0.00291674	0.999997	-2.63713	0.439803	0.474837	-0.0350339	6	34458902	R	II	PACSIN1	5'UTR	opensea	5'UTR-opensea		NA	TRUE
cg16568467	Hypo(10198)	-0.0182581	0.959762	3.39951	0.00291723	0.999997	-2.63729	0.951546	0.969804	-0.0182581	4	88733182	F	II	IBSP	3'UTR	opensea	3'UTR-opensea		NA	NA		rs73840124
cg04293602	Hypo(10198)	-0.0500375	0.548274	3.39695	0.00293439	0.999997	-2.64302	0.525758	0.575795	-0.0500375	11	65553660	F	II	OVOL1	TSS1500	shore	TSS1500-shore	chr11:65553749-65555573	NA	NA
cg12438034	Hypo(10198)	-0.027407	0.132013	3.39689	0.00293479	0.999997	-2.64315	0.11968	0.147086	-0.027407	3	184430477	F	II	MAGEF1	TSS1500	shore	TSS1500-shore	chr3:184429366-184429907	NA	NA		rs76752912
cg08341667	Hypo(10198)	-0.0272216	0.0904789	3.39522	0.00294597	0.999997	-2.64686	0.0782292	0.105451	-0.0272216	10	48354387	R	II	ZNF488	TSS1500	shore	TSS1500-shore	chr10:48354459-48355197	NA	NA		rs77195465
cg09099653	Hypo(10198)	-0.019338	0.0930746	3.39484	0.00294852	0.999997	-2.64771	0.0843724	0.10371	-0.019338	22	20307061	F	II	DGCR6L	Body	shore	Body-shore	chr22:20307109-20308026	NA	NA
cg05399692	Hypo(10198)	-0.0531087	0.720579	3.39473	0.00294928	0.999997	-2.64796	0.69668	0.749789	-0.0531087	13	46190198	R	II	FAM194B	TSS1500	opensea	TSS1500-opensea		NA	NA
cg02242734	Hypo(10198)	-0.0603206	0.762338	3.39324	0.00295933	0.999997	-2.65128	0.735193	0.795514	-0.0603206	22	18064224	R	II	SLC25A18	Body	shore	Body-shore	chr22:18063940-18064177	NA	TRUE
cg03433260	Hypo(10198)	-0.0135712	0.0410833	3.39291	0.0029616	0.999997	-2.65203	0.0349762	0.0485475	-0.0135712	22	18257433	F	II	BID	TSS200	shore	TSS200-shore	chr22:18256615-18257377	NA	NA
cg24046888	Hypo(10198)	-0.0249174	0.0579622	3.39283	0.00296214	0.999997	-2.6522	0.0467494	0.0716668	-0.0249174	2	46526785	R	II	EPAS1	Body	island	Body-island	chr2:46523789-46527140	NA	NA
cg13519549	Hypo(10198)	-0.0136756	0.947211	3.38973	0.0029832	0.999997	-2.65912	0.941057	0.954732	-0.0136756	13	103330892	R	II	TPP2	3'UTR	opensea	3'UTR-opensea		NA	NA
cg11298343	Hypo(10198)	-0.0410608	0.249835	3.38923	0.00298658	0.999997	-2.66023	0.231358	0.272418	-0.0410608	19	41306150	R	II	EGLN2	5'UTR	shore	5'UTR-shore	chr19:41306982-41307313	NA	NA
cg18862171	Hypo(10198)	-0.0341425	0.265424	3.38895	0.00298852	0.999997	-2.66086	0.25006	0.284202	-0.0341425	11	66314367	R	II	ACTN3	TSS200	island	TSS200-island	chr11:66314207-66314455	NA	NA
cg03517476	Hypo(10198)	-0.0696703	0.787245	3.38804	0.00299474	0.999997	-2.66289	0.755893	0.825564	-0.0696703	8	63158463	R	II		IGR	shelf	IGR-shelf	chr8:63160598-63162064	NA	NA
cg15139182	Hypo(10198)	-0.0283481	0.725478	3.38484	0.00301671	0.999997	-2.67002	0.712721	0.741069	-0.0283481	2	240361099	F	II		IGR	opensea	IGR-opensea		NA	NA
cg13406243	Hypo(10198)	-0.0444452	0.761509	3.38417	0.00302133	0.999997	-2.67152	0.741509	0.785954	-0.0444452	9	141013112	R	II	CACNA1B	Body	shore	Body-shore	chr9:141014643-141014870	TRUE	NA
cg10343787	Hypo(10198)	-0.0183412	0.128579	3.38269	0.00303153	0.999997	-2.67481	0.120326	0.138667	-0.0183412	16	57319093	F	II	PLLP	TSS1500	shore	TSS1500-shore	chr16:57317967-57318964	NA	NA		rs7186165
cg20612002	Hypo(10198)	-0.0114685	0.0519821	3.38152	0.00303964	0.999997	-2.67741	0.0468213	0.0582898	-0.0114685	15	48470256	F	II	MYEF2	Body	island	Body-island	chr15:48470007-48470628	TRUE	NA
cg11824945	Hypo(10198)	-0.0241876	0.880748	3.3811	0.00304257	0.999997	-2.67835	0.869863	0.894051	-0.0241876	1	211519171	R	II	TRAF5	5'UTR	opensea	5'UTR-opensea		NA	NA
cg17779658	Hypo(10198)	-0.0680655	0.488141	3.38055	0.00304638	0.999997	-2.67957	0.457512	0.525577	-0.0680655	8	29606753	F	II	C8orf75	TSS1500	opensea	TSS1500-opensea		NA	NA		rs79151688
cg10318368	Hypo(10198)	-0.0313227	0.183141	3.38052	0.00304658	0.999997	-2.67964	0.169046	0.200369	-0.0313227	2	232507774	R	II		IGR	opensea	IGR-opensea		TRUE	NA
cg26268145	Hypo(10198)	-0.0445242	0.168979	3.37971	0.00305224	0.999997	-2.68145	0.148943	0.193467	-0.0445242	11	72301724	F	I	PDE2A	Body	island	Body-island	chr11:72301302-72301746	TRUE	NA
cg13169968	Hypo(10198)	-0.0549432	0.361957	3.37827	0.00306231	0.999997	-2.68466	0.337232	0.392175	-0.0549432	1	230563798	R	II		IGR	shore	IGR-shore	chr1:230561103-230562702	NA	TRUE
cg10444281	Hypo(10198)	-0.0210551	0.201708	3.37796	0.00306444	0.999997	-2.68534	0.192233	0.213288	-0.0210551	14	75895468	F	II	JDP2	5'UTR	island	5'UTR-island	chr14:75894308-75895469	NA	NA		rs74965610
cg03630088	Hypo(10198)	-0.0282399	0.169489	3.37553	0.00308153	0.999997	-2.69077	0.156781	0.185021	-0.0282399	10	125651526	F	II	CPXM2	TSS200	shore	TSS200-shore	chr10:125650820-125651373	NA	NA
cg25598685	Hypo(10198)	-0.225822	0.555781	3.37493	0.00308577	0.999997	-2.69211	0.454162	0.679984	-0.225822	11	42617544	F	II		IGR	opensea	IGR-opensea		NA	TRUE
cg03071876	Hypo(10198)	-0.0352666	0.495454	3.37486	0.00308626	0.999997	-2.69226	0.479584	0.51485	-0.0352666	17	45929434	F	II	SP6	5'UTR	shore	5'UTR-shore	chr17:45928211-45928710	NA	TRUE
cg06890161	Hypo(10198)	-0.0395635	0.570984	3.37367	0.00309465	0.999997	-2.69491	0.553181	0.592744	-0.0395635	17	77895596	R	II		IGR	opensea	IGR-opensea		NA	NA
cg13136655	Hypo(10198)	-0.0186266	0.0656765	3.37251	0.00310285	0.999997	-2.69749	0.0572945	0.0759211	-0.0186266	6	149806131	F	II	ZC3H12D	5'UTR	opensea	5'UTR-opensea		NA	NA	low-CpG:149847673-149847863
cg12157156	Hypo(10198)	-0.024066	0.900567	3.37217	0.00310529	0.999997	-2.69826	0.889737	0.913803	-0.024066	12	124880173	F	II	NCOR2	Body	opensea	Body-opensea		TRUE	NA
cg01259360	Hypo(10198)	-0.0431908	0.12303	3.37048	0.00311728	0.999997	-2.70202	0.103594	0.146785	-0.0431908	11	66034992	R	I	KLC2	3'UTR	island	3'UTR-island	chr11:66034751-66035054	NA	NA
cg17465631	Hypo(10198)	-0.015478	0.0974049	3.37026	0.00311881	0.999997	-2.7025	0.0904398	0.105918	-0.015478	16	81272500	F	II	BCMO1	5'UTR	opensea	5'UTR-opensea		NA	TRUE
cg03363653	Hypo(10198)	-0.0250521	0.182214	3.36916	0.00312665	0.999997	-2.70495	0.170941	0.195993	-0.0250521	17	16394677	F	II	C17orf76	Body	shore	Body-shore	chr17:16394833-16395843	NA	TRUE		rs77128838
cg12414681	Hypo(10198)	-0.069406	0.565116	3.36856	0.00313098	0.999997	-2.7063	0.533883	0.603289	-0.069406	15	29968195	R	I		IGR	shore	IGR-shore	chr15:29967209-29967621	NA	NA
cg27107585	Hypo(10198)	-0.029882	0.0891695	3.36477	0.0031582	0.999997	-2.71474	0.0757227	0.105605	-0.029882	5	172386833	R	II	RPL26L1	5'UTR	shore	5'UTR-shore	chr5:172386893-172387102	NA	NA
cg09248944	Hypo(10198)	-0.016982	0.101533	3.3642	0.0031623	0.999997	-2.716	0.0938909	0.110873	-0.016982	2	160654499	R	I	CD302	Body	island	Body-island	chr2:160654229-160654631	TRUE	NA
cg00758881	Hypo(10198)	-0.106901	0.235378	3.36365	0.00316627	0.999997	-2.71723	0.187272	0.294173	-0.106901	16	58534681	R	I	NDRG4	Body	shore	Body-shore	chr16:58535040-58535596	TRUE	NA
cg19132360	Hypo(10198)	-0.0441845	0.619534	3.36319	0.00316962	0.999997	-2.71826	0.599651	0.643835	-0.0441845	20	16728233	F	II	OTOR	TSS1500	opensea	TSS1500-opensea		NA	NA
cg18355464	Hypo(10198)	-0.0109105	0.950241	3.36283	0.0031722	0.999997	-2.71905	0.945331	0.956241	-0.0109105	5	93528345	F	II	C5orf36	Body	opensea	Body-opensea		NA	TRUE
cg04469731	Hypo(10198)	-0.0381517	0.387932	3.36234	0.00317572	0.999997	-2.72013	0.370763	0.408915	-0.0381517	11	129992359	F	II	APLP2	Body	shore	Body-shore	chr11:129993524-129993797	NA	NA	low-CpG:129497349-129497587
cg10157098	Hypo(10198)	-0.190491	0.647027	3.36218	0.00317693	0.999997	-2.72051	0.561307	0.751797	-0.190491	7	128354967	F	II	FAM71F1	TSS1500	opensea	TSS1500-opensea		NA	NA		rs3807126
cg00028308	Hypo(10198)	-0.0600353	0.189944	3.36124	0.00318371	0.999997	-2.72259	0.162928	0.222964	-0.0600353	12	54090754	F	II		IGR	shore	IGR-shore	chr12:54089211-54089413	NA	NA
cg11290225	Hypo(10198)	-0.0175086	0.0782027	3.36062	0.00318824	0.999997	-2.72397	0.0703238	0.0878324	-0.0175086	8	145692591	F	II	KIFC2	Body	shore	Body-shore	chr8:145690605-145692505	NA	NA			rs61740364
cg00594952	Hypo(10198)	-0.0482403	0.71713	3.36052	0.00318896	0.999997	-2.72419	0.695422	0.743662	-0.0482403	1	41130641	F	II	RIMS3	5'UTR	shore	5'UTR-shore	chr1:41131111-41131378	NA	NA
cg14598943	Hypo(10198)	-0.0268868	0.17773	3.35957	0.00319589	0.999997	-2.72631	0.165631	0.192518	-0.0268868	8	32504504	F	II	NRG1	Body	opensea	Body-opensea		NA	TRUE
cg16600996	Hypo(10198)	-0.0305216	0.282426	3.35883	0.00320126	0.999997	-2.72794	0.268691	0.299213	-0.0305216	22	29699230	R	II		IGR	shelf	IGR-shelf	chr22:29702245-29704723	NA	NA
cg15984661	Hypo(10198)	-0.0289751	0.0814658	3.35809	0.00320672	0.999997	-2.7296	0.068427	0.0974021	-0.0289751	19	46916520	F	II	CCDC8	1stExon	shore	1stExon-shore	chr19:46916587-46916862	TRUE	NA
cg19245371	Hypo(10198)	-0.0117057	0.0241907	3.35609	0.00322134	0.999997	-2.73404	0.0189232	0.0306289	-0.0117057	3	173115001	R	II	NLGN1	TSS1500	shore	TSS1500-shore	chr3:173115404-173115775	NA	NA
cg03731740	Hypo(10198)	-0.112117	0.640322	3.35494	0.00322983	0.999997	-2.73661	0.589869	0.701986	-0.112117	1	29062689	R	II	YTHDF2	TSS1500	shore	TSS1500-shore	chr1:29063066-29064315	NA	NA
cg08380477	Hypo(10198)	-0.0264669	0.0948121	3.35381	0.00323818	0.999997	-2.73912	0.082902	0.109369	-0.0264669	2	172957268	R	II		IGR	shore	IGR-shore	chr2:172959267-172962054	NA	NA
cg09418511	Hypo(10198)	-0.0276293	0.86658	3.35298	0.00324432	0.999997	-2.74097	0.854147	0.881776	-0.0276293	10	118956845	F	II	KCNK18	TSS200	opensea	TSS200-opensea		NA	NA
cg17860381	Hypo(10198)	-0.014819	0.0335422	3.35245	0.00324821	0.999997	-2.74214	0.0268737	0.0416927	-0.014819	5	142783569	R	I	NR3C1	5'UTR	island	5'UTR-island	chr5:142782071-142785071	TRUE	NA	high-CpG:142763715-142763897
cg25318971	Hypo(10198)	-0.0972455	0.69304	3.35242	0.00324845	0.999997	-2.74221	0.64928	0.746525	-0.0972455	20	55837483	R	II	BMP7	Body	shore	Body-shore	chr20:55839287-55839766	NA	NA
cg20988215	Hypo(10198)	-0.015048	0.950306	3.352	0.00325156	0.999997	-2.74314	0.943535	0.958583	-0.015048	2	98575347	F	II	TMEM131	Body	opensea	Body-opensea		NA	TRUE
cg18111129	Hypo(10198)	-0.0114732	0.94162	3.35169	0.00325387	0.999997	-2.74383	0.936457	0.947931	-0.0114732	5	171960310	R	II		IGR	opensea	IGR-opensea		NA	TRUE			rs79467241
cg12426870	Hypo(10198)	-0.0337522	0.569686	3.34957	0.00326962	0.999997	-2.74854	0.554497	0.588249	-0.0337522	1	59282482	R	II		IGR	shore	IGR-shore	chr1:59280240-59280490	NA	NA
cg06339573	Hypo(10198)	-0.0600978	0.857747	3.34864	0.00327657	0.999997	-2.75061	0.830703	0.8908	-0.0600978	7	157372262	R	II	PTPRN2	Body	shelf	Body-shelf	chr7:157369120-157369394	NA	NA
cg11431585	Hypo(10198)	-0.0237336	0.897322	3.34851	0.00327758	0.999997	-2.75091	0.886642	0.910375	-0.0237336	19	14138834	R	II	RLN3	TSS200	shelf	TSS200-shelf	chr19:14142398-14142977	NA	NA
cg18753928	Hypo(10198)	-0.0913814	0.421534	3.34812	0.00328048	0.999997	-2.75178	0.380413	0.471794	-0.0913814	3	113234510	F	I	CCDC52	TSS1500	shore	TSS1500-shore	chr3:113233663-113234094	NA	NA
cg10517222	Hypo(10198)	-0.0316724	0.117202	3.34596	0.0032967	0.999997	-2.75658	0.10295	0.134622	-0.0316724	17	65990429	F	II	C17orf58	TSS1500	shore	TSS1500-shore	chr17:65989221-65989646	NA	NA
cg04856872	Hypo(10198)	-0.0226574	0.333125	3.34435	0.00330882	0.999997	-2.76016	0.322929	0.345587	-0.0226574	22	39954667	F	II		IGR	island	IGR-island	chr22:39953450-39954668	NA	NA		rs77608715
cg19696083	Hypo(10198)	-0.037854	0.195678	3.34429	0.00330922	0.999997	-2.76028	0.178644	0.216498	-0.037854	12	54438419	F	II	HOXC4	5'UTR	shelf	5'UTR-shelf	chr12:54440642-54441543	NA	NA
cg11969830	Hypo(10198)	-0.0886307	0.753789	3.34354	0.00331492	0.999997	-2.76195	0.713905	0.802536	-0.0886307	12	45271786	R	II	NELL2	Body	shore	Body-shore	chr12:45269830-45270835	NA	NA
cg27413118	Hypo(10198)	-0.0101816	0.0439254	3.34334	0.00331639	0.999997	-2.76239	0.0393437	0.0495253	-0.0101816	2	238969595	R	II	SCLY	TSS200	island	TSS200-island	chr2:238969080-238969919	NA	NA
cg14003231	Hypo(10198)	-0.0555255	0.697795	3.34225	0.00332469	0.999997	-2.76482	0.672809	0.728334	-0.0555255	6	33640908	R	II	ITPR3	Body	opensea	Body-opensea		NA	TRUE
cg15342452	Hypo(10198)	-0.0645036	0.631212	3.34203	0.00332638	0.999997	-2.76532	0.602185	0.666689	-0.0645036	10	127823065	F	II	ADAM12	Body	opensea	Body-opensea		TRUE	TRUE
cg24834590	Hypo(10198)	-0.0229607	0.887044	3.34041	0.00333866	0.999997	-2.76891	0.876711	0.899672	-0.0229607	1	22774520	F	II		IGR	shelf	IGR-shelf	chr1:22778236-22778817	TRUE	NA
cg07405178	Hypo(10198)	-0.0187117	0.0414875	3.34027	0.00333972	0.999997	-2.76922	0.0330673	0.051779	-0.0187117	3	25635650	R	II	RARB	Body	opensea	Body-opensea		NA	TRUE
cg23883058	Hypo(10198)	-0.0291588	0.134929	3.34004	0.0033415	0.999997	-2.76974	0.121808	0.150966	-0.0291588	2	5813866	R	II		IGR	shore	IGR-shore	chr2:5813482-5813710	TRUE	TRUE
cg08131184	Hypo(10198)	-0.0147694	0.927855	3.33944	0.00334605	0.999997	-2.77106	0.921208	0.935978	-0.0147694	19	33764378	R	II		IGR	island	IGR-island	chr19:33764349-33764551	TRUE	NA
cg16831889	Hypo(10198)	-0.0188891	0.930752	3.33817	0.00335574	0.999997	-2.77388	0.922252	0.941141	-0.0188891	15	50558051	F	II	HDC	TSS200	opensea	TSS200-opensea		NA	NA
cg12560447	Hypo(10198)	-0.147813	0.565855	3.33667	0.00336725	0.999997	-2.77722	0.499339	0.647152	-0.147813	7	128354965	F	II	FAM71F1	TSS1500	opensea	TSS1500-opensea		NA	NA		rs3807126
cg21141143	Hypo(10198)	-0.0327988	0.245644	3.33472	0.00338222	0.999997	-2.78154	0.230885	0.263684	-0.0327988	5	60922694	R	I		IGR	shore	IGR-shore	chr5:60921534-60922472	NA	NA
cg24250669	Hypo(10198)	-0.0352279	0.30493	3.33431	0.00338543	0.999997	-2.78246	0.289077	0.324305	-0.0352279	11	133402589	F	I	OPCML	TSS200	opensea	TSS200-opensea		NA	NA
cg13990486	Hypo(10198)	-0.0175989	0.0617729	3.33373	0.00338987	0.999997	-2.78374	0.0538534	0.0714523	-0.0175989	7	130795028	F	II	FLJ43663	TSS1500	island	TSS1500-island	chr7:130794689-130795032	TRUE	NA
cg16535752	Hypo(10198)	-0.0612588	0.463205	3.33279	0.00339716	0.999997	-2.78583	0.435638	0.496897	-0.0612588	17	57448097	R	II	YPEL2	Body	opensea	Body-opensea		NA	TRUE
cg05755354	Hypo(10198)	-0.0176318	0.926783	3.33277	0.00339729	0.999997	-2.78587	0.918849	0.936481	-0.0176318	10	14372596	R	II	FRMD4A	1stExon	opensea	1stExon-opensea		NA	TRUE
cg07924154	Hypo(10198)	-0.0596202	0.623995	3.33249	0.00339946	0.999997	-2.78649	0.597166	0.656786	-0.0596202	1	1855209	F	II		IGR	shelf	IGR-shelf	chr1:1850098-1851391	NA	NA
cg14916108	Hypo(10198)	-0.0390059	0.423313	3.33239	0.00340023	0.999997	-2.78671	0.40576	0.444766	-0.0390059	12	2027993	F	II	CACNA2D4	TSS200	opensea	TSS200-opensea		NA	NA
cg22730357	Hypo(10198)	-0.00857376	0.0148402	3.33019	0.00341734	0.999997	-2.7916	0.010982	0.0195558	-0.00857376	2	120517546	F	II	PTPN4	5'UTR	island	5'UTR-island	chr2:120517066-120518010	NA	NA	high-CpG:120233765-120234064	rs34265631
cg19592472	Hypo(10198)	-0.0636115	0.562487	3.32976	0.0034207	0.999997	-2.79256	0.533861	0.597473	-0.0636115	20	3052274	F	I	OXT	1stExon	island	1stExon-island	chr20:3052097-3053103	NA	NA
cg11584284	Hypo(10198)	-0.0271532	0.832554	3.32958	0.00342209	0.999997	-2.79295	0.820335	0.847488	-0.0271532	6	130690629	F	II		IGR	shelf	IGR-shelf	chr6:130686414-130687736	NA	NA		rs79383462
cg06698093	Hypo(10198)	-0.0149486	0.052008	3.32936	0.0034238	0.999997	-2.79344	0.0452811	0.0602297	-0.0149486	8	67026880	F	II		IGR	shore	IGR-shore	chr8:67025345-67025599	NA	NA
cg08869383	Hypo(10198)	-0.0140305	0.0722415	3.32688	0.00344319	0.999997	-2.79894	0.0659277	0.0799582	-0.0140305	1	11865661	R	I	CLCN6	TSS1500	island	TSS1500-island	chr1:11865462-11866566	NA	NA
cg07150404	Hypo(10198)	-0.0128736	0.0336996	3.32645	0.00344657	0.999997	-2.79989	0.0279065	0.0407801	-0.0128736	8	144416886	F	II	TOP1MT	Body	island	Body-island	chr8:144416712-144417054	NA	TRUE		rs2450775
cg01389964	Hypo(10198)	-0.0251609	0.894425	3.3263	0.00344778	0.999997	-2.80024	0.883103	0.908264	-0.0251609	20	37301692	F	II		IGR	shore	IGR-shore	chr20:37302813-37303388	NA	NA
cg23057561	Hypo(10198)	-0.0110254	0.0318686	3.32566	0.00345284	0.999997	-2.80167	0.0269072	0.0379325	-0.0110254	12	120972601	F	I	RNF10	5'UTR	shore	5'UTR-shore	chr12:120972167-120972447	NA	NA	high-CpG:119456486-119457229
cg27083089	Hypo(10198)	-0.220854	0.146264	3.32533	0.00345538	0.999997	-2.80238	0.0468803	0.267734	-0.220854	6	31322121	R	II	HLA-B	3'UTR	shore	3'UTR-shore	chr6:31323946-31325211	NA	NA			rs2428496
cg18005261	Hypo(10198)	-0.0338994	0.893973	3.32396	0.00346624	0.999997	-2.80544	0.878718	0.912617	-0.0338994	7	158898892	F	II	VIPR2	Body	opensea	Body-opensea		TRUE	TRUE
cg11217567	Hypo(10198)	-0.013574	0.0402623	3.32387	0.0034669	0.999997	-2.80562	0.0341541	0.047728	-0.013574	6	7390340	R	I	CAGE1	TSS1500	shore	TSS1500-shore	chr6:7389634-7390317	NA	NA			rs78739624
cg21183461	Hypo(10198)	-0.032489	0.228428	3.32128	0.00348747	0.999997	-2.81138	0.213808	0.246297	-0.032489	15	45427297	F	II	DUOX1	Body	island	Body-island	chr15:45427296-45428206	NA	NA		rs76702834
cg02066331	Hypo(10198)	-0.0668622	0.476306	3.32112	0.00348875	0.999997	-2.81174	0.446218	0.51308	-0.0668622	6	17282778	R	II	RBM24	TSS200	shore	TSS200-shore	chr6:17280739-17282334	NA	NA
cg20208398	Hypo(10198)	-0.0661383	0.166477	3.32064	0.00349255	0.999997	-2.8128	0.136714	0.202853	-0.0661383	7	43804002	R	II	BLVRA	5'UTR	opensea	5'UTR-opensea		NA	TRUE
cg12086046	Hypo(10198)	-0.00868905	0.040935	3.32036	0.00349479	0.999997	-2.81343	0.0370249	0.045714	-0.00868905	17	5389958	F	II	MIS12	TSS1500	island	TSS1500-island	chr17:5389390-5390283	NA	NA	high-CpG:5330530-5330693
cg02624460	Hypo(10198)	-0.0296947	0.854668	3.31854	0.00350926	0.999997	-2.81745	0.841305	0.871	-0.0296947	8	35091165	R	II		IGR	shore	IGR-shore	chr8:35092679-35093559	NA	NA
cg16046586	Hypo(10198)	-0.028234	0.909502	3.31746	0.00351794	0.999997	-2.81985	0.896797	0.925031	-0.028234	3	427757	R	II	CHL1	Body	opensea	Body-opensea		NA	NA
cg12232274	Hypo(10198)	-0.0214498	0.153715	3.31706	0.00352114	0.999997	-2.82074	0.144063	0.165512	-0.0214498	6	150185854	F	II	LRP11	TSS1500	shore	TSS1500-shore	chr6:150184344-150185505	NA	NA
cg09656934	Hypo(10198)	-0.0622273	0.480158	3.3166	0.00352486	0.999997	-2.82177	0.452156	0.514383	-0.0622273	1	179561500	F	II	TDRD5	5'UTR	island	5'UTR-island	chr1:179560751-179561596	NA	TRUE		rs35577489
cg10122267	Hypo(10198)	-0.0501899	0.583131	3.31597	0.00352988	0.999997	-2.82315	0.560545	0.610735	-0.0501899	1	41444691	F	II	CTPS	TSS1500	shore	TSS1500-shore	chr1:41444870-41446116	NA	NA
cg16718260	Hypo(10198)	-0.00959759	0.0334207	3.31587	0.0035307	0.999997	-2.82338	0.0291018	0.0386994	-0.00959759	8	121824405	R	I	SNTB1	TSS200	island	TSS200-island	chr8:121823534-121824720	TRUE	NA	high-CpG:121892494-121894279
cg20150887	Hypo(10198)	-0.0183664	0.0861689	3.31559	0.00353291	0.999997	-2.82399	0.0779041	0.0962705	-0.0183664	17	43210745	F	II	PLCD3	TSS1500	island	TSS1500-island	chr17:43209347-43210746	NA	NA
cg02811232	Hypo(10198)	-0.0416831	0.155491	3.31456	0.00354126	0.999997	-2.82629	0.136734	0.178417	-0.0416831	18	44790841	R	II		IGR	shore	IGR-shore	chr18:44789742-44790678	NA	NA
cg08648568	Hypo(10198)	-0.0129874	0.0406085	3.31428	0.00354353	0.999997	-2.82691	0.0347641	0.0477516	-0.0129874	18	33767797	F	II	MOCOS	Body	island	Body-island	chr18:33766391-33768145	NA	NA
cg19192256	Hypo(10198)	-0.0616448	0.393256	3.31415	0.00354453	0.999997	-2.82718	0.365516	0.427161	-0.0616448	11	60621714	R	II	GPR44	5'UTR	shore	5'UTR-shore	chr11:60619924-60621111	NA	NA
cg09961100	Hypo(10198)	-0.00887581	0.0156443	3.31409	0.00354506	0.999997	-2.82733	0.0116501	0.020526	-0.00887581	19	5978428	F	I	RANBP3	TSS200	island	TSS200-island	chr19:5977440-5978816	NA	NA
cg23621929	Hypo(10198)	-0.0326486	0.83771	3.31155	0.0035656	0.999997	-2.83295	0.823018	0.855667	-0.0326486	10	134630597	R	II		IGR	opensea	IGR-opensea		NA	NA
cg15234845	Hypo(10198)	-0.0681534	0.710525	3.31087	0.00357113	0.999997	-2.83446	0.679856	0.74801	-0.0681534	10	102496500	F	II		IGR	shore	IGR-shore	chr10:102497154-102497675	NA	NA		rs55717489
cg21388553	Hypo(10198)	-0.0099741	0.962251	3.31023	0.00357633	0.999997	-2.83588	0.957763	0.967737	-0.0099741	17	63898358	R	II	CCDC46	Body	opensea	Body-opensea		NA	TRUE			rs74004953
cg23210812	Hypo(10198)	-0.0422859	0.905331	3.31013	0.00357716	0.999997	-2.8361	0.886303	0.928589	-0.0422859	17	77539596	F	II		IGR	opensea	IGR-opensea		NA	NA
cg02785814	Hypo(10198)	-0.070008	0.122441	3.30988	0.00357914	0.999997	-2.83664	0.0909377	0.160946	-0.070008	11	44338707	R	I		IGR	island	IGR-island	chr11:44337697-44338783	TRUE	NA
cg27063237	Hypo(10198)	-0.0120732	0.93096	3.30967	0.00358093	0.999997	-2.83713	0.925527	0.9376	-0.0120732	17	7208106	F	II		IGR	shelf	IGR-shelf	chr17:7210224-7211740	NA	NA
cg18767058	Hypo(10198)	-0.0199819	0.17664	3.30898	0.00358649	0.999997	-2.83864	0.167649	0.18763	-0.0199819	5	139128131	R	II		IGR	shore	IGR-shore	chr5:139125902-139127711	NA	TRUE
cg23474190	Hypo(10198)	-0.0513485	0.150674	3.30883	0.00358771	0.999997	-2.83897	0.127568	0.178916	-0.0513485	21	38937109	F	II		IGR	shore	IGR-shore	chr21:38935854-38936546	NA	TRUE
cg06376130	Hypo(10198)	-0.0177346	0.931587	3.30881	0.00358787	0.999997	-2.83902	0.923607	0.941341	-0.0177346	13	114019124	F	II	GRTP1	TSS1500	island	TSS1500-island	chr13:114018789-114019685	NA	NA		rs78290674
cg24983858	Hypo(10198)	-0.0631127	0.636196	3.30847	0.00359069	0.999997	-2.83978	0.607795	0.670908	-0.0631127	10	80887603	R	II	ZMIZ1	5'UTR	opensea	5'UTR-opensea		TRUE	TRUE
cg24001246	Hypo(10198)	-0.0368133	0.598841	3.3084	0.00359127	0.999997	-2.83994	0.582275	0.619089	-0.0368133	1	21949481	F	II	RAP1GAP	Body	shore	Body-shore	chr1:21948674-21949263	TRUE	NA
cg04114315	Hypo(10198)	-0.0225793	0.140879	3.30745	0.003599	0.999997	-2.84203	0.130718	0.153297	-0.0225793	11	46868224	F	II	CKAP5	TSS1500	shore	TSS1500-shore	chr11:46867194-46868077	NA	NA
cg04945076	Hypo(10198)	-0.0764381	0.761912	3.30561	0.00361412	0.999997	-2.84611	0.727515	0.803953	-0.0764381	12	131237654	F	II		IGR	opensea	IGR-opensea		NA	NA
cg18426842	Hypo(10198)	-0.0263912	0.793602	3.30513	0.00361808	0.999997	-2.84717	0.781726	0.808117	-0.0263912	11	18816256	F	II		IGR	shelf	IGR-shelf	chr11:18812572-18814079	NA	NA
cg08185661	Hypo(10198)	-0.0280483	0.172992	3.30365	0.00363032	0.999997	-2.85046	0.16037	0.188419	-0.0280483	11	7273498	F	II	SYT9	1stExon	island	1stExon-island	chr11:7272757-7274235	TRUE	TRUE
cg10055621	Hypo(10198)	-0.0181317	0.827857	3.30305	0.00363527	0.999997	-2.85179	0.819698	0.837829	-0.0181317	7	64328890	R	I		IGR	opensea	IGR-opensea		NA	NA
cg26904049	Hypo(10198)	-0.0495315	0.765164	3.30279	0.00363739	0.999997	-2.85235	0.742875	0.792406	-0.0495315	1	167091094	F	II	DUSP27	Body	shore	Body-shore	chr1:167090575-167091010	TRUE	NA
cg09725915	Hypo(10198)	-0.0227019	0.0484274	3.30173	0.00364623	0.999997	-2.85472	0.0382115	0.0609134	-0.0227019	2	70369583	F	I		IGR	island	IGR-island	chr2:70369139-70370130	NA	NA
cg02971793	Hypo(10198)	-0.0125983	0.0471195	3.29903	0.00366863	0.999997	-2.86068	0.0414502	0.0540485	-0.0125983	7	23222205	F	I	NUPL2	Body	shore	Body-shore	chr7:23221406-23221980	NA	NA		rs11976321
cg16263887	Hypo(10198)	-0.0437808	0.109522	3.2965	0.00368987	0.999997	-2.86629	0.0898209	0.133602	-0.0437808	4	190939230	F	II		IGR	island	IGR-island	chr4:190939007-190939274	NA	NA
cg18766210	Hypo(10198)	-0.0418511	0.560816	3.29584	0.00369542	0.999997	-2.86775	0.541983	0.583834	-0.0418511	3	55525577	F	II		IGR	shelf	IGR-shelf	chr3:55520226-55522344	NA	NA		rs652594
cg09235583	Hypo(10198)	-0.022036	0.061346	3.29452	0.00370654	0.999997	-2.87068	0.0514298	0.0734658	-0.022036	6	30711141	F	II	IER3	3'UTR	island	3'UTR-island	chr6:30710307-30712440	NA	NA
cg21960279	Hypo(10198)	-0.0649667	0.206145	3.29343	0.00371575	0.999997	-2.87309	0.17691	0.241877	-0.0649667	19	17905606	F	II	B3GNT3	TSS1500	island	TSS1500-island	chr19:17905579-17906317	TRUE	NA		rs10854161
cg00170796	Hypo(10198)	-0.0113906	0.0337125	3.29283	0.00372082	0.999997	-2.87442	0.0285867	0.0399773	-0.0113906	1	76251537	R	II	SNORD45C	TSS1500	opensea	TSS1500-opensea		NA	NA
cg25565138	Hypo(10198)	-0.0118141	0.0397571	3.29238	0.00372464	0.999997	-2.87542	0.0344408	0.0462549	-0.0118141	6	43422937	R	I	DLK2	5'UTR	island	5'UTR-island	chr6:43422368-43423705	NA	NA
cg04685865	Hypo(10198)	-0.0523072	0.346546	3.29203	0.00372756	0.999997	-2.87618	0.323008	0.375315	-0.0523072	19	17712768	F	II	UNC13A	3'UTR	shelf	3'UTR-shelf	chr19:17716644-17717531	NA	NA
cg04942472	Hypo(10198)	-0.0123549	0.0626224	3.291	0.00373628	0.999997	-2.87845	0.0570627	0.0694176	-0.0123549	16	58497239	R	II	NDRG4	TSS1500	island	TSS1500-island	chr16:58497033-58498595	TRUE	NA
cg18054578	Hypo(10198)	-0.0151416	0.0756794	3.29014	0.00374367	0.999997	-2.88037	0.0688657	0.0840073	-0.0151416	19	47735960	R	II	BBC3	1stExon	shore	1stExon-shore	chr19:47733884-47734806	TRUE	NA
cg17555102	Hypo(10198)	-0.0103244	0.970645	3.2898	0.00374654	0.999997	-2.88112	0.965999	0.976324	-0.0103244	17	35999911	F	II	DDX52	5'UTR	shelf	5'UTR-shelf	chr17:36003250-36003528	NA	NA
cg23635206	Hypo(10198)	-0.0101275	0.939778	3.2875	0.0037662	0.999997	-2.88621	0.93522	0.945348	-0.0101275	17	71620913	R	II	SDK2	Body	opensea	Body-opensea		NA	TRUE
cg14700679	Hypo(10198)	-0.0564519	0.412526	3.28748	0.00376637	0.999997	-2.88625	0.387123	0.443575	-0.0564519	2	9898228	R	I		IGR	opensea	IGR-opensea		TRUE	TRUE
cg03131358	Hypo(10198)	-0.0490706	0.291111	3.28653	0.00377453	0.999997	-2.88836	0.269029	0.3181	-0.0490706	22	42195972	R	II	CCDC134	TSS1500	island	TSS1500-island	chr22:42195953-42196961	NA	NA
cg06174495	Hypo(10198)	-0.0595819	0.630303	3.28567	0.00378191	0.999997	-2.89026	0.603491	0.663073	-0.0595819	21	47399648	F	II		IGR	shore	IGR-shore	chr21:47401108-47401436	NA	NA
cg12080906	Hypo(10198)	-0.0670517	0.670574	3.28564	0.00378216	0.999997	-2.89032	0.640401	0.707453	-0.0670517	1	156646065	F	II	NES	Body	shore	Body-shore	chr1:156646292-156647260	NA	NA
cg00621029	Hypo(10198)	-0.00950656	0.0571669	3.28478	0.0037896	0.999997	-2.89223	0.052889	0.0623955	-0.00950656	21	35747559	R	II	FAM165B	TSS200	island	TSS200-island	chr21:35747326-35748122	NA	NA
cg17705658	Hypo(10198)	-0.019154	0.0642487	3.28376	0.00379832	0.999997	-2.89447	0.0556294	0.0747834	-0.019154	1	32707140	F	II	MTMR9L	Body	island	Body-island	chr1:32705524-32707141	NA	NA
cg04630292	Hypo(10198)	-0.024564	0.111396	3.28359	0.0037998	0.999997	-2.89485	0.100342	0.124906	-0.024564	6	32116994	R	I	PRRT1	3'UTR	island	3'UTR-island	chr6:32116590-32117229	NA	NA
cg07216258	Hypo(10198)	-0.0209322	0.0473931	3.28315	0.00380362	0.999997	-2.89582	0.0379736	0.0589059	-0.0209322	3	101568851	R	I	NFKBIZ	5'UTR	island	5'UTR-island	chr3:101568107-101569046	NA	NA
cg18137040	Hypo(10198)	-0.0766305	0.378274	3.28262	0.00380818	0.999997	-2.89699	0.34379	0.420421	-0.0766305	11	101454996	R	II	TRPC6	TSS1500	shore	TSS1500-shore	chr11:101453357-101454684	NA	NA
cg02059637	Hypo(10198)	-0.0336259	0.218437	3.28239	0.0038102	0.999997	-2.8975	0.203305	0.236931	-0.0336259	2	165478479	R	I	GRB14	TSS200	shore	TSS200-shore	chr2:165477562-165478342	TRUE	NA		rs75422405
cg19688772	Hypo(10198)	-0.0378522	0.877976	3.28144	0.00381847	0.999997	-2.89961	0.860942	0.898795	-0.0378522	4	102160529	R	II	PPP3CA	Body	opensea	Body-opensea		NA	TRUE
cg11753366	Hypo(10198)	-0.013497	0.913102	3.28132	0.00381951	0.999997	-2.89988	0.907028	0.920525	-0.013497	12	130953720	F	II	RIMBP2	Body	island	Body-island	chr12:130953626-130953829	NA	NA		rs79928686
cg06646636	Hypo(10198)	-0.0254361	0.504993	3.28125	0.00382012	0.999997	-2.90003	0.493546	0.518982	-0.0254361	16	734766	F	II	JMJD8	TSS1500	island	TSS1500-island	chr16:729438-735815	NA	NA
cg22041033	Hypo(10198)	-0.0271352	0.137145	3.28019	0.00382929	0.999997	-2.90236	0.124934	0.152069	-0.0271352	17	79884562	R	II	LOC92659	TSS1500	shore	TSS1500-shore	chr17:79884679-79887084	NA	NA
cg07665718	Hypo(10198)	-0.0193502	0.936347	3.27864	0.00384287	0.999997	-2.9058	0.927639	0.94699	-0.0193502	19	16244068	R	II	HSH2D	TSS1500	opensea	TSS1500-opensea		NA	NA		rs1043346
cg15204945	Hypo(10198)	-0.0432823	0.883384	3.2784	0.0038449	0.999997	-2.90632	0.863907	0.90719	-0.0432823	19	39694177	R	II	SYCN	Body	shore	Body-shore	chr19:39694476-39694994	NA	NA
cg02102332	Hypo(10198)	-0.0271897	0.902375	3.27831	0.00384568	0.999997	-2.90652	0.89014	0.917329	-0.0271897	5	130851334	F	II	RAPGEF6	Body	opensea	Body-opensea		NA	TRUE
cg14334587	Hypo(10198)	-0.0307931	0.210411	3.27808	0.00384772	0.999997	-2.90703	0.196554	0.227347	-0.0307931	17	76254353	R	II		IGR	shelf	IGR-shelf	chr17:76250252-76250828	NA	NA
cg16500101	Hypo(10198)	-0.00949917	0.0149585	3.27792	0.00384911	0.999997	-2.90738	0.0106838	0.020183	-0.00949917	12	120755328	F	I		IGR	shore	IGR-shore	chr12:120755346-120755672	NA	TRUE		rs16950065
cg10623530	Hypo(10198)	-0.0145782	0.954597	3.2777	0.0038511	0.999997	-2.90788	0.948037	0.962615	-0.0145782	7	640409	F	II	PRKAR1B	Body	shelf	Body-shelf	chr7:644181-644461	NA	NA		rs9692462
cg24733262	Hypo(10198)	-0.0183868	0.121288	3.27716	0.00385578	0.999997	-2.90907	0.113014	0.1314	-0.0183868	15	79383644	R	I	RASGRF1	TSS1500	island	TSS1500-island	chr15:79381804-79384209	NA	NA
cg00558215	Hypo(10198)	-0.027966	0.09897	3.27675	0.00385935	0.999997	-2.90997	0.0863853	0.114351	-0.027966	19	54927717	R	I	TTYH1	Body	shore	Body-shore	chr19:54927902-54928225	NA	TRUE
cg12575434	Hypo(10198)	-0.0125596	0.951865	3.27473	0.00387715	0.999997	-2.91444	0.946213	0.958772	-0.0125596	11	14214472	F	II	SPON1	Body	opensea	Body-opensea		NA	TRUE
cg19808620	Hypo(10198)	-0.0425811	0.377482	3.27273	0.00389479	0.999997	-2.91885	0.35832	0.400901	-0.0425811	1	153514442	F	I	S100A5	TSS1500	opensea	TSS1500-opensea		NA	NA			rs7525433
cg01147727	Hypo(10198)	-0.0315564	0.914843	3.272	0.00390129	0.999997	-2.92047	0.900643	0.932199	-0.0315564	14	105363015	R	II	KIAA0284	3'UTR	shelf	3'UTR-shelf	chr14:105359835-105360153	NA	NA
cg03033543	Hypo(10198)	-0.0503529	0.77153	3.27154	0.00390532	0.999997	-2.92148	0.748871	0.799224	-0.0503529	20	31870884	F	II	C20orf114	TSS200	opensea	TSS200-opensea		NA	NA
cg19304107	Hypo(10198)	-0.0160782	0.0515211	3.26878	0.00392997	0.999997	-2.92759	0.0442859	0.0603641	-0.0160782	8	139926387	R	I	COL22A1	TSS200	opensea	TSS200-opensea		NA	NA
cg07318287	Hypo(10198)	-0.0163221	0.0587489	3.26646	0.00395067	0.999997	-2.9327	0.051404	0.0677261	-0.0163221	1	154377429	F	II	IL6R	TSS1500	shore	TSS1500-shore	chr1:154377670-154378445	NA	NA
cg00051068	Hypo(10198)	-0.0105986	0.0380083	3.2647	0.00396651	0.999997	-2.93658	0.0332389	0.0438375	-0.0105986	20	10655610	F	II	JAG1	TSS1500	island	TSS1500-island	chr20:10652573-10655611	NA	NA
cg07660114	Hypo(10198)	-0.034946	0.902812	3.26449	0.00396839	0.999997	-2.93704	0.887086	0.922032	-0.034946	10	1531034	F	II	ADARB2	Body	opensea	Body-opensea		NA	NA
cg17518778	Hypo(10198)	-0.00885647	0.031549	3.26347	0.00397762	0.999997	-2.9393	0.0275636	0.03642	-0.00885647	5	140071088	R	II	HARS	TSS200	island	TSS200-island	chr5:140070804-140071328	NA	NA	high-CpG:140051212-140051429
cg02690256	Hypo(10198)	-0.053329	0.556907	3.26342	0.00397807	0.999997	-2.93941	0.532909	0.586238	-0.053329	2	10953520	R	II	PDIA6	TSS1500	shore	TSS1500-shore	chr2:10952402-10953384	NA	NA
cg19886951	Hypo(10198)	-0.0195858	0.102551	3.26282	0.00398351	0.999997	-2.94074	0.0937375	0.113323	-0.0195858	15	41522854	F	I	CHP	TSS1500	island	TSS1500-island	chr15:41522828-41523732	NA	NA
cg27027242	Hypo(10198)	-0.0321256	0.256169	3.26264	0.00398513	0.999997	-2.94114	0.241713	0.273838	-0.0321256	17	59485894	F	II	TBX2	3'UTR	shore	3'UTR-shore	chr17:59486727-59487132	NA	TRUE
cg22999268	Hypo(10198)	-0.0242938	0.0604151	3.26235	0.00398774	0.999997	-2.94177	0.0494829	0.0737767	-0.0242938	13	20532672	R	I	ZMYM2	TSS200	island	TSS200-island	chr13:20531548-20533630	NA	NA	high-CpG:19430602-19431207
cg20025824	Hypo(10198)	-0.0119448	0.953018	3.26212	0.00398988	0.999997	-2.94229	0.947643	0.959588	-0.0119448	7	5389516	R	II	TNRC18	Body	shore	Body-shore	chr7:5391323-5391572	NA	TRUE
cg13576290	Hypo(10198)	-0.0402609	0.657835	3.26186	0.00399224	0.999997	-2.94287	0.639718	0.679979	-0.0402609	2	29256737	R	II	FAM179A	Body	opensea	Body-opensea		NA	TRUE
cg04066824	Hypo(10198)	-0.0289556	0.431085	3.26181	0.00399265	0.999997	-2.94297	0.418055	0.447011	-0.0289556	2	220493112	R	II	SLC4A3	Body	shore	Body-shore	chr2:220492105-220492748	NA	NA
cg17820890	Hypo(10198)	-0.0148784	0.0820271	3.26145	0.00399595	0.999997	-2.94377	0.0753319	0.0902102	-0.0148784	10	99531790	F	I	SFRP5	TSS200	island	TSS200-island	chr10:99531025-99531968	TRUE	NA
cg25753473	Hypo(10198)	-0.0309429	0.136887	3.2611	0.00399908	0.999997	-2.94453	0.122963	0.153906	-0.0309429	6	170532835	F	I		IGR	shelf	IGR-shelf	chr6:170529588-170530672	NA	NA		rs11751600
cg06751597	Hypo(10198)	-0.0140324	0.0516908	3.26098	0.00400018	0.999997	-2.9448	0.0453762	0.0594086	-0.0140324	15	42788175	R	II	SNAP23	5'UTR	opensea	5'UTR-opensea		NA	NA
cg05417409	Hypo(10198)	-0.0166991	0.936524	3.26063	0.00400335	0.999997	-2.94557	0.929009	0.945708	-0.0166991	10	133929429	R	II	JAKMIP3	Body	shore	Body-shore	chr10:133930595-133931010	NA	NA
cg21074877	Hypo(10198)	-0.0152372	0.946	3.26006	0.00400859	0.999997	-2.94684	0.939143	0.954381	-0.0152372	14	23481968	R	I		IGR	shelf	IGR-shelf	chr14:23479310-23479532	NA	NA
cg09875523	Hypo(10198)	-0.0368707	0.758115	3.25934	0.00401513	0.999997	-2.94842	0.741524	0.778394	-0.0368707	22	46280123	F	II		IGR	shelf	IGR-shelf	chr22:46276365-46277064	NA	NA
cg03472610	Hypo(10198)	-0.0261718	0.914203	3.25922	0.00401622	0.999997	-2.94869	0.902426	0.928598	-0.0261718	3	85792009	R	II	CADM2	Body	opensea	Body-opensea		NA	TRUE
cg13152535	Hypo(10198)	-0.0397543	0.206384	3.25845	0.00402323	0.999997	-2.95038	0.188495	0.228249	-0.0397543	19	51226557	R	II	CLEC11A	TSS200	shore	TSS200-shore	chr19:51227661-51228883	NA	TRUE
cg07991229	Hypo(10198)	-0.0339635	0.215165	3.25809	0.00402649	0.999997	-2.95117	0.199882	0.233845	-0.0339635	6	125684960	R	II		IGR	shore	IGR-shore	chr6:125684544-125684865	NA	TRUE
cg00523742	Hypo(10198)	-0.0268942	0.0904483	3.25763	0.00403071	0.999997	-2.95219	0.0783459	0.10524	-0.0268942	17	80293310	R	II	SECTM1	TSS1500	shore	TSS1500-shore	chr17:80291020-80292394	NA	NA
cg04035553	Hypo(10198)	-0.150046	0.45254	3.25762	0.00403087	0.999997	-2.95222	0.38502	0.535065	-0.150046	8	143757498	F	II		IGR	opensea	IGR-opensea		TRUE	TRUE
cg16003238	Hypo(10198)	-0.059937	0.629744	3.25755	0.00403144	0.999997	-2.95236	0.602773	0.66271	-0.059937	15	65670876	R	II	IGDCC3	TSS1500	shore	TSS1500-shore	chr15:65669310-65670617	NA	NA
cg25504430	Hypo(10198)	-0.0110487	0.938543	3.2566	0.00404016	0.999997	-2.95446	0.933571	0.94462	-0.0110487	2	68675745	R	II		IGR	opensea	IGR-opensea		NA	NA
cg18928866	Hypo(10198)	-0.0137074	0.951236	3.256	0.00404573	0.999997	-2.9558	0.945067	0.958775	-0.0137074	4	187185997	R	II	F11	TSS1500	opensea	TSS1500-opensea		NA	NA
cg24058386	Hypo(10198)	-0.0766701	0.511809	3.25549	0.00405033	0.999997	-2.9569	0.477308	0.553978	-0.0766701	1	156393917	R	II	C1orf61	5'UTR	shelf	5'UTR-shelf	chr1:156390403-156391581	NA	NA
cg19810954	Hypo(10198)	-0.0713182	0.4209	3.2554	0.0040512	0.999997	-2.95711	0.388806	0.460125	-0.0713182	21	46496510	R	II	ADARB1	5'UTR	shore	5'UTR-shore	chr21:46494173-46495472	NA	NA
cg06358322	Hypo(10198)	-0.0262013	0.934904	3.2541	0.00406322	0.999997	-2.95999	0.923113	0.949315	-0.0262013	10	15253798	F	II	FAM171A1	3'UTR	shore	3'UTR-shore	chr10:15254598-15254852	TRUE	NA
cg13925164	Hypo(10198)	-0.0172525	0.947865	3.25261	0.00407695	0.999997	-2.96326	0.940101	0.957354	-0.0172525	6	160386701	F	II		IGR	shelf	IGR-shelf	chr6:160389832-160390890	NA	NA
cg09763162	Hypo(10198)	-0.0157097	0.041453	3.25233	0.00407958	0.999997	-2.96389	0.0343836	0.0500933	-0.0157097	10	118608473	F	II		IGR	shore	IGR-shore	chr10:118608599-118609377	NA	NA
cg04600027	Hypo(10198)	-0.0376574	0.309412	3.25121	0.00408992	0.999997	-2.96635	0.292466	0.330123	-0.0376574	15	89922602	F	II	LOC254559	Body	island	Body-island	chr15:89920793-89922768	NA	TRUE		rs79839269
cg27205938	Hypo(10198)	-0.012198	0.0243468	3.25119	0.00409008	0.999997	-2.96639	0.0188577	0.0310556	-0.012198	3	184053933	R	I	FAM131A	5'UTR	island	5'UTR-island	chr3:184053565-184054263	NA	NA	high-CpG:185536376-185536634
cg26211041	Hypo(10198)	-0.0477318	0.736959	3.25094	0.0040924	0.999997	-2.96694	0.71548	0.763212	-0.0477318	2	776598	R	II		IGR	opensea	IGR-opensea		NA	NA
cg11971027	Hypo(10198)	-0.0111129	0.0379907	3.25014	0.00409984	0.999997	-2.9687	0.0329899	0.0441028	-0.0111129	1	153651147	F	I	NPR1	TSS200	island	TSS200-island	chr1:153650830-153652375	TRUE	TRUE	high-CpG:151917674-151918019
cg22109795	Hypo(10198)	-0.0461774	0.867143	3.24996	0.00410158	0.999997	-2.96912	0.846364	0.892541	-0.0461774	1	210468650	F	II		IGR	shelf	IGR-shelf	chr1:210465709-210466212	TRUE	NA
cg04468568	Hypo(10198)	-0.0364483	0.421855	3.24984	0.00410269	0.999997	-2.96938	0.405453	0.441901	-0.0364483	11	128776059	R	II	C11orf45	TSS1500	opensea	TSS1500-opensea		TRUE	NA
cg18013376	Hypo(10198)	-0.0139924	0.937559	3.24965	0.00410439	0.999997	-2.96978	0.931262	0.945255	-0.0139924	5	4101536	F	II		IGR	opensea	IGR-opensea		NA	NA		rs1187483	rs76974968
cg01118451	Hypo(10198)	-0.00963484	0.035856	3.24932	0.00410753	0.999997	-2.97052	0.0315203	0.0411551	-0.00963484	13	44361220	R	I	ENOX1	TSS200	island	TSS200-island	chr13:44359858-44361696	TRUE	NA
cg14426688	Hypo(10198)	-0.0105076	0.0401119	3.24907	0.0041098	0.999997	-2.97106	0.0353835	0.045891	-0.0105076	7	43623067	R	I	STK17A	Body	island	Body-island	chr7:43622682-43623392	NA	NA
cg02844589	Hypo(10198)	-0.0392001	0.6846	3.249	0.0041105	0.999997	-2.97122	0.66696	0.706161	-0.0392001	19	55863937	R	II	COX6B2	3'UTR	shore	3'UTR-shore	chr19:55864130-55864379	NA	NA
cg20584203	Hypo(10198)	-0.0310377	0.361286	3.24712	0.00412811	0.999997	-2.97538	0.347319	0.378356	-0.0310377	22	19718172	F	II		IGR	shore	IGR-shore	chr22:19718227-19718751	NA	TRUE		rs12166842
cg05048348	Hypo(10198)	-0.034087	0.911751	3.24665	0.00413249	0.999997	-2.97641	0.896412	0.930498	-0.034087	1	109503393	F	II	CLCC1	5'UTR	shelf	5'UTR-shelf	chr1:109505681-109506214	NA	NA		rs536689
cg26161820	Hypo(10198)	-0.0486082	0.727014	3.24634	0.00413538	0.999997	-2.97709	0.70514	0.753749	-0.0486082	17	37792777	R	II	STARD3	TSS1500	shore	TSS1500-shore	chr17:37793265-37793722	NA	NA
cg19510698	Hypo(10198)	-0.0819816	0.722891	3.24531	0.00414511	0.999997	-2.97937	0.685999	0.767981	-0.0819816	15	101421249	R	II	ALDH1A3	Body	shore	Body-shore	chr15:101419261-101421133	NA	TRUE
cg20638896	Hypo(10198)	-0.0276254	0.899322	3.24505	0.0041475	0.999997	-2.97993	0.88689	0.914516	-0.0276254	8	2004621	F	II	MYOM2	Body	shore	Body-shore	chr8:2003809-2004059	NA	NA		rs79107867
cg07082267	Hypo(10198)	-0.0349903	0.448145	3.24433	0.00415428	0.999997	-2.98151	0.432399	0.46739	-0.0349903	16	85429035	R	II		IGR	opensea	IGR-opensea		NA	TRUE
cg05229989	Hypo(10198)	-0.0581025	0.642637	3.2439	0.00415831	0.999997	-2.98245	0.616491	0.674593	-0.0581025	17	49724713	F	II	CA10	Body	opensea	Body-opensea		NA	TRUE
cg10825011	Hypo(10198)	-0.0108286	0.0255245	3.24288	0.00416803	0.999997	-2.98472	0.0206516	0.0314802	-0.0108286	8	117778719	F	II	UTP23	TSS200	island	TSS200-island	chr8:117778487-117779146	NA	NA
cg15309953	Hypo(10198)	-0.0748032	0.507615	3.24264	0.00417026	0.999997	-2.98524	0.473953	0.548757	-0.0748032	2	5813258	R	II		IGR	shore	IGR-shore	chr2:5813482-5813710	NA	NA
cg22487322	Hypo(10198)	-0.0116551	0.967864	3.24204	0.0041759	0.999997	-2.98655	0.962619	0.974274	-0.0116551	6	137366322	F	II	IL20RA	TSS200	shore	TSS200-shore	chr6:137365299-137366126	NA	NA		rs76300506
cg09756525	Hypo(10198)	-0.0495311	0.213612	3.23971	0.00419805	0.999997	-2.99169	0.191323	0.240854	-0.0495311	1	32707133	F	I	MTMR9L	Body	island	Body-island	chr1:32705524-32707141	TRUE	NA
cg13290149	Hypo(10198)	-0.0365972	0.79696	3.23733	0.00422084	0.999997	-2.99694	0.780492	0.817089	-0.0365972	20	61002739	F	II	C20orf151	TSS200	opensea	TSS200-opensea		TRUE	TRUE
cg04368242	Hypo(10198)	-0.0365652	0.869253	3.23651	0.00422867	0.999997	-2.99874	0.852799	0.889364	-0.0365652	1	7021611	R	II	CAMTA1	Body	shore	Body-shore	chr1:7022001-7022308	NA	NA
cg19415743	Hypo(10198)	-0.0586261	0.271645	3.23597	0.00423386	0.999997	-2.99993	0.245263	0.303889	-0.0586261	11	9336845	R	II	TMEM41B	TSS1500	shore	TSS1500-shore	chr11:9335730-9336477	NA	NA
cg19494100	Hypo(10198)	-0.0271002	0.52959	3.23597	0.0042339	0.999997	-2.99994	0.517395	0.544495	-0.0271002	6	18387313	F	II	RNF144B	TSS1500	shore	TSS1500-shore	chr6:18387450-18387846	NA	NA
cg14265704	Hypo(10198)	-0.0421244	0.436192	3.23502	0.00424297	0.999997	-3.00202	0.417236	0.459361	-0.0421244	2	71131201	R	II	VAX2	Body	island	Body-island	chr2:71131200-71132256	NA	NA
cg16536016	Hypo(10198)	-0.0401267	0.0857477	3.23395	0.00425329	0.999997	-3.00438	0.0676907	0.107817	-0.0401267	8	38757775	R	II	PLEKHA2	TSS1500	shore	TSS1500-shore	chr8:38758457-38759380	NA	NA
cg04539705	Hypo(10198)	-0.0664124	0.592657	3.23393	0.00425347	0.999997	-3.00442	0.562772	0.629184	-0.0664124	2	233384768	F	II		IGR	shore	IGR-shore	chr2:233386614-233389161	NA	NA		rs57092329	rs9679173
cg01877565	Hypo(10198)	-0.0382557	0.777685	3.23356	0.00425708	0.999997	-3.00524	0.76047	0.798726	-0.0382557	7	129414746	F	II	MIR183	Body	shelf	Body-shelf	chr7:129418286-129422509	NA	NA
cg11420883	Hypo(10198)	-0.0619504	0.324762	3.23333	0.00425928	0.999997	-3.00574	0.296884	0.358834	-0.0619504	7	4901523	F	I	PAPOLB	5'UTR	island	5'UTR-island	chr7:4901336-4901753	NA	NA		rs74400313
cg18766468	Hypo(10198)	-0.0546877	0.261377	3.23328	0.0042598	0.999997	-3.00586	0.236768	0.291455	-0.0546877	3	194090477	F	II	LRRC15	TSS200	opensea	TSS200-opensea		TRUE	TRUE		rs35071457
cg07078269	Hypo(10198)	-0.0596524	0.85961	3.23315	0.00426104	0.999997	-3.00614	0.832767	0.892419	-0.0596524	3	129313728	F	II	PLXND1	Body	opensea	Body-opensea		NA	TRUE
cg01894064	Hypo(10198)	-0.0379534	0.156154	3.23283	0.00426412	0.999997	-3.00685	0.139075	0.177029	-0.0379534	4	154073371	R	II	TRIM2	TSS1500	shore	TSS1500-shore	chr4:154074383-154075045	NA	NA
cg08652108	Hypo(10198)	-0.00961004	0.0410588	3.23282	0.00426418	0.999997	-3.00686	0.0367343	0.0463444	-0.00961004	6	44443600	R	II		IGR	opensea	IGR-opensea		NA	TRUE
cg11704490	Hypo(10198)	-0.101454	0.704076	3.23227	0.00426952	0.999997	-3.00807	0.658422	0.759875	-0.101454	2	162284894	R	II		IGR	shore	IGR-shore	chr2:162283581-162284677	NA	NA
cg01027976	Hypo(10198)	-0.0682835	0.722837	3.23121	0.00427977	0.999997	-3.0104	0.692109	0.760393	-0.0682835	22	42734612	F	II		IGR	island	IGR-island	chr22:42734457-42734717	NA	NA
cg18027654	Hypo(10198)	-0.0441879	0.602691	3.23116	0.00428034	0.999997	-3.01053	0.582806	0.626994	-0.0441879	1	23894436	R	II		IGR	shore	IGR-shore	chr1:23894640-23895064	TRUE	NA
cg04685962	Hypo(10198)	-0.0215982	0.839143	3.23113	0.00428059	0.999997	-3.01059	0.829424	0.851022	-0.0215982	16	50583729	F	I	NKD1	Body	shore	Body-shore	chr16:50581475-50582735	NA	NA
cg26706163	Hypo(10198)	-0.0742355	0.716165	3.2304	0.00428767	0.999997	-3.01219	0.682759	0.756994	-0.0742355	19	59073369	R	II	MZF1	3'UTR	shore	3'UTR-shore	chr19:59073413-59074755	NA	NA
cg27168998	Hypo(10198)	-0.0529975	0.847676	3.22955	0.00429593	0.999997	-3.01406	0.823827	0.876825	-0.0529975	16	5482304	F	II		IGR	opensea	IGR-opensea		NA	NA		rs35359742
cg10970484	Hypo(10198)	-0.0572413	0.634033	3.22941	0.00429735	0.999997	-3.01438	0.608275	0.665516	-0.0572413	14	105052804	R	II	C14orf180	Body	shelf	Body-shelf	chr14:105054873-105055113	NA	NA
cg24971384	Hypo(10198)	-0.0510314	0.824767	3.2294	0.00429739	0.999997	-3.01439	0.801803	0.852834	-0.0510314	10	118083918	F	II	C10orf96	TSS200	opensea	TSS200-opensea		NA	NA
cg24508395	Hypo(10198)	-0.0150362	0.043579	3.22824	0.00430874	0.999997	-3.01695	0.0368127	0.0518489	-0.0150362	20	36322262	R	II	CTNNBL1	TSS200	island	TSS200-island	chr20:36322168-36322586	NA	NA
cg13366537	Hypo(10198)	-0.0338638	0.228614	3.22814	0.00430971	0.999997	-3.01717	0.213375	0.247239	-0.0338638	7	30029754	F	II	SCRN1	TSS1500	island	TSS1500-island	chr7:30028518-30029822	TRUE	NA
cg13555335	Hypo(10198)	-0.0122168	0.94227	3.22775	0.0043135	0.999997	-3.01802	0.936773	0.94899	-0.0122168	9	140583757	F	II	EHMT1	Body	opensea	Body-opensea		NA	TRUE
cg06569913	Hypo(10198)	-0.0144288	0.95387	3.22755	0.00431544	0.999997	-3.01846	0.947377	0.961806	-0.0144288	11	93914532	F	II	PANX1	3'UTR	opensea	3'UTR-opensea		NA	TRUE
cg00151250	Hypo(10198)	-0.0656983	0.635907	3.22732	0.00431775	0.999997	-3.01898	0.606343	0.672041	-0.0656983	8	91803412	F	II	NECAB1	TSS1500	shore	TSS1500-shore	chr8:91803656-91804141	NA	NA
cg11662678	Hypo(10198)	-0.00831685	0.0281156	3.2273	0.00431791	0.999997	-3.01901	0.0243731	0.0326899	-0.00831685	2	74153884	R	I	DGUOK	TSS200	island	TSS200-island	chr2:74153853-74154281	NA	NA
cg11265839	Hypo(10198)	-0.0985251	0.51687	3.22667	0.00432414	0.999997	-3.02041	0.472534	0.571059	-0.0985251	12	96643565	R	II	ELK3	Body	shelf	Body-shelf	chr12:96640797-96641167	NA	TRUE
cg26447107	Hypo(10198)	-0.00777383	0.977031	3.22648	0.004326	0.999997	-3.02083	0.973533	0.981307	-0.00777383	13	113465038	F	II	ATP11A	Body	shore	Body-shore	chr13:113464191-113464413	NA	NA		rs75333411
cg06470279	Hypo(10198)	-0.0256208	0.273665	3.22399	0.00435041	0.999997	-3.02629	0.262136	0.287757	-0.0256208	17	60706442	F	II	MRC2	Body	shore	Body-shore	chr17:60704542-60705943	NA	TRUE
cg26217441	Hypo(10198)	-0.0454543	0.778177	3.22382	0.00435213	0.999997	-3.02667	0.757722	0.803176	-0.0454543	16	89643414	F	II	CPNE7	Body	island	Body-island	chr16:89641053-89643415	NA	NA
cg07763649	Hypo(10198)	-0.0596912	0.500691	3.22341	0.00435614	0.999997	-3.02756	0.47383	0.533521	-0.0596912	19	51380877	F	II	KLK2	Body	opensea	Body-opensea		NA	TRUE
cg14819132	Hypo(10198)	-0.00884412	0.0495665	3.22269	0.00436331	0.999997	-3.02916	0.0455866	0.0544308	-0.00884412	17	17495032	F	I	PEMT	TSS200	island	TSS200-island	chr17:17494598-17495505	NA	NA	high-CpG:17435631-17435770
cg11208915	Hypo(10198)	-0.0245133	0.915145	3.22264	0.00436379	0.999997	-3.02927	0.904114	0.928627	-0.0245133	4	2401758	F	II	ZFYVE28	Body	island	Body-island	chr4:2401507-2401759	NA	NA		rs57905194
cg24163563	Hypo(10198)	-0.0293738	0.162104	3.22263	0.00436388	0.999997	-3.02929	0.148885	0.178259	-0.0293738	15	101458615	R	I	LRRK1	TSS1500	island	TSS1500-island	chr15:101458286-101460223	NA	NA
cg22885891	Hypo(10198)	-0.0356257	0.548293	3.22248	0.00436539	0.999997	-3.02962	0.532261	0.567887	-0.0356257	17	9729337	F	II	GLP2R	TSS200	opensea	TSS200-opensea		NA	NA
cg17795059	Hypo(10198)	-0.0286434	0.110254	3.22219	0.00436826	0.999997	-3.03026	0.0973644	0.126008	-0.0286434	22	45704902	F	II	FAM118A	TSS1500	shore	TSS1500-shore	chr22:45705511-45706616	NA	NA	low-CpG:44083485-44083617
cg03910557	Hypo(10198)	-0.0356033	0.873111	3.22149	0.00437512	0.999997	-3.03178	0.857089	0.892693	-0.0356033	6	126074639	R	II	HEY2	Body	shelf	Body-shelf	chr6:126068722-126071320	NA	TRUE
cg20843830	Hypo(10198)	-0.00894729	0.0204333	3.22083	0.00438173	0.999997	-3.03325	0.016407	0.0253543	-0.00894729	4	24981926	F	II	CCDC149	TSS200	opensea	TSS200-opensea		NA	NA
cg20786730	Hypo(10198)	-0.0598701	0.782784	3.21967	0.00439322	0.999997	-3.03579	0.755842	0.815712	-0.0598701	11	45744923	F	II		IGR	opensea	IGR-opensea		NA	TRUE
cg23106912	Hypo(10198)	-0.0502328	0.203961	3.21915	0.00439844	0.999997	-3.03694	0.181356	0.231589	-0.0502328	1	85464261	F	II	MCOLN2	TSS1500	shore	TSS1500-shore	chr1:85462585-85463435	TRUE	NA
cg16739441	Hypo(10198)	-0.0297128	0.204475	3.2144	0.00444607	0.999997	-3.04739	0.191105	0.220817	-0.0297128	12	21926524	F	II	KCNJ8	Body	opensea	Body-opensea		NA	NA
cg26989316	Hypo(10198)	-0.020488	0.213026	3.21427	0.00444737	0.999997	-3.04767	0.203806	0.224294	-0.020488	11	68607257	R	I	CPT1A	5'UTR	island	5'UTR-island	chr11:68606682-68607330	NA	NA
cg09257101	Hypo(10198)	-0.012275	0.955837	3.2141	0.00444904	0.999997	-3.04803	0.950314	0.962589	-0.012275	15	40865840	R	II	RPUSD2	Body	shelf	Body-shelf	chr15:40861411-40862115	NA	NA			rs76409339
cg17202717	Hypo(10198)	-0.0285691	0.216056	3.21363	0.00445378	0.999997	-3.04907	0.2032	0.231769	-0.0285691	7	1708823	F	II		IGR	island	IGR-island	chr7:1703861-1710517	NA	NA
cg15857490	Hypo(10198)	-0.0410151	0.749064	3.21309	0.00445929	0.999997	-3.05027	0.730607	0.771622	-0.0410151	8	70504263	R	II	SULF1	Body	opensea	Body-opensea		NA	NA
cg00176210	Hypo(10198)	-0.0288917	0.32957	3.21234	0.00446684	0.999997	-3.05191	0.316569	0.34546	-0.0288917	8	41654967	R	II	ANK1	Body	island	Body-island	chr8:41654875-41655984	TRUE	NA
cg13876325	Hypo(10198)	-0.0647529	0.534437	3.2123	0.00446722	0.999997	-3.05199	0.505298	0.570051	-0.0647529	17	16190098	R	II	PIGL	Body	opensea	Body-opensea		TRUE	TRUE
cg14292619	Hypo(10198)	-0.0266707	0.120588	3.21113	0.00447911	0.999997	-3.05457	0.108587	0.135257	-0.0266707	12	75784617	R	II	GLIPR1L2	TSS1500	shore	TSS1500-shore	chr12:75784799-75785241	TRUE	NA
cg05978988	Hypo(10198)	-0.00983787	0.0265237	3.21101	0.00448028	0.999997	-3.05482	0.0220966	0.0319345	-0.00983787	12	49393244	F	I	DDN	TSS200	island	TSS200-island	chr12:49393139-49393361	NA	TRUE
cg00417823	Hypo(10198)	-0.0504458	0.74161	3.21092	0.00448122	0.999997	-3.05502	0.718909	0.769355	-0.0504458	16	56330268	F	II	GNAO1	Body	opensea	Body-opensea		NA	TRUE
cg16996266	Hypo(10198)	-0.0247914	0.859093	3.21079	0.00448255	0.999997	-3.05531	0.847937	0.872729	-0.0247914	1	44400868	F	II	ARTN	TSS1500	shore	TSS1500-shore	chr1:44401757-44402423	NA	NA
cg22174486	Hypo(10198)	-0.0263131	0.108228	3.20988	0.00449179	0.999997	-3.05731	0.0963869	0.1227	-0.0263131	11	536817	R	II	HRAS	TSS1500	island	TSS1500-island	chr11:534691-537718	NA	TRUE
cg07426472	Hypo(10198)	-0.017983	0.918604	3.2095	0.00449565	0.999997	-3.05814	0.910511	0.928494	-0.017983	18	44562063	F	II	KATNAL2	5'UTR	shore	5'UTR-shore	chr18:44561025-44561822	TRUE	NA
cg08716584	Hypo(10198)	-0.0898828	0.386973	3.20946	0.00449612	0.999997	-3.05824	0.346525	0.436408	-0.0898828	11	60157161	R	II	MS4A7	Body	opensea	Body-opensea		NA	NA
cg24281422	Hypo(10198)	-0.00928884	0.0242539	3.20894	0.00450141	0.999997	-3.05938	0.0200739	0.0293628	-0.00928884	8	67976473	R	I	CSPP1	TSS200	island	TSS200-island	chr8:67976440-67977448	TRUE	NA
cg09603520	Hypo(10198)	-0.0229997	0.874811	3.2069	0.00452227	0.999997	-3.06386	0.864461	0.887461	-0.0229997	6	20432163	R	II	E2F3	Body	opensea	Body-opensea		NA	NA	low-CpG:20540141-20540143
cg20813798	Hypo(10198)	-0.0236551	0.880024	3.20619	0.00452949	0.999997	-3.06541	0.86938	0.893035	-0.0236551	17	74992942	F	II		IGR	opensea	IGR-opensea		NA	TRUE
cg13474848	Hypo(10198)	-0.0298674	0.298269	3.2061	0.00453039	0.999997	-3.0656	0.284829	0.314696	-0.0298674	9	14350791	R	II		IGR	shore	IGR-shore	chr9:14348684-14349074	NA	TRUE
cg06391577	Hypo(10198)	-0.0522954	0.217767	3.20581	0.00453341	0.999997	-3.06625	0.194235	0.24653	-0.0522954	3	87039536	F	II	VGLL3	Body	shore	Body-shore	chr3:87039610-87040516	TRUE	NA
cg17082938	Hypo(10198)	-0.0650408	0.421178	3.20365	0.00455559	0.999997	-3.07098	0.39191	0.456951	-0.0650408	15	44828179	R	II	EIF3J	TSS1500	shore	TSS1500-shore	chr15:44828637-44829949	NA	NA
cg18670770	Hypo(10198)	-0.0721164	0.558256	3.20264	0.004566	0.999997	-3.0732	0.525804	0.59792	-0.0721164	4	121991672	F	I	C4orf31	5'UTR	shore	5'UTR-shore	chr4:121992003-121993703	NA	NA
cg14716311	Hypo(10198)	-0.0187689	0.934059	3.20222	0.00457039	0.999997	-3.07413	0.925613	0.944382	-0.0187689	13	52601031	F	II	UTP14C	5'UTR	opensea	5'UTR-opensea		NA	NA		rs9526823
cg14044789	Hypo(10198)	-0.0175373	0.939507	3.20217	0.00457091	0.999997	-3.07424	0.931615	0.949153	-0.0175373	4	148697111	F	II	ARHGAP10	Body	opensea	Body-opensea		NA	TRUE
cg24529269	Hypo(10198)	-0.0115794	0.036637	3.20158	0.00457701	0.999997	-3.07553	0.0314262	0.0430057	-0.0115794	15	89164510	R	I	AEN	TSS200	island	TSS200-island	chr15:89164376-89164952	NA	NA
cg02862505	Hypo(10198)	-0.0209327	0.0949787	3.20124	0.00458054	0.999997	-3.07628	0.085559	0.106492	-0.0209327	12	114939167	F	II		IGR	opensea	IGR-opensea		NA	TRUE
cg24625388	Hypo(10198)	-0.0439369	0.229707	3.20077	0.00458543	0.999997	-3.07731	0.209935	0.253872	-0.0439369	10	21463858	F	II	NEBL	TSS1500	shore	TSS1500-shore	chr10:21462128-21463808	NA	NA
cg13048466	Hypo(10198)	-0.0354472	0.510078	3.19911	0.00460268	0.999997	-3.08095	0.494127	0.529574	-0.0354472	1	22591361	F	II		IGR	opensea	IGR-opensea		NA	TRUE
cg15375344	Hypo(10198)	-0.0150108	0.945418	3.19855	0.00460854	0.999997	-3.08218	0.938663	0.953674	-0.0150108	5	76598038	R	II	PDE8B	Body	opensea	Body-opensea		NA	TRUE
cg07211875	Hypo(10198)	-0.0268536	0.150006	3.19795	0.00461481	0.999997	-3.0835	0.137922	0.164776	-0.0268536	18	905382	R	II	ADCYAP1	5'UTR	island	5'UTR-island	chr18:904578-909574	NA	NA
cg04683824	Hypo(10198)	-0.106172	0.676911	3.19743	0.00462019	0.999997	-3.08463	0.629134	0.735306	-0.106172	16	34293670	F	II		IGR	shore	IGR-shore	chr16:34295486-34296109	NA	NA
cg26557617	Hypo(10198)	-0.0531352	0.646659	3.1965	0.00462996	0.999997	-3.08668	0.622748	0.675884	-0.0531352	17	53654271	F	II		IGR	opensea	IGR-opensea		NA	TRUE		rs78026476
cg08062118	Hypo(10198)	-0.0258081	0.359456	3.1959	0.00463626	0.999997	-3.088	0.347842	0.37365	-0.0258081	22	22090796	F	I	YPEL1	TSS1500	island	TSS1500-island	chr22:22089624-22090909	NA	NA
cg22856279	Hypo(10198)	-0.0435324	0.195605	3.19589	0.00463632	0.999997	-3.08801	0.176016	0.219548	-0.0435324	21	44830477	F	II		IGR	shore	IGR-shore	chr21:44830845-44831152	TRUE	NA
cg25113589	Hypo(10198)	-0.0128213	0.928191	3.19496	0.00464615	0.999997	-3.09006	0.922421	0.935243	-0.0128213	3	9233147	F	II	SRGAP3	Body	opensea	Body-opensea		NA	NA
cg16605942	Hypo(10198)	-0.0181861	0.112421	3.19467	0.00464914	0.999997	-3.09068	0.104238	0.122424	-0.0181861	22	26565137	R	II	SEZ6L	TSS1500	shore	TSS1500-shore	chr22:26565199-26565986	NA	NA
cg01506891	Hypo(10198)	-0.00950629	0.0136871	3.1946	0.00464989	0.999997	-3.09084	0.00940923	0.0189155	-0.00950629	8	38243824	F	I	LETM2	TSS200	island	TSS200-island	chr8:38243741-38244695	NA	NA		rs79284353	rs13267685
cg00324128	Hypo(10198)	-0.024984	0.887606	3.1946	0.00464996	0.999997	-3.09086	0.876364	0.901348	-0.024984	2	166325614	F	II		IGR	opensea	IGR-opensea		NA	TRUE
cg21235823	Hypo(10198)	-0.0614349	0.251353	3.19434	0.00465265	0.999997	-3.09142	0.223707	0.285142	-0.0614349	14	93260203	R	II	GOLGA5	TSS1500	shore	TSS1500-shore	chr14:93260307-93260924	NA	NA
cg03364504	Hypo(10198)	-0.0333233	0.905601	3.19433	0.00465274	0.999997	-3.09143	0.890606	0.923929	-0.0333233	1	113393176	F	II		IGR	shore	IGR-shore	chr1:113392142-113392807	NA	NA
cg04634639	Hypo(10198)	-0.011257	0.0227752	3.19417	0.00465443	0.999997	-3.09179	0.0177096	0.0289666	-0.011257	21	37757673	R	I	CHAF1B	TSS200	island	TSS200-island	chr21:37757496-37758113	NA	NA	high-CpG:36679515-36679599
cg21024264	Hypo(10198)	-0.0662437	0.844256	3.19398	0.00465647	0.999997	-3.09221	0.814446	0.88069	-0.0662437	10	135341025	F	II	CYP2E1	1stExon	shore	1stExon-shore	chr10:135341255-135342561	NA	NA		rs72559708
cg14565270	Hypo(10198)	-0.0636693	0.116049	3.19357	0.0046608	0.999997	-3.09311	0.087398	0.151067	-0.0636693	5	1644542	F	II		IGR	shore	IGR-shore	chr5:1645124-1645712	NA	NA
cg26817121	Hypo(10198)	-0.0213657	0.0649728	3.19349	0.00466163	0.999997	-3.09328	0.0553582	0.0767239	-0.0213657	6	30034500	F	II	PPP1R11	TSS1500	opensea	TSS1500-opensea		NA	NA
cg02380750	Hypo(10198)	-0.0807166	0.478504	3.19347	0.00466178	0.999997	-3.09332	0.442181	0.522898	-0.0807166	20	61661411	R	II		IGR	shore	IGR-shore	chr20:61660249-61660881	NA	NA
cg17165475	Hypo(10198)	-0.0218567	0.884324	3.19307	0.00466608	0.999997	-3.09421	0.874488	0.896345	-0.0218567	15	62531069	F	II		IGR	opensea	IGR-opensea		NA	NA
cg03983336	Hypo(10198)	-0.0375595	0.892715	3.19295	0.00466728	0.999997	-3.09446	0.875813	0.913373	-0.0375595	2	108602542	F	II	SLC5A7	TSS1500	shore	TSS1500-shore	chr2:108602824-108603467	NA	NA
cg11802027	Hypo(10198)	-0.0428293	0.298495	3.19172	0.00468036	0.999997	-3.09717	0.279222	0.322051	-0.0428293	19	14049442	F	II	PODNL1	Body	opensea	Body-opensea		TRUE	NA
cg25144111	Hypo(10198)	-0.0192631	0.959922	3.19129	0.00468486	0.999997	-3.0981	0.951253	0.970516	-0.0192631	6	127796312	R	II	C6orf174	Body	island	Body-island	chr6:127796286-127797356	NA	NA
cg27532171	Hypo(10198)	-0.0656711	0.67617	3.19109	0.00468698	0.999997	-3.09854	0.646618	0.712289	-0.0656711	1	46952054	R	II		IGR	shore	IGR-shore	chr1:46951168-46951792	NA	TRUE
cg01193554	Hypo(10198)	-0.031035	0.187689	3.19073	0.00469083	0.999997	-3.09934	0.173723	0.204758	-0.031035	1	41846683	R	II		IGR	shore	IGR-shore	chr1:41847264-41849204	NA	TRUE
cg16391327	Hypo(10198)	-0.0539974	0.614275	3.19037	0.00469459	0.999997	-3.10011	0.589977	0.643974	-0.0539974	15	38746048	F	I	FAM98B	TSS1500	shore	TSS1500-shore	chr15:38746274-38746785	NA	NA
cg13255398	Hypo(10198)	-0.0350402	0.278903	3.19021	0.0046963	0.999997	-3.10046	0.263135	0.298175	-0.0350402	11	16836827	F	II	PLEKHA7	Body	opensea	Body-opensea		NA	TRUE
cg04132379	Hypo(10198)	-0.0291241	0.841917	3.1894	0.00470496	0.999997	-3.10225	0.828812	0.857936	-0.0291241	20	4801487	R	II	RASSF2	5'UTR	shore	5'UTR-shore	chr20:4803013-4804146	TRUE	NA		rs74956597
cg16146501	Hypo(10198)	-0.0408134	0.411849	3.18918	0.00470727	0.999997	-3.10273	0.393483	0.434296	-0.0408134	15	72095296	F	I		IGR	opensea	IGR-opensea		NA	NA
cg19534753	Hypo(10198)	-0.0301105	0.886401	3.18738	0.0047265	0.999997	-3.10668	0.872852	0.902962	-0.0301105	3	123340306	R	II	MYLK	TSS1500	opensea	TSS1500-opensea		NA	NA			rs76536019
cg20445035	Hypo(10198)	-0.0182634	0.117085	3.18707	0.00472984	0.999997	-3.10736	0.108867	0.12713	-0.0182634	19	44174593	R	II	PLAUR	TSS200	shore	TSS200-shore	chr19:44172916-44173252	TRUE	NA
cg25215049	Hypo(10198)	-0.00955953	0.96946	3.18607	0.00474055	0.999997	-3.10955	0.965158	0.974717	-0.00955953	4	721972	F	II	PCGF3	5'UTR	shelf	5'UTR-shelf	chr4:724335-726070	NA	NA
cg00196827	Hypo(10198)	-0.0237433	0.111618	3.18507	0.00475126	0.999997	-3.11174	0.100933	0.124676	-0.0237433	18	55108068	F	II	ONECUT2	Body	island	Body-island	chr18:55103154-55108853	NA	TRUE		rs74818022
cg05141787	Hypo(10198)	-0.0324345	0.766984	3.1848	0.00475422	0.999997	-3.11234	0.752389	0.784823	-0.0324345	11	2193284	F	I	TH	TSS1500	opensea	TSS1500-opensea		NA	NA
cg19848683	Hypo(10198)	-0.01356	0.0498107	3.18291	0.00477449	0.999997	-3.11646	0.0437088	0.0572687	-0.01356	3	168864048	F	II	MECOM	5'UTR	island	5'UTR-island	chr3:168864030-168864449	NA	NA
cg15089314	Hypo(10198)	-0.0394865	0.694206	3.18214	0.00478284	0.999997	-3.11815	0.676437	0.715924	-0.0394865	5	78365255	R	I	BHMT2	TSS1500	shore	TSS1500-shore	chr5:78365298-78365711	TRUE	NA
cg24338745	Hypo(10198)	-0.0142632	0.931518	3.18162	0.00478851	0.999997	-3.1193	0.925099	0.939362	-0.0142632	10	9639590	R	II		IGR	opensea	IGR-opensea		NA	TRUE
cg13877974	Hypo(10198)	-0.0117788	0.0482197	3.18141	0.00479081	0.999997	-3.11977	0.0429192	0.054698	-0.0117788	1	201708888	R	II	NAV1	TSS200	island	TSS200-island	chr1:201708787-201709429	TRUE	NA
cg05915609	Hypo(10198)	-0.0997782	0.757572	3.181	0.00479525	0.999997	-3.12066	0.712672	0.81245	-0.0997782	16	2904455	R	II	PRSS22	Body	shore	Body-shore	chr16:2902829-2903362	NA	NA			rs76349917
cg08858160	Hypo(10198)	-0.0118771	0.954108	3.18065	0.00479899	0.999997	-3.12142	0.948763	0.96064	-0.0118771	12	34456631	F	I		IGR	opensea	IGR-opensea		NA	NA
cg01428095	Hypo(10198)	-0.0382236	0.390278	3.1799	0.00480716	0.999997	-3.12307	0.373077	0.411301	-0.0382236	1	228134229	R	I	WNT9A	Body	shore	Body-shore	chr1:228134422-228136282	NA	NA
cg05905176	Hypo(10198)	-0.00890599	0.0294318	3.17922	0.00481454	0.999997	-3.12455	0.0254241	0.03433	-0.00890599	15	51385916	R	I	TNFAIP8L3	Body	island	Body-island	chr15:51385861-51387203	TRUE	NA
cg18725681	Hypo(10198)	-0.0413422	0.818003	3.17881	0.00481897	0.999997	-3.12544	0.799399	0.840741	-0.0413422	20	42940213	R	II	FITM2	TSS1500	shore	TSS1500-shore	chr20:42939450-42940043	NA	NA
cg13853591	Hypo(10198)	-0.00974407	0.0664426	3.17868	0.00482043	0.999997	-3.12574	0.0620578	0.0718019	-0.00974407	1	65468921	F	II		IGR	shore	IGR-shore	chr1:65468272-65468828	TRUE	NA
cg01090161	Hypo(10198)	-0.0456794	0.417638	3.17741	0.00483427	0.999997	-3.12851	0.397082	0.442761	-0.0456794	6	34032747	R	II	GRM4	Body	opensea	Body-opensea		NA	NA			rs62398074
cg26428830	Hypo(10198)	-0.0626831	0.727281	3.17681	0.00484082	0.999997	-3.12982	0.699073	0.761757	-0.0626831	11	45728183	F	II		IGR	opensea	IGR-opensea		NA	TRUE		rs4275599
cg09596707	Hypo(10198)	-0.0118064	0.964448	3.17665	0.00484265	0.999997	-3.13019	0.959136	0.970942	-0.0118064	12	66889730	R	I	GRIP1	Body	opensea	Body-opensea		NA	NA
cg25692259	Hypo(10198)	-0.0185711	0.0625586	3.1766	0.0048431	0.999997	-3.13028	0.0542017	0.0727727	-0.0185711	2	223520658	R	I	FARSB	Body	island	Body-island	chr2:223520516-223520893	NA	NA
cg00189101	Hypo(10198)	-0.0268373	0.184956	3.17657	0.00484352	0.999997	-3.13036	0.172879	0.199716	-0.0268373	2	242088304	F	II	PASK	5'UTR	shore	5'UTR-shore	chr2:242088415-242090330	NA	NA
cg17427102	Hypo(10198)	-0.0235531	0.0852343	3.17619	0.00484765	0.999997	-3.13119	0.0746354	0.0981885	-0.0235531	5	145582568	F	II	RBM27	TSS1500	shore	TSS1500-shore	chr5:145582725-145583511	NA	NA		rs80023178
cg20291222	Hypo(10198)	-0.0326616	0.102137	3.17581	0.00485177	0.999997	-3.13201	0.0874397	0.120101	-0.0326616	12	75784541	R	II	GLIPR1L2	TSS1500	shore	TSS1500-shore	chr12:75784799-75785241	NA	NA
cg13565129	Hypo(10198)	-0.067842	0.617297	3.17531	0.00485732	0.999997	-3.13312	0.586768	0.65461	-0.067842	6	28601419	R	I		IGR	shore	IGR-shore	chr6:28602853-28603295	NA	NA		rs75534826
cg00493429	Hypo(10198)	-0.0461543	0.68118	3.17529	0.00485757	0.999997	-3.13317	0.66041	0.706565	-0.0461543	3	173574358	F	II	NLGN1	Body	opensea	Body-opensea		NA	TRUE
cg27129020	Hypo(10198)	-0.0119091	0.966522	3.17445	0.00486671	0.999997	-3.13499	0.961163	0.973072	-0.0119091	3	18002982	F	II		IGR	opensea	IGR-opensea		NA	NA
cg06706876	Hypo(10198)	-0.038588	0.718195	3.17409	0.00487076	0.999997	-3.13579	0.700831	0.739419	-0.038588	16	57317679	F	I	PLLP	Body	shore	Body-shore	chr16:57317967-57318964	NA	TRUE
cg12388760	Hypo(10198)	-0.0234585	0.626873	3.17289	0.00488391	0.999997	-3.13841	0.616316	0.639775	-0.0234585	17	18131641	F	II	LLGL1	Body	shelf	Body-shelf	chr17:18128577-18128821	NA	NA
cg15197135	Hypo(10198)	-0.0127799	0.963994	3.17143	0.00490012	0.999997	-3.14161	0.958243	0.971023	-0.0127799	19	42437416	F	I		IGR	island	IGR-island	chr19:42437218-42437432	NA	NA			rs41303845
cg05861708	Hypo(10198)	-0.0188943	0.0384187	3.17096	0.00490524	0.999997	-3.14263	0.0299162	0.0488105	-0.0188943	6	166400871	F	II	C6orf176	Body	shore	Body-shore	chr6:166401526-166402659	TRUE	NA
cg11853788	Hypo(10198)	-0.0631264	0.490491	3.17079	0.00490715	0.999997	-3.143	0.462084	0.525211	-0.0631264	1	179561347	R	I	TDRD5	5'UTR	island	5'UTR-island	chr1:179560751-179561596	TRUE	TRUE
cg17445157	Hypo(10198)	-0.0367961	0.872985	3.17063	0.00490893	0.999997	-3.14335	0.856427	0.893223	-0.0367961	5	156351266	F	II	TIMD4	Body	opensea	Body-opensea		NA	NA
cg04428701	Hypo(10198)	-0.0262654	0.114146	3.17044	0.00491111	0.999997	-3.14378	0.102326	0.128592	-0.0262654	10	81892639	R	I	PLAC9	Body	island	Body-island	chr10:81892222-81892640	TRUE	NA
cg23017141	Hypo(10198)	-0.0146222	0.937194	3.1693	0.00492375	0.999997	-3.14627	0.930614	0.945236	-0.0146222	6	24887369	R	II	FAM65B	5'UTR	opensea	5'UTR-opensea		NA	TRUE
cg00413250	Hypo(10198)	-0.0464173	0.632463	3.16905	0.00492654	0.999997	-3.14682	0.611575	0.657992	-0.0464173	16	13155767	F	II	SHISA9	Body	opensea	Body-opensea		NA	TRUE
cg14071650	Hypo(10198)	-0.0521656	0.372672	3.16799	0.0049383	0.999997	-3.14913	0.349197	0.401363	-0.0521656	9	129379319	R	II	LMX1B	Body	shore	Body-shore	chr9:129372737-129378106	NA	NA
cg14155196	Hypo(10198)	-0.0335527	0.891488	3.16781	0.00494039	0.999997	-3.14954	0.876389	0.909942	-0.0335527	8	22725904	R	II	PEBP4	Body	shelf	Body-shelf	chr8:22722313-22723552	NA	NA
cg15841711	Hypo(10198)	-0.0433482	0.462164	3.16773	0.00494123	0.999997	-3.1497	0.442657	0.486005	-0.0433482	2	12964957	R	II		IGR	opensea	IGR-opensea		NA	TRUE
cg18690282	Hypo(10198)	-0.0236533	0.935923	3.16702	0.00494916	0.999997	-3.15125	0.925279	0.948933	-0.0236533	5	14251621	R	II	TRIO	Body	opensea	Body-opensea		NA	TRUE
cg03143333	Hypo(10198)	-0.027054	0.935229	3.16672	0.00495252	0.999997	-3.15191	0.923054	0.950108	-0.027054	18	47793599	F	II	CCDC11	TSS1500	shore	TSS1500-shore	chr18:47794450-47794996	NA	NA
cg09854088	Hypo(10198)	-0.0235699	0.258706	3.16555	0.00496567	0.999997	-3.15448	0.2481	0.27167	-0.0235699	1	202183279	R	I	LGR6	Body	island	Body-island	chr1:202183193-202183526	NA	NA
cg18807011	Hypo(10198)	-0.0437727	0.197465	3.16547	0.00496651	0.999997	-3.15464	0.177767	0.221539	-0.0437727	1	184633572	R	II		IGR	island	IGR-island	chr1:184633223-184633663	TRUE	TRUE
cg04415780	Hypo(10198)	-0.0387279	0.48637	3.16487	0.00497324	0.999997	-3.15595	0.468943	0.50767	-0.0387279	1	156819191	F	II	NTRK1	Body	island	Body-island	chr1:156818622-156819192	NA	NA		rs74118779
cg14141448	Hypo(10198)	-0.0166179	0.0700966	3.16469	0.00497528	0.999997	-3.15635	0.0626185	0.0792364	-0.0166179	6	30538684	R	II	ABCF1	TSS1500	shore	TSS1500-shore	chr6:30538983-30539487	NA	NA			rs56058316
cg04823796	Hypo(10198)	-0.0317126	0.177907	3.16421	0.00498074	0.999997	-3.15741	0.163636	0.195349	-0.0317126	9	139948927	R	II	ENTPD2	TSS1500	island	TSS1500-island	chr9:139947906-139948937	NA	NA
cg15496079	Hypo(10198)	-0.0156085	0.0812342	3.1642	0.0049808	0.999997	-3.15742	0.0742104	0.0898189	-0.0156085	1	43282650	R	I	ERMAP	TSS200	island	TSS200-island	chr1:43282574-43283090	NA	NA
cg26349554	Hypo(10198)	-0.0218241	0.0770938	3.16398	0.0049833	0.999997	-3.15791	0.0672729	0.0890971	-0.0218241	11	85522295	F	I	SYTL2	TSS200	shore	TSS200-shore	chr11:85521991-85522285	TRUE	NA		rs2044392
cg23858532	Hypo(10198)	-0.0300444	0.147362	3.16394	0.00498377	0.999997	-3.158	0.133842	0.163886	-0.0300444	4	154073915	F	II	TRIM2	TSS1500	shore	TSS1500-shore	chr4:154074383-154075045	NA	NA
cg06530742	Hypo(10198)	-0.00972738	0.0309237	3.1638	0.00498525	0.999997	-3.15829	0.0265464	0.0362738	-0.00972738	19	41223047	R	I	ITPKC	1stExon	island	1stExon-island	chr19:41222598-41223162	NA	NA	high-CpG:45914700-45915140
cg03225623	Hypo(10198)	-0.0207463	0.829594	3.16371	0.00498633	0.999997	-3.1585	0.820258	0.841005	-0.0207463	8	141294240	R	I	TRAPPC9	Body	opensea	Body-opensea		NA	NA
cg13347784	Hypo(10198)	-0.0268206	0.896917	3.16327	0.00499133	0.999997	-3.15947	0.884847	0.911668	-0.0268206	19	1086437	R	II	HMHA1	3'UTR	shelf	3'UTR-shelf	chr19:1082576-1083430	NA	NA		rs75550190
cg16732787	Hypo(10198)	-0.0680121	0.434187	3.16324	0.00499157	0.999997	-3.15951	0.403581	0.471593	-0.0680121	1	228785992	R	II	DUSP5P	Body	island	Body-island	chr1:228785986-228786204	NA	NA
cg11323381	Hypo(10198)	-0.0310098	0.915957	3.16269	0.00499786	0.999997	-3.16073	0.902003	0.933013	-0.0310098	7	98335488	F	II		IGR	opensea	IGR-opensea		NA	NA
cg12250581	Hypo(10198)	-0.0683292	0.809225	3.16227	0.00500255	0.999997	-3.16164	0.778477	0.846806	-0.0683292	12	2045810	F	II		IGR	opensea	IGR-opensea		TRUE	TRUE
cg15472658	Hypo(10198)	-0.0294675	0.847665	3.16168	0.00500928	0.999997	-3.16294	0.834405	0.863872	-0.0294675	11	68802829	F	II		IGR	opensea	IGR-opensea		NA	TRUE			rs12416766
cg19823971	Hypo(10198)	-0.0272299	0.879374	3.16143	0.00501212	0.999997	-3.16349	0.867121	0.894351	-0.0272299	1	31409877	R	II	PUM1	Body	opensea	Body-opensea		NA	NA
cg21038264	Hypo(10198)	-0.0232714	0.100973	3.16121	0.00501452	0.999997	-3.16395	0.0905008	0.113772	-0.0232714	4	780856	F	II	CPLX1	Body	shore	Body-shore	chr4:778661-780592	NA	TRUE		rs4690313
cg18342026	Hypo(10198)	-0.0335142	0.3846	3.16015	0.00502653	0.999997	-3.16627	0.369519	0.403033	-0.0335142	6	29521046	R	I		IGR	shore	IGR-shore	chr6:29521110-29521833	NA	TRUE
cg23362473	Hypo(10198)	-0.0122898	0.952758	3.15945	0.00503454	0.999997	-3.16781	0.947228	0.959517	-0.0122898	20	4680742	F	II	PRNP	3'UTR	opensea	3'UTR-opensea		NA	NA
cg08659357	Hypo(10198)	-0.0114022	0.0247044	3.15885	0.00504141	0.999997	-3.16913	0.0195735	0.0309756	-0.0114022	3	192958968	R	I	HRASLS	1stExon	island	1stExon-island	chr3:192958709-192959373	TRUE	NA	high-CpG:194441561-194441806
cg02300390	Hypo(10198)	-0.0451236	0.221817	3.15858	0.00504444	0.999997	-3.16971	0.201511	0.246635	-0.0451236	14	88788343	R	II	KCNK10	Body	shore	Body-shore	chr14:88789600-88790493	NA	NA
cg08200293	Hypo(10198)	-0.024421	0.159625	3.1585	0.00504535	0.999997	-3.16988	0.148635	0.173056	-0.024421	11	569357	R	II	MIR210	TSS1500	island	TSS1500-island	chr11:567938-569461	NA	NA
cg19738774	Hypo(10198)	-0.0219028	0.208243	3.15799	0.00505112	0.999997	-3.17099	0.198387	0.22029	-0.0219028	11	68778850	F	II	MRGPRF	5'UTR	island	5'UTR-island	chr11:68778569-68778851	NA	NA
cg12616434	Hypo(10198)	-0.013283	0.920799	3.15766	0.00505496	0.999997	-3.17173	0.914822	0.928105	-0.013283	2	59146751	R	II		IGR	opensea	IGR-opensea		NA	TRUE			rs75457724
cg25879514	Hypo(10198)	-0.0235663	0.875261	3.15667	0.00506619	0.999997	-3.17387	0.864656	0.888222	-0.0235663	17	73347837	R	II	GRB2	Body	opensea	Body-opensea		NA	TRUE
cg08512365	Hypo(10198)	-0.0377449	0.187174	3.15589	0.00507522	0.999997	-3.1756	0.170189	0.207934	-0.0377449	7	949758	F	I	ADAP1	Body	shore	Body-shore	chr7:948294-949168	NA	NA		rs75064306
cg26668836	Hypo(10198)	-0.0162654	0.0843044	3.15545	0.00508016	0.999997	-3.17654	0.0769849	0.0932504	-0.0162654	7	127228121	R	II	ARF5	TSS1500	island	TSS1500-island	chr7:127227758-127229039	NA	NA
cg03594311	Hypo(10198)	-0.0329552	0.0666874	3.15543	0.00508044	0.999997	-3.17659	0.0518576	0.0848127	-0.0329552	2	235453863	R	II		IGR	opensea	IGR-opensea		NA	NA
cg08351163	Hypo(10198)	-0.0517355	0.804128	3.15442	0.0050921	0.999997	-3.17881	0.780847	0.832583	-0.0517355	12	45441969	R	II	DBX2	Body	shelf	Body-shelf	chr12:45444202-45445386	NA	NA
cg04495224	Hypo(10198)	-0.00682456	0.050479	3.15438	0.00509247	0.999997	-3.17888	0.047408	0.0542325	-0.00682456	4	89744431	R	II	FAM13A	Body	opensea	Body-opensea		TRUE	NA		rs28364688
cg12152651	Hypo(10198)	-0.0225238	0.0956599	3.15336	0.00510422	0.999997	-3.18111	0.0855242	0.108048	-0.0225238	19	30334549	F	II		IGR	island	IGR-island	chr19:30334440-30334688	NA	NA
cg02474625	Hypo(10198)	-0.0611553	0.865387	3.15309	0.00510739	0.999997	-3.18171	0.837867	0.899022	-0.0611553	11	103197069	R	II	DYNC2H1	Body	opensea	Body-opensea		TRUE	TRUE
cg09382107	Hypo(10198)	-0.011324	0.955654	3.15247	0.00511448	0.999997	-3.18305	0.950559	0.961883	-0.011324	3	48199542	F	II	CDC25A	3'UTR	opensea	3'UTR-opensea		NA	TRUE
cg04865841	Hypo(10198)	-0.0442904	0.209186	3.15194	0.00512066	0.999997	-3.18422	0.189255	0.233545	-0.0442904	1	3566992	R	I	WDR8	TSS1500	island	TSS1500-island	chr1:3566445-3569636	NA	NA
cg20419545	Hypo(10198)	-0.0272443	0.165123	3.15183	0.00512191	0.999997	-3.18446	0.152863	0.180108	-0.0272443	2	217560280	R	II	IGFBP5	TSS200	shore	TSS200-shore	chr2:217559039-217559484	NA	NA
cg22957613	Hypo(10198)	-0.0234216	0.875881	3.15106	0.00513077	0.999997	-3.18613	0.865341	0.888763	-0.0234216	11	5878958	R	II	OR52E8	TSS200	opensea	TSS200-opensea		NA	NA
cg03654299	Hypo(10198)	-0.0279421	0.192691	3.15089	0.00513279	0.999997	-3.18651	0.180117	0.208059	-0.0279421	12	54389264	F	I		IGR	island	IGR-island	chr12:54389113-54389520	TRUE	NA		rs17721037
cg04517429	Hypo(10198)	-0.0294342	0.141729	3.15041	0.00513839	0.999997	-3.18757	0.128483	0.157918	-0.0294342	4	155413618	R	II	DCHS2	TSS1500	shore	TSS1500-shore	chr4:155410623-155413393	NA	NA
cg15547657	Hypo(10198)	-0.0194114	0.915634	3.14926	0.00515171	0.999997	-3.19007	0.906899	0.926311	-0.0194114	1	203759001	R	I		IGR	opensea	IGR-opensea		NA	TRUE
cg04006984	Hypo(10198)	-0.0188725	0.882912	3.14901	0.00515466	0.999997	-3.19062	0.874419	0.893292	-0.0188725	7	129154227	F	II		IGR	opensea	IGR-opensea		NA	TRUE		rs79789212
cg20457394	Hypo(10198)	-0.0142289	0.0333991	3.14891	0.00515572	0.999997	-3.19082	0.0269961	0.041225	-0.0142289	1	155247091	R	I	HCN3	TSS1500	island	TSS1500-island	chr1:155246991-155247748	NA	NA
cg23170981	Hypo(10198)	-0.0460496	0.898222	3.14871	0.00515808	0.999997	-3.19126	0.8775	0.923549	-0.0460496	3	73776626	R	II		IGR	opensea	IGR-opensea		NA	TRUE
cg18282388	Hypo(10198)	-0.0420342	0.613857	3.14777	0.00516902	0.999997	-3.19331	0.594941	0.636975	-0.0420342	11	129716470	R	II	TMEM45B	5'UTR	opensea	5'UTR-opensea		TRUE	TRUE
cg12068257	Hypo(10198)	-0.0369396	0.506183	3.14755	0.00517157	0.999997	-3.19379	0.48956	0.5265	-0.0369396	1	16091149	R	II	FBLIM1	5'UTR	opensea	5'UTR-opensea		NA	NA
cg06777352	Hypo(10198)	-0.0404466	0.35846	3.14713	0.00517656	0.999997	-3.19472	0.340259	0.380706	-0.0404466	16	19124984	F	II	ITPRIPL2	TSS1500	shore	TSS1500-shore	chr16:19125136-19126607	NA	NA
cg02489094	Hypo(10198)	-0.0179255	0.923816	3.14644	0.00518461	0.999997	-3.19623	0.91575	0.933675	-0.0179255	7	132172336	F	II	PLXNA4	Body	opensea	Body-opensea		NA	NA		rs156927	rs76970952
cg04011897	Hypo(10198)	-0.0202412	0.789398	3.14621	0.00518729	0.999997	-3.19673	0.780289	0.80053	-0.0202412	2	240014762	R	I	HDAC4	Body	opensea	Body-opensea		NA	NA
cg27361134	Hypo(10198)	-0.0336008	0.117769	3.14619	0.00518754	0.999997	-3.19677	0.102648	0.136249	-0.0336008	20	43439545	F	II	RIMS4	TSS1500	island	TSS1500-island	chr20:43438737-43439546	TRUE	NA
cg19813025	Hypo(10198)	-0.0352819	0.248901	3.14614	0.00518806	0.999997	-3.19687	0.233024	0.268306	-0.0352819	5	5139643	F	II	ADAMTS16	TSS1500	island	TSS1500-island	chr5:5139441-5140941	NA	NA		rs10434657
cg12018581	Hypo(10198)	-0.0335752	0.534915	3.14491	0.00520247	0.999997	-3.19955	0.519807	0.553382	-0.0335752	7	1031548	R	II		IGR	shore	IGR-shore	chr7:1029950-1030325	NA	NA
cg24184687	Hypo(10198)	-0.00890062	0.0350141	3.14459	0.00520631	0.999997	-3.20027	0.0310089	0.0399095	-0.00890062	10	1779760	R	II	ADARB2	TSS200	island	TSS200-island	chr10:1778784-1780018	TRUE	NA
cg01022951	Hypo(10198)	-0.00691546	0.0204471	3.14455	0.00520679	0.999997	-3.20035	0.0173351	0.0242506	-0.00691546	4	100815818	F	II	MAPKSP1	TSS200	opensea	TSS200-opensea		NA	NA			rs75022636
cg19563107	Hypo(10198)	-0.0240876	0.063791	3.14453	0.005207	0.999997	-3.20039	0.0529516	0.0770392	-0.0240876	14	53418879	R	II	FERMT2	TSS1500	shore	TSS1500-shore	chr14:53417108-53418339	NA	NA
cg10815486	Hypo(10198)	-0.00702107	0.0261645	3.14447	0.00520766	0.999997	-3.20052	0.023005	0.0300261	-0.00702107	1	203764949	R	II	ZC3H11A	5'UTR	island	5'UTR-island	chr1:203764568-203765293	NA	NA
cg12446629	Hypo(10198)	-0.0410526	0.31955	3.14374	0.00521632	0.999997	-3.20212	0.301076	0.342129	-0.0410526	8	132052044	F	II	ADCY8	1stExon	shore	1stExon-shore	chr8:132052203-132054749	NA	NA
cg21801127	Hypo(10198)	-0.0275004	0.134024	3.14345	0.00521975	0.999997	-3.20276	0.121649	0.149149	-0.0275004	12	65672174	R	II	MSRB3	TSS1500	shore	TSS1500-shore	chr12:65672391-65673250	NA	NA
cg09830022	Hypo(10198)	-0.012825	0.953265	3.14224	0.005234	0.999997	-3.2054	0.947494	0.960319	-0.012825	10	104862488	F	II	NT5C2	Body	opensea	Body-opensea		NA	TRUE
cg05376601	Hypo(10198)	-0.014008	0.938263	3.14197	0.00523714	0.999997	-3.20598	0.931959	0.945968	-0.014008	16	68732574	R	II	CDH3	3'UTR	shore	3'UTR-shore	chr16:68732058-68732306	NA	NA
cg05357039	Hypo(10198)	-0.029895	0.127006	3.14072	0.00525195	0.999997	-3.20871	0.113554	0.143449	-0.029895	11	67141686	R	II	LOC100130987	Body	shore	Body-shore	chr11:67139887-67141146	NA	NA
cg25492112	Hypo(10198)	-0.049613	0.850381	3.13946	0.00526685	0.999997	-3.21145	0.828056	0.877669	-0.049613	20	37275466	R	II	C20orf95	Body	shore	Body-shore	chr20:37274691-37275134	NA	TRUE
cg14250846	Hypo(10198)	-0.0293969	0.833685	3.13895	0.00527292	0.999997	-3.21256	0.820456	0.849853	-0.0293969	14	97061527	R	II		IGR	shelf	IGR-shelf	chr14:97058943-97059522	NA	NA
cg10460946	Hypo(10198)	-0.0296225	0.133166	3.1381	0.00528302	0.999997	-3.21441	0.119836	0.149459	-0.0296225	17	76247467	F	I		IGR	shelf	IGR-shelf	chr17:76250252-76250828	NA	TRUE
cg05241355	Hypo(10198)	-0.0313548	0.194873	3.13795	0.00528481	0.999997	-3.21474	0.180764	0.212119	-0.0313548	14	57278351	R	I	OTX2	TSS1500	shore	TSS1500-shore	chr14:57278709-57279116	NA	NA
cg17352157	Hypo(10198)	-0.00902321	0.0199928	3.13753	0.00528986	0.999997	-3.21566	0.0159323	0.0249555	-0.00902321	19	54024435	R	II	ZNF331	1stExon	island	1stExon-island	chr19:54023868-54024560	NA	NA
cg10407113	Hypo(10198)	-0.0306141	0.282606	3.13684	0.00529806	0.999997	-3.21716	0.268829	0.299443	-0.0306141	16	71843647	R	II	AP1G1	TSS1500	shore	TSS1500-shore	chr16:71841923-71843101	NA	NA
cg02335533	Hypo(10198)	-0.0572264	0.352024	3.13676	0.0052991	0.999997	-3.21735	0.326272	0.383499	-0.0572264	12	28124870	R	II	PTHLH	1stExon	shore	1stExon-shore	chr12:28123023-28123773	NA	NA
cg21151541	Hypo(10198)	-0.0133333	0.94118	3.13648	0.00530242	0.999997	-3.21795	0.93518	0.948514	-0.0133333	4	40633269	R	II	RBM47	TSS1500	shore	TSS1500-shore	chr4:40631740-40632587	NA	TRUE
cg00543869	Hypo(10198)	-0.039218	0.902319	3.13622	0.00530548	0.999997	-3.21851	0.884671	0.923889	-0.039218	22	21387497	F	II	SLC7A4	TSS1500	shore	TSS1500-shore	chr22:21386493-21387000	NA	TRUE		rs2520663
cg11896271	Hypo(10198)	-0.0167698	0.107643	3.13576	0.00531106	0.999997	-3.21953	0.100097	0.116867	-0.0167698	22	50609327	F	II	PANX2	1stExon	island	1stExon-island	chr22:50609181-50609627	TRUE	NA
cg23490077	Hypo(10198)	-0.0166808	0.898467	3.13528	0.00531684	0.999997	-3.22058	0.890961	0.907642	-0.0166808	6	112610645	R	II		IGR	opensea	IGR-opensea		NA	TRUE
cg03970915	Hypo(10198)	-0.00891918	0.933739	3.13466	0.00532425	0.999997	-3.22193	0.929725	0.938644	-0.00891918	22	47426893	R	II	TBC1D22A	Body	shelf	Body-shelf	chr22:47424214-47424475	NA	NA
cg03672119	Hypo(10198)	-0.0130882	0.954809	3.13415	0.00533038	0.999997	-3.22304	0.948919	0.962007	-0.0130882	2	236918394	R	II	AGAP1	Body	opensea	Body-opensea		NA	NA
cg18503234	Hypo(10198)	-0.0352041	0.320774	3.13377	0.00533492	0.999997	-3.22386	0.304932	0.340136	-0.0352041	11	68847839	R	II	TPCN2	Body	shelf	Body-shelf	chr11:68849897-68850551	TRUE	NA
cg10628098	Hypo(10198)	-0.00999587	0.0403704	3.13345	0.00533871	0.999997	-3.22455	0.0358722	0.0458681	-0.00999587	11	65292300	R	II	SCYL1	TSS1500	shore	TSS1500-shore	chr11:65292571-65292940	NA	NA
cg16977035	Hypo(10198)	-0.062264	0.434709	3.13344	0.00533887	0.999997	-3.22458	0.40669	0.468954	-0.062264	11	44330474	F	II	ALX4	Body	shore	Body-shore	chr11:44330542-44331761	NA	NA		rs11037950
cg00515593	Hypo(10198)	-0.0119326	0.966277	3.13226	0.0053531	0.999997	-3.22715	0.960907	0.97284	-0.0119326	22	18114774	F	II		IGR	shelf	IGR-shelf	chr22:18111132-18111672	NA	NA
cg04890230	Hypo(10198)	-0.0429623	0.831554	3.13144	0.00536304	0.999997	-3.22894	0.812221	0.855183	-0.0429623	7	137087146	R	II	DGKI	Body	opensea	Body-opensea		NA	TRUE
cg20964304	Hypo(10198)	-0.0630227	0.476126	3.13076	0.00537124	0.999997	-3.23042	0.447766	0.510789	-0.0630227	11	125040416	F	II	PKNOX2	5'UTR	shelf	5'UTR-shelf	chr11:125034896-125036426	NA	TRUE
cg17301842	Hypo(10198)	-0.0240098	0.213891	3.13057	0.00537358	0.999997	-3.23084	0.203087	0.227097	-0.0240098	17	7919258	F	II	GUCY2D	Body	island	Body-island	chr17:7919021-7919867	NA	NA		rs61750191
cg10850930	Hypo(10198)	-0.0285416	0.276755	3.13015	0.00537861	0.999997	-3.23175	0.263911	0.292453	-0.0285416	21	38079403	F	II	SIM2	Body	shore	Body-shore	chr21:38079941-38081833	NA	TRUE
cg20482334	Hypo(10198)	-0.0141106	0.938002	3.12959	0.00538543	0.999997	-3.23297	0.931652	0.945763	-0.0141106	17	80048531	F	I	FASN	Body	shore	Body-shore	chr17:80049116-80049444	NA	NA
cg14897263	Hypo(10198)	-0.0245008	0.887136	3.12849	0.00539876	0.999997	-3.23536	0.87611	0.900611	-0.0245008	8	103421231	R	II	UBR5	Body	shelf	Body-shelf	chr8:103424045-103425154	NA	NA
cg18300848	Hypo(10198)	-0.00780767	0.0303736	3.12849	0.00539884	0.999997	-3.23537	0.0268602	0.0346679	-0.00780767	20	57465695	R	I	GNAS	3'UTR	island	3'UTR-island	chr20:57463652-57467739	NA	NA	high-CpG:56898700-56901058
cg26274929	Hypo(10198)	-0.0369866	0.549714	3.12807	0.00540396	0.999997	-3.23629	0.53307	0.570056	-0.0369866	1	203965350	R	II		IGR	opensea	IGR-opensea		NA	TRUE
cg08827427	Hypo(10198)	-0.0450902	0.565918	3.12748	0.00541117	0.999997	-3.23758	0.545628	0.590718	-0.0450902	19	412912	F	II		IGR	shelf	IGR-shelf	chr19:407011-409511	NA	NA
cg10979602	Hypo(10198)	-0.0311075	0.864566	3.12683	0.00541909	0.999997	-3.23899	0.850567	0.881675	-0.0311075	1	67690795	R	II	IL23R	Body	opensea	Body-opensea		NA	TRUE
cg14687029	Hypo(10198)	-0.039903	0.190755	3.12676	0.00541986	0.999997	-3.23913	0.172798	0.212701	-0.039903	11	41519708	R	II		IGR	opensea	IGR-opensea		NA	TRUE
cg04439128	Hypo(10198)	-0.0217462	0.167731	3.12561	0.005434	0.999997	-3.24165	0.157945	0.179691	-0.0217462	1	226497537	R	I	LIN9	TSS1500	shore	TSS1500-shore	chr1:226496361-226497501	NA	NA			rs76937571
cg15727708	Hypo(10198)	-0.0298906	0.673927	3.12514	0.00543967	0.999997	-3.24266	0.660476	0.690367	-0.0298906	11	125061462	F	II	PKNOX2	5'UTR	opensea	5'UTR-opensea		NA	TRUE
cg24037916	Hypo(10198)	-0.039757	0.0941074	3.12435	0.00544941	0.999997	-3.24438	0.0762167	0.115974	-0.039757	12	118500439	R	II	WSB2	TSS1500	shore	TSS1500-shore	chr12:118499103-118499473	TRUE	NA
cg14397941	Hypo(10198)	-0.0275971	0.908276	3.12424	0.00545072	0.999997	-3.24462	0.895858	0.923455	-0.0275971	9	125865760	F	II	RABGAP1	3'UTR	opensea	3'UTR-opensea		NA	NA
cg22242279	Hypo(10198)	-0.00886055	0.970804	3.124	0.00545376	0.999997	-3.24515	0.966816	0.975677	-0.00886055	19	11156112	F	II	SMARCA4	Body	shelf	Body-shelf	chr19:11151870-11152157	NA	NA
cg24872163	Hypo(10198)	-0.0186752	0.0985936	3.1235	0.00545993	0.999997	-3.24625	0.0901898	0.108865	-0.0186752	1	33168037	R	II	SYNC	Body	island	Body-island	chr1:33168019-33168865	NA	TRUE
cg00007420	Hypo(10198)	-0.0472902	0.439348	3.12318	0.00546375	0.999997	-3.24692	0.418068	0.465358	-0.0472902	6	99796732	R	II	C6orf168	Body	shore	Body-shore	chr6:99797208-99797946	NA	NA
cg25678052	Hypo(10198)	-0.00757089	0.016776	3.12263	0.00547056	0.999997	-3.24813	0.0133691	0.02094	-0.00757089	8	145016627	F	I	PLEC1	Body	island	Body-island	chr8:145016417-145016916	NA	NA
cg09608737	Hypo(10198)	-0.012424	0.0269749	3.12193	0.00547924	0.999997	-3.24966	0.0213841	0.0338081	-0.012424	7	43909462	F	II	MRPS24	TSS1500	island	TSS1500-island	chr7:43908911-43909478	NA	NA		rs9655450
cg05201300	Hypo(10198)	-0.0477444	0.658404	3.12164	0.0054828	0.999997	-3.25029	0.636919	0.684664	-0.0477444	5	172443740	F	II	ATP6V0E1	Body	opensea	Body-opensea		NA	TRUE
cg16116321	Hypo(10198)	-0.0348671	0.547594	3.12153	0.00548415	0.999997	-3.25052	0.531903	0.566771	-0.0348671	2	225244609	F	II	FAM124B	Body	opensea	Body-opensea		NA	NA		rs74999600
cg15920762	Hypo(10198)	-0.0302257	0.1475	3.12133	0.00548667	0.999997	-3.25097	0.133899	0.164125	-0.0302257	18	12657056	R	II	SPIRE1	TSS1500	island	TSS1500-island	chr18:12657044-12658727	TRUE	NA
cg00167275	Hypo(10198)	-0.135414	0.23018	3.12124	0.00548778	0.999997	-3.25116	0.169244	0.304658	-0.135414	10	88854588	R	I	FAM35A	TSS1500	island	TSS1500-island	chr10:88853757-88855498	NA	NA	high-CpG:88844299-88844814
cg06062084	Hypo(10198)	-0.0270118	0.0932977	3.12119	0.00548839	0.999997	-3.25127	0.0811423	0.108154	-0.0270118	2	211090323	R	II	ACADL	TSS200	shore	TSS200-shore	chr2:211089413-211090176	TRUE	NA
cg24745633	Hypo(10198)	-0.0150701	0.0377527	3.12113	0.00548913	0.999997	-3.2514	0.0309712	0.0460413	-0.0150701	2	202897418	F	I		IGR	island	IGR-island	chr2:202897386-202901046	NA	NA
cg22874627	Hypo(10198)	-0.00868254	0.033444	3.1203	0.00549937	0.999997	-3.2532	0.0295368	0.0382194	-0.00868254	3	31575329	R	II	STT3B	Body	shore	Body-shore	chr3:31573302-31575282	NA	NA
cg20448717	Hypo(10198)	-0.0123915	0.0270294	3.12013	0.00550145	0.999997	-3.25357	0.0214532	0.0338447	-0.0123915	6	7542126	F	I	DSP	1stExon	island	1stExon-island	chr6:7541518-7543472	TRUE	NA	high-CpG:7487052-7487264	rs17133512
cg17590227	Hypo(10198)	-0.0252813	0.940393	3.11999	0.00550324	0.999997	-3.25388	0.929017	0.954298	-0.0252813	8	132201183	R	II		IGR	opensea	IGR-opensea		NA	TRUE
cg08805821	Hypo(10198)	-0.109545	0.600364	3.11995	0.00550374	0.999997	-3.25397	0.551068	0.660614	-0.109545	21	38083586	F	II	SIM2	Body	shore	Body-shore	chr21:38079941-38081833	NA	NA
cg11470442	Hypo(10198)	-0.0311446	0.668849	3.11936	0.00551109	0.999997	-3.25526	0.654834	0.685978	-0.0311446	16	832828	R	II	MSLNL	Body	island	Body-island	chr16:832827-833042	NA	NA
cg27437304	Hypo(10198)	-0.0498267	0.423183	3.11829	0.00552432	0.999997	-3.25758	0.400761	0.450588	-0.0498267	11	129992368	F	II	APLP2	Body	shore	Body-shore	chr11:129993524-129993797	NA	NA	low-CpG:129497349-129497587	rs2298587
cg03365937	Hypo(10198)	-0.0501921	0.815701	3.11789	0.0055293	0.999997	-3.25845	0.793115	0.843307	-0.0501921	11	45688659	R	II	CHST1	TSS1500	shore	TSS1500-shore	chr11:45686160-45687495	NA	NA
cg04731988	Hypo(10198)	-0.0519882	0.430618	3.11787	0.00552959	0.999997	-3.2585	0.407223	0.459211	-0.0519882	20	3051954	F	II	OXT	TSS1500	shore	TSS1500-shore	chr20:3052097-3053103	NA	NA
cg16098340	Hypo(10198)	-0.0602325	0.607106	3.11781	0.00553025	0.999997	-3.25861	0.580001	0.640234	-0.0602325	12	65014995	F	II	MIR548C	TSS1500	opensea	TSS1500-opensea		NA	NA
cg04265972	Hypo(10198)	-0.0369336	0.195307	3.11754	0.00553372	0.999997	-3.25922	0.178687	0.21562	-0.0369336	16	89044882	F	II	CBFA2T3	TSS1500	opensea	TSS1500-opensea		NA	NA			rs58559003
cg08012287	Hypo(10198)	-0.0373311	0.681072	3.11681	0.00554278	0.999997	-3.2608	0.664273	0.701605	-0.0373311	11	66315298	R	II	ACTN3	Body	shore	Body-shore	chr11:66313169-66313822	NA	NA
cg02036494	Hypo(10198)	-0.029117	0.831413	3.11665	0.00554473	0.999997	-3.26114	0.818311	0.847428	-0.029117	9	130467986	R	II	C9orf117	TSS1500	opensea	TSS1500-opensea		NA	TRUE
cg19125767	Hypo(10198)	-0.0279255	0.870691	3.11656	0.00554597	0.999997	-3.26135	0.858124	0.88605	-0.0279255	11	2190111	R	II	TH	Body	shore	Body-shore	chr11:2187488-2188245	TRUE	NA
cg04872557	Hypo(10198)	-0.00997942	0.0187338	3.1162	0.00555038	0.999997	-3.26212	0.014243	0.0242224	-0.00997942	1	76190008	F	I	ACADM	TSS200	island	TSS200-island	chr1:76189916-76190730	TRUE	NA
cg02772619	Hypo(10198)	-0.0288538	0.888079	3.11611	0.00555155	0.999997	-3.26233	0.875094	0.903948	-0.0288538	9	86753573	F	II		IGR	shore	IGR-shore	chr9:86755385-86755700	NA	NA
cg14475772	Hypo(10198)	-0.0116914	0.0204592	3.11586	0.00555461	0.999997	-3.26286	0.0151981	0.0268895	-0.0116914	1	150207136	F	I	ANP32E	Body	island	Body-island	chr1:150206971-150207842	TRUE	NA
cg03398865	Hypo(10198)	-0.0347246	0.296797	3.1154	0.00556043	0.999997	-3.26387	0.281171	0.315896	-0.0347246	5	1879554	F	II	IRX4	Body	shore	Body-shore	chr5:1879689-1879928	NA	NA
cg00874055	Hypo(10198)	-0.0220701	0.0685733	3.11539	0.00556049	0.999997	-3.26388	0.0586417	0.0807118	-0.0220701	1	236306673	F	II	GPR137B	Body	island	Body-island	chr1:236305534-236306674	NA	NA
cg17561417	Hypo(10198)	-0.0307827	0.225417	3.11525	0.00556229	0.999997	-3.26419	0.211565	0.242348	-0.0307827	3	13590432	R	II	FBLN2	TSS200	island	TSS200-island	chr3:13590414-13591008	TRUE	NA
cg08172999	Hypo(10198)	-0.0121333	0.025434	3.11333	0.00558636	0.999997	-3.26836	0.019974	0.0321073	-0.0121333	2	200775722	F	I	C2orf69	TSS1500	shore	TSS1500-shore	chr2:200775746-200776548	NA	NA		rs1124639
cg24251048	Hypo(10198)	-0.0112671	0.031968	3.113	0.00559049	0.999997	-3.26908	0.0268977	0.0381649	-0.0112671	11	107799072	F	I	RAB39	TSS1500	island	TSS1500-island	chr11:107798958-107799980	NA	TRUE
cg00136173	Hypo(10198)	-0.0226456	0.904362	3.1125	0.00559684	0.999997	-3.27017	0.894171	0.916817	-0.0226456	5	176045746	R	II		IGR	shore	IGR-shore	chr5:176046143-176047641	NA	NA			rs11959085
cg18062205	Hypo(10198)	-0.0450917	0.490423	3.11195	0.0056038	0.999997	-3.27137	0.470132	0.515223	-0.0450917	20	49630819	R	II	KCNG1	5'UTR	shelf	5'UTR-shelf	chr20:49626063-49626843	NA	TRUE
cg05835346	Hypo(10198)	-0.0524915	0.60766	3.11147	0.00560988	0.999997	-3.27242	0.584039	0.63653	-0.0524915	16	54620105	F	I		IGR	opensea	IGR-opensea		NA	TRUE		rs3912992
cg08640361	Hypo(10198)	-0.0498219	0.742183	3.11058	0.00562116	0.999997	-3.27436	0.719763	0.769585	-0.0498219	6	134494620	R	II	SGK1	Body	shore	Body-shore	chr6:134495939-134496958	NA	NA
cg22374485	Hypo(10198)	-0.0105115	0.035389	3.11004	0.005628	0.999997	-3.27554	0.0306588	0.0411703	-0.0105115	12	21927425	R	II	KCNJ8	5'UTR	opensea	5'UTR-opensea		NA	NA
cg08453688	Hypo(10198)	-0.0268199	0.171042	3.10981	0.00563087	0.999997	-3.27603	0.158973	0.185793	-0.0268199	3	47323555	R	II	KIF9	5'UTR	shore	5'UTR-shore	chr3:47323747-47324607	NA	NA
cg02666070	Hypo(10198)	-0.0177394	0.955476	3.10947	0.00563523	0.999997	-3.27678	0.947493	0.965233	-0.0177394	5	153872690	R	II		IGR	shore	IGR-shore	chr5:153872839-153873228	NA	NA
cg11374368	Hypo(10198)	-0.029054	0.414094	3.10941	0.00563587	0.999997	-3.27689	0.40102	0.430074	-0.029054	2	242497960	R	I	BOK	TSS1500	shore	TSS1500-shore	chr2:242498013-242499274	NA	NA
cg06234342	Hypo(10198)	-0.0121738	0.0429297	3.10885	0.00564305	0.999997	-3.27811	0.0374515	0.0496253	-0.0121738	6	111279552	F	II	GTF3C6	TSS1500	shore	TSS1500-shore	chr6:111279644-111280210	NA	NA
cg00000292	Hypo(10198)	-0.0268491	0.844397	3.10878	0.00564399	0.999997	-3.27828	0.832315	0.859164	-0.0268491	16	28890100	F	II	ATP2A1	1stExon	shore	1stExon-shore	chr16:28890954-28891868	NA	NA		rs62037371
cg19990264	Hypo(10198)	-0.0219293	0.891485	3.1087	0.00564494	0.999997	-3.27844	0.881617	0.903546	-0.0219293	5	180483640	R	II	BTNL9	Body	shelf	Body-shelf	chr5:180486154-180486892	NA	NA
cg05415131	Hypo(10198)	-0.0376186	0.120175	3.10839	0.00564893	0.999997	-3.27912	0.103247	0.140865	-0.0376186	11	58940866	R	I	DTX4	Body	island	Body-island	chr11:58940830-58941052	NA	NA
cg00448191	Hypo(10198)	-0.0383299	0.425097	3.10727	0.00566313	0.999997	-3.28154	0.407848	0.446178	-0.0383299	8	41504890	F	II	NKX6-3	TSS200	shore	TSS200-shore	chr8:41503916-41504266	NA	NA
cg05766251	Hypo(10198)	-0.0626588	0.25518	3.10726	0.00566333	0.999997	-3.28158	0.226983	0.289642	-0.0626588	17	37024760	R	II	LASP1	TSS1500	shore	TSS1500-shore	chr17:37025737-37027104	NA	NA
cg13102822	Hypo(10198)	-0.0240831	0.217193	3.10585	0.00568129	0.999997	-3.28464	0.206356	0.230439	-0.0240831	7	155261295	R	II		IGR	island	IGR-island	chr7:155258827-155261403	TRUE	NA
cg04584833	Hypo(10198)	-0.0100849	0.0454546	3.10536	0.00568749	0.999997	-3.28569	0.0409164	0.0510013	-0.0100849	17	1928794	R	II	RTN4RL1	TSS1500	island	TSS1500-island	chr17:1927051-1929408	NA	NA
cg18703003	Hypo(10198)	-0.00871851	0.0205528	3.1051	0.00569087	0.999997	-3.28626	0.0166294	0.0253479	-0.00871851	14	64854706	F	I	MTHFD1	TSS200	island	TSS200-island	chr14:64854203-64855024	NA	NA
cg10304516	Hypo(10198)	-0.0252702	0.472481	3.10422	0.00570219	0.999997	-3.28818	0.461109	0.48638	-0.0252702	20	55667128	R	II		IGR	island	IGR-island	chr20:55667127-55667401	TRUE	NA
cg24701270	Hypo(10198)	-0.0267488	0.161458	3.1036	0.00571014	0.999997	-3.28953	0.149421	0.17617	-0.0267488	3	42947990	R	II	ZNF662	5'UTR	island	5'UTR-island	chr3:42947480-42948170	NA	NA
cg20597143	Hypo(10198)	-0.0266327	0.775384	3.10326	0.00571455	0.999997	-3.29027	0.7634	0.790032	-0.0266327	20	62327117	F	II	TNFRSF6B	5'UTR	shore	5'UTR-shore	chr20:62328013-62328558	NA	NA
cg24378951	Hypo(10198)	-0.0215889	0.838909	3.10318	0.00571547	0.999997	-3.29043	0.829194	0.850782	-0.0215889	15	101690195	F	II		IGR	opensea	IGR-opensea		NA	NA
cg08226747	Hypo(10198)	-0.0152374	0.0765791	3.10301	0.00571768	0.999997	-3.2908	0.0697223	0.0849597	-0.0152374	6	31648650	R	I	LY6G5C	TSS1500	shore	TSS1500-shore	chr6:31649081-31649373	NA	TRUE
cg08824350	Hypo(10198)	-0.041734	0.158505	3.103	0.00571782	0.999997	-3.29082	0.139725	0.181459	-0.041734	8	133780924	F	II		IGR	opensea	IGR-opensea		NA	TRUE
cg21253335	Hypo(10198)	-0.0427631	0.694921	3.10297	0.00571823	0.999997	-3.29089	0.675677	0.71844	-0.0427631	5	87835928	R	II		IGR	opensea	IGR-opensea		NA	TRUE
cg00987379	Hypo(10198)	-0.0235727	0.077712	3.10271	0.00572163	0.999997	-3.29147	0.0671042	0.090677	-0.0235727	8	28244386	F	II	ZNF395	TSS1500	shore	TSS1500-shore	chr8:28243684-28244283	NA	NA		rs78714540
cg13888886	Hypo(10198)	-0.0325492	0.763515	3.10232	0.00572653	0.999997	-3.29229	0.748868	0.781417	-0.0325492	20	55904640	R	II	SPO11	TSS200	shore	TSS200-shore	chr20:55904668-55904976	NA	NA
cg17267256	Hypo(10198)	-0.0130119	0.0416693	3.10197	0.00573107	0.999997	-3.29306	0.0358139	0.0488258	-0.0130119	4	113437985	F	II	NEUROG2	TSS1500	island	TSS1500-island	chr4:113435898-113438002	NA	NA			rs74615766
cg18766033	Hypo(10198)	-0.0809121	0.218076	3.1014	0.00573851	0.999997	-3.29431	0.181666	0.262578	-0.0809121	5	73729290	R	II		IGR	opensea	IGR-opensea		NA	TRUE
cg24335051	Hypo(10198)	-0.0143926	0.91426	3.10121	0.00574092	0.999997	-3.29472	0.907783	0.922176	-0.0143926	2	779099	R	II		IGR	opensea	IGR-opensea		NA	TRUE
cg23703427	Hypo(10198)	-0.0402899	0.230188	3.10116	0.00574156	0.999997	-3.29482	0.212058	0.252347	-0.0402899	14	105066731	R	II	TMEM179	Body	shelf	Body-shelf	chr14:105070518-105071463	TRUE	NA
cg07022788	Hypo(10198)	-0.0308009	0.893225	3.10051	0.00574998	0.999997	-3.29624	0.879364	0.910165	-0.0308009	15	96383200	R	II		IGR	opensea	IGR-opensea		NA	TRUE
cg25293251	Hypo(10198)	-0.0548974	0.323302	3.10026	0.00575319	0.999997	-3.29678	0.298598	0.353496	-0.0548974	14	93260171	R	II	GOLGA5	TSS1500	shore	TSS1500-shore	chr14:93260307-93260924	NA	NA
cg24071007	Hypo(10198)	-0.0105757	0.967364	3.09846	0.00577654	0.999997	-3.30069	0.962605	0.97318	-0.0105757	1	220142138	F	II	EPRS	3'UTR	opensea	3'UTR-opensea		NA	NA
cg02778245	Hypo(10198)	-0.0119659	0.0375432	3.09726	0.00579213	0.999997	-3.30329	0.0321586	0.0441245	-0.0119659	7	130419514	R	II	KLF14	TSS1500	shore	TSS1500-shore	chr7:130417912-130419378	TRUE	NA
cg08447479	Hypo(10198)	-0.0215389	0.0676531	3.0969	0.00579681	0.999997	-3.30407	0.0579606	0.0794995	-0.0215389	16	75589467	R	I	TMEM231	Body	shore	Body-shore	chr16:75589560-75590359	NA	NA			rs77454491
cg18873686	Hypo(10198)	-0.029146	0.789451	3.09666	0.00579995	0.999997	-3.30459	0.776335	0.805481	-0.029146	7	30782084	R	II		IGR	opensea	IGR-opensea		NA	NA
cg26780915	Hypo(10198)	-0.026325	0.846665	3.09593	0.00580955	0.999997	-3.30619	0.834818	0.861143	-0.026325	7	105519144	F	II		IGR	shore	IGR-shore	chr7:105516844-105517963	NA	TRUE
cg04963082	Hypo(10198)	-0.0147338	0.105031	3.09547	0.00581556	0.999997	-3.30719	0.0984011	0.113135	-0.0147338	16	30043105	R	II	FAM57B	TSS1500	shore	TSS1500-shore	chr16:30042307-30042612	NA	TRUE
cg00439323	Hypo(10198)	-0.0134166	0.970187	3.09476	0.00582487	0.999997	-3.30873	0.96415	0.977566	-0.0134166	2	232788287	R	II		IGR	shore	IGR-shore	chr2:232789995-232791286	NA	NA
cg04284140	Hypo(10198)	-0.0678292	0.593594	3.09459	0.00582703	0.999997	-3.30909	0.563071	0.6309	-0.0678292	7	44163975	F	II	POLD2	TSS1500	shore	TSS1500-shore	chr7:44162850-44163720	NA	NA
cg24137332	Hypo(10198)	-0.0459406	0.428882	3.09418	0.00583238	0.999997	-3.30997	0.408209	0.454149	-0.0459406	4	83957095	F	II	COPS4	Body	opensea	Body-opensea		NA	NA
cg08852073	Hypo(10198)	-0.020045	0.962474	3.0937	0.00583873	0.999997	-3.31102	0.953454	0.973499	-0.020045	8	179615	R	II	RPL23AP53	Body	shore	Body-shore	chr8:179001-179288	NA	NA
cg21387465	Hypo(10198)	-0.00942903	0.0533146	3.09346	0.00584194	0.999997	-3.31155	0.0490716	0.0585006	-0.00942903	2	25264637	F	II	EFR3B	TSS1500	shore	TSS1500-shore	chr2:25264682-25265727	NA	NA
cg18771327	Hypo(10198)	-0.0481039	0.777555	3.09342	0.00584239	0.999997	-3.31163	0.755908	0.804012	-0.0481039	17	2680752	F	II		IGR	shore	IGR-shore	chr17:2679747-2680512	TRUE	NA
cg10461560	Hypo(10198)	-0.036614	0.440482	3.09337	0.00584307	0.999997	-3.31174	0.424006	0.46062	-0.036614	15	66373258	F	II	MEGF11	Body	opensea	Body-opensea		TRUE	TRUE
cg26150621	Hypo(10198)	-0.0198171	0.906936	3.09289	0.00584938	0.999997	-3.31278	0.898018	0.917835	-0.0198171	1	49349409	R	II	AGBL4	Body	opensea	Body-opensea		NA	TRUE
cg02525756	Hypo(10198)	-0.033088	0.32147	3.09235	0.00585644	0.999997	-3.31395	0.30658	0.339668	-0.033088	1	28919362	F	II	RAB42	5'UTR	island	5'UTR-island	chr1:28919041-28919454	NA	NA
cg18093866	Hypo(10198)	-0.0313479	0.279875	3.09189	0.0058625	0.999997	-3.31494	0.265769	0.297116	-0.0313479	6	30851753	R	II	DDR1	TSS200	shore	TSS200-shore	chr6:30852102-30852676	NA	NA
cg20009215	Hypo(10198)	-0.0103582	0.0214641	3.08973	0.00589109	0.999997	-3.31964	0.0168029	0.0271612	-0.0103582	6	2765204	R	II	WRNIP1	TSS1500	island	TSS1500-island	chr6:2765203-2766775	NA	NA
cg06107816	Hypo(10198)	-0.0176257	0.0434429	3.08964	0.00589234	0.999997	-3.31984	0.0355113	0.0531371	-0.0176257	8	80803365	F	II		IGR	shore	IGR-shore	chr8:80803688-80804324	TRUE	NA
cg03280108	Hypo(10198)	-0.0295157	0.0991463	3.08913	0.00589907	0.999997	-3.32094	0.0858642	0.11538	-0.0295157	8	26298067	R	II		IGR	opensea	IGR-opensea		NA	TRUE
cg20033731	Hypo(10198)	-0.01767	0.115529	3.08878	0.00590364	0.999997	-3.32169	0.107577	0.125247	-0.01767	12	2161371	F	II	CACNA1C	TSS1500	shore	TSS1500-shore	chr12:2163289-2163548	TRUE	NA
cg25613170	Hypo(10198)	-0.017662	0.0358684	3.08849	0.00590755	0.999997	-3.32233	0.0279205	0.0455825	-0.017662	17	45772523	F	I	TBKBP1	TSS200	island	TSS200-island	chr17:45771107-45772993	NA	NA
cg23956648	Hypo(10198)	-0.0881396	0.626404	3.08836	0.00590927	0.999997	-3.32261	0.586741	0.674881	-0.0881396	3	185479235	R	II	IGF2BP2	Body	opensea	Body-opensea		NA	TRUE
cg07944445	Hypo(10198)	-0.0394123	0.466616	3.0881	0.00591278	0.999997	-3.32318	0.44888	0.488292	-0.0394123	7	155006275	F	II		IGR	opensea	IGR-opensea		NA	TRUE
cg20020844	Hypo(10198)	-0.0780615	0.251503	3.08785	0.00591599	0.999997	-3.32371	0.216375	0.294437	-0.0780615	17	45929963	F	II	SP6	5'UTR	shore	5'UTR-shore	chr17:45928211-45928710	NA	TRUE
cg10297561	Hypo(10198)	-0.0267686	0.0918995	3.08757	0.00591981	0.999997	-3.32433	0.0798536	0.106622	-0.0267686	8	49231655	R	II		IGR	island	IGR-island	chr8:49231522-49231810	NA	NA
cg15910486	Hypo(10198)	-0.012952	0.0794576	3.08721	0.00592457	0.999997	-3.32511	0.0736292	0.0865812	-0.012952	5	142783621	F	I	NR3C1	5'UTR	island	5'UTR-island	chr5:142782071-142785071	TRUE	NA	high-CpG:142763715-142763897
cg23954922	Hypo(10198)	-0.021422	0.0746608	3.08713	0.00592569	0.999997	-3.32529	0.0650209	0.0864429	-0.021422	6	17101738	R	II		IGR	shore	IGR-shore	chr6:17102309-17102539	NA	TRUE
cg18540529	Hypo(10198)	-0.0140921	0.944173	3.0867	0.00593137	0.999997	-3.32621	0.937831	0.951924	-0.0140921	7	157933172	F	II	PTPRN2	Body	opensea	Body-opensea		NA	NA
cg07557491	Hypo(10198)	-0.0186407	0.939539	3.08638	0.00593559	0.999997	-3.3269	0.93115	0.949791	-0.0186407	20	10149588	F	II		IGR	shelf	IGR-shelf	chr20:10152768-10153193	NA	NA
cg23334306	Hypo(10198)	-0.043256	0.856639	3.08637	0.00593579	0.999997	-3.32693	0.837174	0.88043	-0.043256	14	33945217	R	II	NPAS3	Body	opensea	Body-opensea		NA	TRUE
cg26465101	Hypo(10198)	-0.0137511	0.0402721	3.08629	0.00593678	0.999997	-3.32709	0.0340841	0.0478353	-0.0137511	13	111367253	R	I	ING1	Body	island	Body-island	chr13:111364718-111368530	NA	NA
cg24777868	Hypo(10198)	-0.0104639	0.0237094	3.08627	0.00593713	0.999997	-3.32715	0.0190007	0.0294646	-0.0104639	17	61699845	R	I	MAP3K3	1stExon	island	1stExon-island	chr17:61699007-61700728	NA	NA	high-CpG:59053447-59053591
cg23719534	Hypo(10198)	-0.039714	0.918507	3.08586	0.00594262	0.999997	-3.32804	0.900635	0.940349	-0.039714	15	101099284	R	I		IGR	island	IGR-island	chr15:101094520-101099493	TRUE	NA
cg22799850	Hypo(10198)	-0.032589	0.191807	3.08507	0.00595313	0.999997	-3.32975	0.177142	0.209731	-0.032589	7	102714871	R	II	ARMC10	TSS1500	shore	TSS1500-shore	chr7:102715106-102716015	NA	NA
cg14948946	Hypo(10198)	-0.00894833	0.0311741	3.08464	0.0059589	0.999997	-3.33068	0.0271473	0.0360956	-0.00894833	7	45151503	F	I	TBRG4	TSS200	island	TSS200-island	chr7:45150987-45151554	NA	NA
cg10138919	Hypo(10198)	-0.00827063	0.0237154	3.0843	0.00596348	0.999997	-3.33142	0.0199937	0.0282643	-0.00827063	15	85923723	R	II	AKAP13	TSS200	island	TSS200-island	chr15:85923604-85924680	NA	NA
cg10836809	Hypo(10198)	-0.0558193	0.282478	3.08409	0.00596621	0.999997	-3.33186	0.25736	0.313179	-0.0558193	9	4300203	R	II	GLIS3	TSS200	shore	TSS200-shore	chr9:4297817-4300182	NA	NA
cg11584690	Hypo(10198)	-0.0358966	0.243878	3.08407	0.00596656	0.999997	-3.33192	0.227724	0.263621	-0.0358966	19	42574196	F	II		IGR	opensea	IGR-opensea		NA	NA
cg18114828	Hypo(10198)	-0.0450335	0.342344	3.08387	0.00596929	0.999997	-3.33236	0.322079	0.367113	-0.0450335	19	7200027	F	II	INSR	Body	shore	Body-shore	chr19:7198117-7198561	NA	NA
cg05014727	Hypo(10198)	-0.0577064	0.470437	3.08368	0.00597183	0.999997	-3.33277	0.444469	0.502176	-0.0577064	10	6214016	F	I	PFKFB3	Body	opensea	Body-opensea		TRUE	NA		rs3814193
cg06121507	Hypo(10198)	-0.0399888	0.892709	3.08354	0.00597367	0.999997	-3.33307	0.874714	0.914702	-0.0399888	1	153347819	F	II	S100A12	5'UTR	opensea	5'UTR-opensea		NA	NA
cg05873646	Hypo(10198)	-0.00931288	0.929528	3.08308	0.00597978	0.999997	-3.33405	0.925337	0.93465	-0.00931288	16	30848968	F	II		IGR	shelf	IGR-shelf	chr16:30845650-30846194	NA	NA
cg11426075	Hypo(10198)	-0.118494	0.51014	3.08293	0.0059818	0.999997	-3.33438	0.456818	0.575312	-0.118494	1	8086959	R	I	ERRFI1	TSS1500	shore	TSS1500-shore	chr1:8085554-8086854	NA	NA
cg03880724	Hypo(10198)	-0.00741839	0.0344888	3.08251	0.00598744	0.999997	-3.33529	0.0311505	0.0385689	-0.00741839	16	21312085	F	II	CRYM	5'UTR	shore	5'UTR-shore	chr16:21312168-21313333	NA	NA		rs12447154
cg20663852	Hypo(10198)	-0.0401083	0.092742	3.08225	0.00599105	0.999997	-3.33587	0.0746933	0.114802	-0.0401083	20	50312386	F	II	ATP9A	Body	opensea	Body-opensea		TRUE	NA
cg25508118	Hypo(10198)	-0.0634781	0.0656057	3.08216	0.00599225	0.999997	-3.33606	0.0370406	0.100519	-0.0634781	2	119981769	R	I	STEAP3	5'UTR	island	5'UTR-island	chr2:119981079-119981818	NA	NA			rs62159637
cg16219535	Hypo(10198)	-0.0506055	0.491331	3.08198	0.00599464	0.999997	-3.33645	0.468559	0.519164	-0.0506055	14	50054412	R	II	RPS29	TSS1500	shore	TSS1500-shore	chr14:50052650-50053033	NA	NA
cg17826428	Hypo(10198)	-0.0170778	0.075129	3.08188	0.00599597	0.999997	-3.33666	0.067444	0.0845217	-0.0170778	5	180336487	F	II	BTNL8	Body	opensea	Body-opensea		NA	NA		rs36064890
cg14391622	Hypo(10198)	-0.0370313	0.34627	3.08136	0.00600304	0.999997	-3.3378	0.329606	0.366637	-0.0370313	3	124931956	R	II	SLC12A8	TSS1500	shore	TSS1500-shore	chr3:124931161-124931747	NA	NA
cg14981312	Hypo(10198)	-0.0300357	0.094606	3.08026	0.00601788	0.999997	-3.34018	0.0810899	0.111126	-0.0300357	1	1050737	R	I	C1orf159	5'UTR	island	5'UTR-island	chr1:1050515-1050830	NA	NA
cg17401808	Hypo(10198)	-0.0250033	0.878068	3.08024	0.00601817	0.999997	-3.34023	0.866817	0.89182	-0.0250033	2	926010	F	II		IGR	opensea	IGR-opensea		NA	NA		rs13015835
cg00404717	Hypo(10198)	-0.0912042	0.640352	3.0785	0.00604175	0.999997	-3.344	0.59931	0.690514	-0.0912042	4	174912178	R	II		IGR	opensea	IGR-opensea		NA	NA
cg01751992	Hypo(10198)	-0.0354606	0.516894	3.07791	0.00604977	0.999997	-3.34528	0.500936	0.536397	-0.0354606	4	52711271	F	II	DCUN1D4	Body	shore	Body-shore	chr4:52708767-52709538	NA	NA
cg23270113	Hypo(10198)	-0.0491164	0.423328	3.07711	0.00606065	0.999997	-3.34701	0.401226	0.450342	-0.0491164	19	45417587	F	I	APOC1	TSS1500	opensea	TSS1500-opensea		NA	NA	low-CpG:50109421-50109914	rs72654449
cg22539584	Hypo(10198)	-0.00937056	0.958478	3.07581	0.00607826	0.999997	-3.34981	0.954261	0.963632	-0.00937056	19	36633207	F	II	CAPNS1	Body	shelf	Body-shelf	chr19:36630420-36631142	NA	NA	low-CpG:41325029-41325056
cg03373419	Hypo(10198)	-0.00881163	0.0231994	3.0751	0.006088	0.999997	-3.35135	0.0192342	0.0280458	-0.00881163	22	50919943	F	I	ADM2	TSS200	island	TSS200-island	chr22:50919453-50920376	TRUE	NA
cg14794799	Hypo(10198)	-0.024339	0.916205	3.07497	0.00608985	0.999997	-3.35165	0.905252	0.929591	-0.024339	5	179740188	F	II	GFPT2	Body	shore	Body-shore	chr5:179740710-179741121	NA	NA
cg17593958	Hypo(10198)	-0.0364628	0.10397	3.07467	0.00609388	0.999997	-3.35228	0.0875616	0.124024	-0.0364628	20	62199034	F	II	PRIC285	5'UTR	shore	5'UTR-shore	chr20:62200085-62200320	NA	NA
cg06553841	Hypo(10198)	-0.00816626	0.0172606	3.07465	0.00609422	0.999997	-3.35234	0.0135858	0.0217521	-0.00816626	7	120628572	F	II	C7orf58	TSS1500	opensea	TSS1500-opensea		NA	TRUE
cg05462761	Hypo(10198)	-0.0430349	0.162785	3.07453	0.00609588	0.999997	-3.3526	0.143419	0.186454	-0.0430349	1	6545157	R	II	PLEKHG5	5'UTR	island	5'UTR-island	chr1:6545143-6545559	NA	NA
cg22668249	Hypo(10198)	-0.0185683	0.786645	3.07437	0.00609795	0.999997	-3.35293	0.77829	0.796858	-0.0185683	12	117188015	F	II	RNFT2	Body	island	Body-island	chr12:117187803-117188025	NA	NA
cg01808739	Hypo(10198)	-0.0292124	0.122228	3.07385	0.00610508	0.999997	-3.35405	0.109083	0.138295	-0.0292124	1	93912802	F	II	FNBP1L	TSS1500	shore	TSS1500-shore	chr1:93913636-93914524	NA	NA
cg19611392	Hypo(10198)	-0.0694617	0.364079	3.07385	0.00610515	0.999997	-3.35407	0.332821	0.402283	-0.0694617	18	56888922	F	II	GRP	Body	shore	Body-shore	chr18:56887091-56887665	NA	NA		rs80096345
cg10570158	Hypo(10198)	-0.0398779	0.392943	3.07255	0.00612297	0.999997	-3.35687	0.374997	0.414875	-0.0398779	11	19546133	R	II	NAV2	Body	opensea	Body-opensea		NA	TRUE		rs12288142
cg14018513	Hypo(10198)	-0.017546	0.934235	3.07232	0.00612618	0.999997	-3.35738	0.92634	0.943886	-0.017546	10	134789814	F	II		IGR	shore	IGR-shore	chr10:134790715-134790938	NA	NA		rs66464717
cg06065225	Hypo(10198)	-0.0366765	0.108441	3.0722	0.00612781	0.999997	-3.35764	0.0919363	0.128613	-0.0366765	11	65640137	F	I	EFEMP2	5'UTR	island	5'UTR-island	chr11:65639835-65641374	NA	NA	high-CpG:65396690-65396949
cg04768184	Hypo(10198)	-0.0086534	0.0190124	3.07179	0.00613343	0.999997	-3.35852	0.0151184	0.0237718	-0.0086534	8	37963284	R	I	ASH2L	Body	island	Body-island	chr8:37962449-37963453	NA	NA
cg16707400	Hypo(10198)	-0.0711066	0.720184	3.07167	0.00613512	0.999997	-3.35879	0.688186	0.759292	-0.0711066	6	1416762	R	II		IGR	opensea	IGR-opensea		NA	TRUE
cg00993799	Hypo(10198)	-0.0124136	0.0444308	3.07133	0.00613982	0.999997	-3.35953	0.0388447	0.0512582	-0.0124136	7	104653126	R	I	LOC100216545	Body	island	Body-island	chr7:104653119-104654966	NA	NA	high-CpG:104440066-104441798
cg07735586	Hypo(10198)	-0.071889	0.435325	3.06997	0.00615863	0.999997	-3.36247	0.402975	0.474864	-0.071889	3	57945651	R	II		IGR	opensea	IGR-opensea		NA	TRUE
cg11175192	Hypo(10198)	-0.0288542	0.220551	3.06972	0.00616207	0.999997	-3.36301	0.207567	0.236421	-0.0288542	2	219724918	R	II	WNT6	Body	island	Body-island	chr2:219723702-219725010	NA	TRUE
cg25626519	Hypo(10198)	-0.0396126	0.416662	3.06882	0.00617453	0.999997	-3.36496	0.398837	0.438449	-0.0396126	5	87692697	F	II		IGR	opensea	IGR-opensea		NA	TRUE
cg10996014	Hypo(10198)	-0.00778512	0.0149067	3.06872	0.00617583	0.999997	-3.36516	0.0114034	0.0191885	-0.00778512	3	49449848	R	I	RHOA	TSS1500	island	TSS1500-island	chr3:49448861-49449965	NA	NA	high-CpG:49424646-49424861
cg01814495	Hypo(10198)	-0.0107848	0.942924	3.06868	0.00617641	0.999997	-3.36525	0.938071	0.948856	-0.0107848	16	29870308	F	II	CDIPT	3'UTR	shelf	3'UTR-shelf	chr16:29873918-29874516	NA	NA
cg25751961	Hypo(10198)	-0.0201615	0.934712	3.06834	0.00618109	0.999997	-3.36598	0.92564	0.945801	-0.0201615	11	128711233	R	II	KCNJ1	5'UTR	opensea	5'UTR-opensea		NA	NA
cg03455316	Hypo(10198)	-0.108486	0.67652	3.06818	0.00618336	0.999997	-3.36634	0.627702	0.736188	-0.108486	15	62516405	R	I		IGR	island	IGR-island	chr15:62516324-62516805	NA	NA
cg13031611	Hypo(10198)	-0.0285541	0.2152	3.06772	0.00618972	0.999997	-3.36733	0.202351	0.230905	-0.0285541	12	115132761	F	II		IGR	shelf	IGR-shelf	chr12:115135925-115136350	NA	NA
cg09622447	Hypo(10198)	-0.0123098	0.057783	3.06756	0.00619202	0.999997	-3.36769	0.0522436	0.0645534	-0.0123098	21	44496378	R	II	CBS	TSS1500	island	TSS1500-island	chr21:44494624-44496989	NA	NA
cg16780078	Hypo(10198)	-0.062119	0.364541	3.06742	0.0061939	0.999997	-3.36798	0.336587	0.398706	-0.062119	14	88788422	R	II	KCNK10	Body	shore	Body-shore	chr14:88789600-88790493	NA	NA
cg18500830	Hypo(10198)	-0.0465272	0.890148	3.06649	0.00620681	0.999997	-3.36999	0.869211	0.915738	-0.0465272	10	12395689	R	II	CAMK1D	Body	shelf	Body-shelf	chr10:12390802-12392589	NA	NA
cg07844738	Hypo(10198)	-0.0434891	0.775414	3.0661	0.00621228	0.999997	-3.37084	0.755844	0.799333	-0.0434891	19	47129343	F	II	PTGIR	TSS1500	shore	TSS1500-shore	chr19:47126782-47127478	NA	NA			rs73056681
cg19123916	Hypo(10198)	-0.0749261	0.615276	3.06493	0.00622862	0.999997	-3.37337	0.581559	0.656485	-0.0749261	4	48484788	R	II	SLC10A4	TSS1500	shore	TSS1500-shore	chr4:48485362-48486473	NA	NA
cg11730930	Hypo(10198)	-0.0338325	0.11964	3.06361	0.0062472	0.999997	-3.37624	0.104415	0.138247	-0.0338325	14	75770279	R	II		IGR	opensea	IGR-opensea		TRUE	NA
cg09234415	Hypo(10198)	-0.0095508	0.973862	3.06348	0.00624892	0.999997	-3.3765	0.969564	0.979115	-0.0095508	11	43918829	R	I	LOC729799	TSS200	opensea	TSS200-opensea		NA	NA
cg20381963	Hypo(10198)	-0.0120444	0.0696925	3.06323	0.00625251	0.999997	-3.37706	0.0642726	0.076317	-0.0120444	7	752238	F	I	PRKAR1B	5'UTR	shore	5'UTR-shore	chr7:750788-751237	TRUE	NA	high-CpG:718472-718888
cg10113760	Hypo(10198)	-0.0861584	0.329106	3.06238	0.00626439	0.999997	-3.37889	0.290335	0.376493	-0.0861584	16	86319254	F	I		IGR	shore	IGR-shore	chr16:86320175-86321055	NA	NA
cg06570125	Hypo(10198)	-0.0348239	0.848842	3.06209	0.00626848	0.999997	-3.37951	0.833171	0.867995	-0.0348239	5	179723634	R	II		IGR	shelf	IGR-shelf	chr5:179718528-179719767	NA	NA
cg16288997	Hypo(10198)	-0.00702344	0.0187479	3.06063	0.00628901	0.999997	-3.38267	0.0155873	0.0226108	-0.00702344	4	185395914	F	I	IRF2	TSS200	island	TSS200-island	chr4:185395838-185396181	NA	NA
cg04556008	Hypo(10198)	-0.0175936	0.12356	3.06053	0.00629044	0.999997	-3.38289	0.115643	0.133236	-0.0175936	10	119293800	F	II	EMX2OS	Body	shore	Body-shore	chr10:119293917-119297675	TRUE	NA
cg09912988	Hypo(10198)	-0.0137191	0.0574786	3.06045	0.00629165	0.999997	-3.38307	0.051305	0.0650241	-0.0137191	12	25347752	F	II	LYRM5	TSS1500	shore	TSS1500-shore	chr12:25348039-25348399	NA	NA		rs73071293
cg26267561	Hypo(10198)	-0.0731488	0.600513	3.06037	0.0062927	0.999997	-3.38323	0.567596	0.640745	-0.0731488	20	3052224	F	II	OXT	TSS200	island	TSS200-island	chr20:3052097-3053103	NA	NA
cg25140607	Hypo(10198)	-0.0277538	0.139033	3.06035	0.00629307	0.999997	-3.38329	0.126544	0.154298	-0.0277538	6	10410544	R	II	TFAP2A	Body	island	Body-island	chr6:10410109-10410690	NA	NA
cg01400685	Hypo(10198)	-0.0347068	0.789323	3.06026	0.00629427	0.999997	-3.38347	0.773705	0.808411	-0.0347068	11	61598025	R	II	FADS2	Body	shore	Body-shore	chr11:61594996-61596710	NA	NA
cg20607816	Hypo(10198)	-0.0119097	0.970348	3.06017	0.00629549	0.999997	-3.38366	0.964988	0.976898	-0.0119097	8	105161049	R	II	RIMS2	Body	opensea	Body-opensea		NA	TRUE
cg21178434	Hypo(10198)	-0.0112097	0.027901	3.06006	0.00629713	0.999997	-3.38391	0.0228567	0.0340664	-0.0112097	22	50683719	R	I	HDAC10	3'UTR	shore	3'UTR-shore	chr22:50682860-50683640	NA	NA			rs28488964
cg08056069	Hypo(10198)	-0.0305697	0.230357	3.05949	0.00630512	0.999997	-3.38513	0.216601	0.247171	-0.0305697	1	95179425	F	II		IGR	opensea	IGR-opensea		TRUE	TRUE
cg07097005	Hypo(10198)	-0.00861065	0.0326164	3.05933	0.00630745	0.999997	-3.38549	0.0287416	0.0373522	-0.00861065	4	57410847	F	II		IGR	island	IGR-island	chr4:57410809-57411220	NA	NA
cg26707664	Hypo(10198)	-0.0532639	0.657675	3.05931	0.00630773	0.999997	-3.38553	0.633706	0.68697	-0.0532639	18	60278353	F	II		IGR	opensea	IGR-opensea		TRUE	TRUE		rs78717470
cg01471837	Hypo(10198)	-0.0110812	0.973466	3.0593	0.00630783	0.999997	-3.38555	0.96848	0.979561	-0.0110812	6	170392908	R	II		IGR	shelf	IGR-shelf	chr6:170390204-170390430	NA	NA
cg04000281	Hypo(10198)	-0.035678	0.273327	3.05889	0.00631371	0.999997	-3.38644	0.257272	0.292949	-0.035678	11	63949212	R	II		IGR	shelf	IGR-shelf	chr11:63952677-63954228	NA	TRUE
cg24238265	Hypo(10198)	-0.0208202	0.915927	3.05862	0.00631744	0.999997	-3.38701	0.906558	0.927379	-0.0208202	17	47208515	F	II	B4GALNT2	TSS1500	shore	TSS1500-shore	chr17:47209811-47210740	NA	NA
cg22016649	Hypo(10198)	-0.0286839	0.356584	3.05847	0.00631964	0.999997	-3.38735	0.343676	0.37236	-0.0286839	11	818917	F	II	PNPLA2	1stExon	shore	1stExon-shore	chr11:818974-820271	NA	NA	low-CpG:808836-808964
cg08361238	Hypo(10198)	-0.0494532	0.654222	3.05804	0.00632571	0.999997	-3.38827	0.631968	0.681421	-0.0494532	1	117452304	F	II	PTGFRN	TSS1500	island	TSS1500-island	chr1:117452203-117453452	NA	NA		rs79769816
cg27598761	Hypo(10198)	-0.0497069	0.775853	3.0572	0.00633758	0.999997	-3.39008	0.753485	0.803192	-0.0497069	10	537128	R	II	DIP2C	Body	opensea	Body-opensea		TRUE	TRUE
cg00722329	Hypo(10198)	-0.023789	0.646053	3.05718	0.00633791	0.999997	-3.39013	0.635348	0.659137	-0.023789	1	2433226	R	II	PLCH2	Body	shore	Body-shore	chr1:2433648-2434065	NA	NA
cg04972545	Hypo(10198)	-0.00610376	0.0132669	3.05557	0.00636086	0.999997	-3.39361	0.0105202	0.016624	-0.00610376	9	3526297	R	II	RFX3	TSS1500	island	TSS1500-island	chr9:3526015-3526945	NA	NA	high-CpG:3516034-3516536
cg12584826	Hypo(10198)	-0.026083	0.880943	3.05557	0.00636089	0.999997	-3.39362	0.869206	0.895289	-0.026083	3	73672398	F	II	PDZRN3	Body	shore	Body-shore	chr3:73673230-73674375	NA	NA		rs4398370
cg07147234	Hypo(10198)	-0.00924704	0.0298949	3.0551	0.00636759	0.999997	-3.39463	0.0257337	0.0349808	-0.00924704	12	56522077	R	II	ESYT1	5'UTR	shore	5'UTR-shore	chr12:56522240-56522454	NA	NA
cg10769767	Hypo(10198)	-0.0540396	0.625849	3.05442	0.00637736	0.999997	-3.39611	0.601531	0.65557	-0.0540396	9	37024153	F	II	PAX5	Body	shore	Body-shore	chr9:37025492-37025795	NA	NA
cg23123107	Hypo(10198)	-0.00716295	0.0277128	3.05437	0.00637796	0.999997	-3.3962	0.0244895	0.0316525	-0.00716295	22	18560394	R	II	PEX26	TSS1500	shore	TSS1500-shore	chr22:18560558-18561410	NA	NA
cg24354933	Hypo(10198)	-0.0330402	0.182089	3.05316	0.00639534	0.999997	-3.39882	0.16722	0.200261	-0.0330402	19	14049294	F	II	PODNL1	Body	opensea	Body-opensea		TRUE	NA
cg13074835	Hypo(10198)	-0.0237345	0.0805716	3.05287	0.00639947	0.999997	-3.39944	0.069891	0.0936256	-0.0237345	6	31515196	F	I	NFKBIL1	TSS200	opensea	TSS200-opensea		NA	NA
cg00588756	Hypo(10198)	-0.0217122	0.109993	3.05234	0.0064071	0.999997	-3.40059	0.100222	0.121934	-0.0217122	19	12405177	F	I	ZNF44	Body	shore	Body-shore	chr19:12405197-12405571	NA	NA
cg15801573	Hypo(10198)	-0.00904727	0.0422439	3.05214	0.00640995	0.999997	-3.40102	0.0381726	0.0472199	-0.00904727	8	128750924	R	II	MYC	Body	island	Body-island	chr8:128747805-128751279	NA	NA
cg12633998	Hypo(10198)	-0.0627235	0.733508	3.05157	0.00641822	0.999997	-3.40226	0.705283	0.768006	-0.0627235	1	144928806	F	II	PDE4DIP	Body	shelf	Body-shelf	chr1:144931339-144932626	NA	NA
cg09893576	Hypo(10198)	-0.0243583	0.221654	3.05047	0.00643398	0.999997	-3.40462	0.210692	0.235051	-0.0243583	12	95266710	F	II		IGR	shore	IGR-shore	chr12:95266832-95267785	TRUE	NA
cg07707227	Hypo(10198)	-0.0140283	0.0608739	3.05045	0.00643436	0.999997	-3.40468	0.0545611	0.0685894	-0.0140283	5	54469532	F	II	MIR449C	TSS1500	shore	TSS1500-shore	chr5:54468783-54469324	NA	TRUE
cg16435922	Hypo(10198)	-0.022875	0.865714	3.04988	0.00644251	0.999997	-3.4059	0.85542	0.878295	-0.022875	16	55053053	R	II		IGR	island	IGR-island	chr16:55052916-55053122	NA	NA
cg05398967	Hypo(10198)	-0.0563897	0.611648	3.04912	0.00645362	0.999997	-3.40756	0.586273	0.642662	-0.0563897	14	62280172	R	II		IGR	shore	IGR-shore	chr14:62279037-62279339	TRUE	NA
cg20033771	Hypo(10198)	-0.0155595	0.954119	3.04889	0.0064569	0.999997	-3.40805	0.947117	0.962677	-0.0155595	10	94818704	F	II	EXOC6	3'UTR	shore	3'UTR-shore	chr10:94820026-94823252	NA	NA		rs77256740
cg16844661	Hypo(10198)	-0.0429629	0.669149	3.04836	0.00646453	0.999997	-3.40919	0.649816	0.692778	-0.0429629	11	2188244	F	II	TH	Body	island	Body-island	chr11:2187488-2188245	TRUE	NA
cg18410945	Hypo(10198)	-0.0641945	0.521217	3.04834	0.00646487	0.999997	-3.40924	0.492329	0.556524	-0.0641945	7	157257054	F	II		IGR	shelf	IGR-shelf	chr7:157260938-157261221	NA	TRUE
cg10759972	Hypo(10198)	-0.0476787	0.483227	3.0481	0.00646833	0.999997	-3.40975	0.461771	0.50945	-0.0476787	8	1971471	F	II		IGR	shore	IGR-shore	chr8:1971909-1972406	NA	NA
cg08788055	Hypo(10198)	-0.0453426	0.865452	3.04769	0.00647433	0.999997	-3.41064	0.845048	0.89039	-0.0453426	20	48184061	R	II	PTGIS	Body	shore	Body-shore	chr20:48184193-48184833	NA	NA
cg02545583	Hypo(10198)	-0.044197	0.302561	3.04679	0.00648732	0.999997	-3.41258	0.282672	0.326869	-0.044197	5	165751842	F	II		IGR	opensea	IGR-opensea		NA	TRUE
cg10118093	Hypo(10198)	-0.0250327	0.0696823	3.04619	0.00649607	0.999997	-3.41387	0.0584176	0.0834503	-0.0250327	1	204462855	R	II		IGR	shore	IGR-shore	chr1:204463293-204464086	NA	NA
cg13277493	Hypo(10198)	-0.045626	0.612634	3.0459	0.00650036	0.999997	-3.41451	0.592103	0.637729	-0.045626	2	124783698	F	II	CNTNAP5	Body	shore	Body-shore	chr2:124782252-124783255	NA	TRUE
cg00491616	Hypo(10198)	-0.00784058	0.0263357	3.04548	0.00650639	0.999997	-3.4154	0.0228074	0.030648	-0.00784058	6	33379287	R	II	PHF1	5'UTR	shore	5'UTR-shore	chr6:33377929-33379167	NA	NA
cg16322479	Hypo(10198)	-0.0538464	0.670449	3.04545	0.00650692	0.999997	-3.41548	0.646218	0.700065	-0.0538464	5	444228	R	II	EXOC3	5'UTR	shore	5'UTR-shore	chr5:442820-443604	NA	NA
cg23629140	Hypo(10198)	-0.0444855	0.35694	3.04512	0.00651162	0.999997	-3.41618	0.336921	0.381407	-0.0444855	17	76309869	F	II		IGR	shore	IGR-shore	chr17:76309952-76310551	NA	NA		rs11651583
cg04293152	Hypo(10198)	-0.0293439	0.324559	3.04503	0.00651301	0.999997	-3.41638	0.311354	0.340698	-0.0293439	16	3085468	F	II	CCDC64B	1stExon	island	1stExon-island	chr16:3085222-3085469	NA	NA			rs34020640
cg14637002	Hypo(10198)	-0.00949419	0.0661625	3.04456	0.00651987	0.999997	-3.41739	0.0618901	0.0713843	-0.00949419	8	99953022	R	II		IGR	island	IGR-island	chr8:99952020-99954686	NA	NA
cg24611264	Hypo(10198)	-0.024414	0.530433	3.04441	0.00652199	0.999997	-3.41771	0.519447	0.543861	-0.024414	11	120008944	F	I	TRIM29	TSS200	shore	TSS200-shore	chr11:120008046-120008710	TRUE	NA		rs1790476
cg02637414	Hypo(10198)	-0.0332738	0.765296	3.04397	0.00652852	0.999997	-3.41867	0.750322	0.783596	-0.0332738	19	13613091	F	II	CACNA1A	Body	shelf	Body-shelf	chr19:13616752-13617267	NA	NA		rs7253103
cg03971828	Hypo(10198)	-0.0172005	0.048355	3.04391	0.0065294	0.999997	-3.4188	0.0406148	0.0578153	-0.0172005	1	25071582	F	I	CLIC4	TSS200	island	TSS200-island	chr1:25071352-25072586	NA	NA			rs17523955
cg13158017	Hypo(10198)	-0.0242679	0.0704276	3.04317	0.00654015	0.999997	-3.42038	0.059507	0.0837749	-0.0242679	8	81490273	R	II		IGR	island	IGR-island	chr8:81490260-81490576	TRUE	NA
cg26517646	Hypo(10198)	-0.0170208	0.90511	3.04288	0.00654442	0.999997	-3.42101	0.897451	0.914471	-0.0170208	16	87022026	R	II		IGR	opensea	IGR-opensea		NA	NA		rs79587504
cg24179445	Hypo(10198)	-0.0485645	0.537867	3.04228	0.00655327	0.999997	-3.42232	0.516013	0.564577	-0.0485645	10	102496915	F	II		IGR	shore	IGR-shore	chr10:102497154-102497675	TRUE	NA
cg12869949	Hypo(10198)	-0.0349987	0.227371	3.0419	0.00655882	0.999997	-3.42313	0.211622	0.24662	-0.0349987	5	3116683	R	II		IGR	opensea	IGR-opensea		NA	NA
cg00513205	Hypo(10198)	-0.0471215	0.295388	3.04175	0.00656106	0.999997	-3.42346	0.274183	0.321305	-0.0471215	5	134872649	F	II	NEUROG1	TSS1500	shore	TSS1500-shore	chr5:134870740-134872051	NA	NA
cg18901140	Hypo(10198)	-0.0457818	0.487911	3.04173	0.00656135	0.999997	-3.4235	0.467309	0.513091	-0.0457818	17	8908225	F	II		IGR	shore	IGR-shore	chr17:8906236-8908080	TRUE	NA		rs78894281
cg13487666	Hypo(10198)	-0.0370905	0.41383	3.04159	0.00656346	0.999997	-3.42381	0.39714	0.43423	-0.0370905	9	127021157	R	I	NEK6	5'UTR	shore	5'UTR-shore	chr9:127020249-127020741	TRUE	NA
cg20397034	Hypo(10198)	-0.0161564	0.0774924	3.04112	0.00657027	0.999997	-3.42481	0.070222	0.0863784	-0.0161564	7	130794584	F	I	MKLN1	TSS1500	shore	TSS1500-shore	chr7:130794689-130795032	TRUE	NA
cg08867399	Hypo(10198)	-0.0765848	0.620356	3.04075	0.00657581	0.999997	-3.42562	0.585893	0.662478	-0.0765848	2	129077561	R	II	HS6ST1	TSS1500	island	TSS1500-island	chr2:129075197-129077639	NA	NA
cg11398680	Hypo(10198)	-0.0289964	0.0946304	3.04047	0.00657995	0.999997	-3.42623	0.081582	0.110578	-0.0289964	8	142011853	F	II	PTK2	TSS1500	island	TSS1500-island	chr8:142010440-142011907	NA	NA
cg05733780	Hypo(10198)	-0.0511749	0.291591	3.04044	0.00658039	0.999997	-3.42629	0.268563	0.319737	-0.0511749	6	168196493	F	II	C6orf123	Body	shore	Body-shore	chr6:168197142-168198164	NA	NA
cg27255505	Hypo(10198)	-0.0108015	0.972001	3.04024	0.00658331	0.999997	-3.42672	0.96714	0.977941	-0.0108015	3	73737416	R	II		IGR	opensea	IGR-opensea		NA	TRUE
cg07856521	Hypo(10198)	-0.0173783	0.147681	3.04018	0.00658418	0.999997	-3.42685	0.139861	0.15724	-0.0173783	7	71799177	R	II	CALN1	5'UTR	shore	5'UTR-shore	chr7:71800757-71802768	NA	NA			rs13438441
cg09006749	Hypo(10198)	-0.0111372	0.0584536	3.04013	0.00658494	0.999997	-3.42696	0.0534419	0.0645791	-0.0111372	13	44453208	R	II	CCDC122	5'UTR	island	5'UTR-island	chr13:44453207-44454295	NA	NA
cg20490126	Hypo(10198)	-0.0225188	0.184969	3.03958	0.00659309	0.999997	-3.42815	0.174836	0.197355	-0.0225188	1	25870007	R	I	LDLRAP1	TSS200	island	TSS200-island	chr1:25869893-25871042	NA	NA
cg18131626	Hypo(10198)	-0.0339502	0.425008	3.03849	0.00660913	0.999997	-3.43049	0.40973	0.44368	-0.0339502	6	100037532	R	I		IGR	island	IGR-island	chr6:100037323-100037544	NA	NA
cg03231960	Hypo(10198)	-0.0116242	0.0527596	3.03841	0.00661036	0.999997	-3.43067	0.0475287	0.0591529	-0.0116242	19	49139050	R	I	DBP	Body	island	Body-island	chr19:49138699-49139085	NA	NA
cg04763273	Hypo(10198)	-0.139024	0.747285	3.03794	0.00661726	0.999997	-3.43167	0.684724	0.823748	-0.139024	20	55502381	F	II		IGR	shore	IGR-shore	chr20:55500347-55501102	NA	NA
cg11604128	Hypo(10198)	-0.00923878	0.97098	3.03716	0.00662888	0.999997	-3.43336	0.966823	0.976061	-0.00923878	12	110888956	F	II	ARPC3	TSS1500	shore	TSS1500-shore	chr12:110887861-110888245	NA	NA
cg07230446	Hypo(10198)	-0.0101785	0.0375103	3.03713	0.00662938	0.999997	-3.43343	0.03293	0.0431085	-0.0101785	2	233561722	R	II	GIGYF2	TSS1500	shore	TSS1500-shore	chr2:233562005-233562547	NA	NA
cg00964063	Hypo(10198)	-0.0122532	0.047998	3.03685	0.00663348	0.999997	-3.43403	0.0424841	0.0547373	-0.0122532	14	51134117	F	II	SAV1	Body	shore	Body-shore	chr14:51134480-51135304	NA	NA
cg00325139	Hypo(10198)	-0.0276124	0.894731	3.03662	0.00663694	0.999997	-3.43453	0.882305	0.909918	-0.0276124	6	57178623	F	II		IGR	opensea	IGR-opensea		TRUE	TRUE
cg23924887	Hypo(10198)	-0.0173625	0.0740529	3.0366	0.00663722	0.999997	-3.43457	0.0662397	0.0836023	-0.0173625	1	154298956	F	II	ATP8B2	TSS1500	shore	TSS1500-shore	chr1:154298205-154298544	NA	NA
cg08445039	Hypo(10198)	-0.0327883	0.272475	3.03527	0.00665706	0.999997	-3.43744	0.25772	0.290508	-0.0327883	7	32997659	R	II	FKBP9	Body	shore	Body-shore	chr7:32996732-32997591	NA	NA
cg10638734	Hypo(10198)	-0.0560823	0.316415	3.03474	0.00666488	0.999997	-3.43857	0.291178	0.34726	-0.0560823	16	19897155	F	II	GPRC5B	TSS1500	island	TSS1500-island	chr16:19894965-19897156	NA	NA
cg18105735	Hypo(10198)	-0.0440353	0.859032	3.03215	0.00670375	0.999997	-3.44417	0.839216	0.883251	-0.0440353	17	7922470	F	II	GUCY2D	3'UTR	shelf	3'UTR-shelf	chr17:7919021-7919867	NA	NA
cg21111256	Hypo(10198)	-0.171715	0.364526	3.03152	0.00671316	0.999997	-3.44552	0.287254	0.458969	-0.171715	19	41386507	R	I	CYP2A7	Body	island	Body-island	chr19:41386276-41386589	TRUE	NA
cg18933494	Hypo(10198)	-0.0112271	0.0693813	3.0305	0.00672855	0.999997	-3.44772	0.0643291	0.0755562	-0.0112271	11	8616016	R	II	STK33	TSS1500	shore	TSS1500-shore	chr11:8615397-8615889	TRUE	NA
cg13902645	Hypo(10198)	-0.131997	0.804829	3.03043	0.00672953	0.999997	-3.44786	0.745431	0.877428	-0.131997	11	5959945	R	I		IGR	opensea	IGR-opensea		NA	NA
cg06793267	Hypo(10198)	-0.0190363	0.0703095	3.03032	0.0067313	0.999997	-3.44812	0.0617431	0.0807794	-0.0190363	3	57993846	F	I	FLNB	TSS1500	island	TSS1500-island	chr3:57993838-57994704	TRUE	NA
cg17906007	Hypo(10198)	-0.0670691	0.636898	3.02959	0.00674226	0.999997	-3.44968	0.606717	0.673786	-0.0670691	22	35944645	R	II	RASD2	Body	shelf	Body-shelf	chr22:35947703-35947996	NA	TRUE
cg11863380	Hypo(10198)	-0.011117	0.938748	3.0284	0.0067602	0.999997	-3.45224	0.933745	0.944862	-0.011117	5	95094981	R	II	RHOBTB3	Body	opensea	Body-opensea		NA	TRUE
cg14472148	Hypo(10198)	-0.0333507	0.782267	3.0282	0.00676332	0.999997	-3.45268	0.767259	0.80061	-0.0333507	9	32573691	F	II	NDUFB6	TSS1500	shore	TSS1500-shore	chr9:32572996-32573227	NA	NA
cg07425555	Hypo(10198)	-0.0550123	0.374153	3.02816	0.00676391	0.999997	-3.45277	0.349397	0.404409	-0.0550123	19	14049018	F	II	PODNL1	Body	opensea	Body-opensea		NA	NA		rs73924868
cg07226612	Hypo(10198)	-0.00807923	0.949817	3.02807	0.00676528	0.999997	-3.45296	0.946182	0.954261	-0.00807923	5	11082930	R	II	CTNND2	Body	opensea	Body-opensea		NA	NA
cg09744068	Hypo(10198)	-0.0341033	0.295189	3.02803	0.00676583	0.999997	-3.45304	0.279843	0.313946	-0.0341033	10	125732787	R	II		IGR	island	IGR-island	chr10:125732220-125732843	NA	NA
cg21685432	Hypo(10198)	-0.00962997	0.0443517	3.02803	0.00676585	0.999997	-3.45304	0.0400183	0.0496482	-0.00962997	20	57556415	R	I	TH1L	1stExon	island	1stExon-island	chr20:57556341-57556726	NA	NA
cg01955962	Hypo(10198)	-0.00886865	0.0388751	3.02776	0.00676985	0.999997	-3.45361	0.0348842	0.0437529	-0.00886865	15	73089536	F	II		IGR	island	IGR-island	chr15:73089132-73089545	TRUE	TRUE
cg17270013	Hypo(10198)	-0.0469708	0.523611	3.02766	0.0067715	0.999997	-3.45385	0.502474	0.549445	-0.0469708	15	79236839	R	II	CTSH	Body	shore	Body-shore	chr15:79237040-79237571	TRUE	TRUE
cg18272538	Hypo(10198)	-0.0429714	0.440072	3.02761	0.00677226	0.999997	-3.45395	0.420735	0.463707	-0.0429714	1	210425852	R	II		IGR	opensea	IGR-opensea		TRUE	TRUE
cg03380964	Hypo(10198)	-0.0373127	0.300676	3.02735	0.0067762	0.999997	-3.45451	0.283885	0.321198	-0.0373127	4	152967221	F	II		IGR	opensea	IGR-opensea		TRUE	TRUE
cg21737020	Hypo(10198)	-0.0292485	0.60735	3.02626	0.00679263	0.999997	-3.45684	0.594188	0.623436	-0.0292485	17	6473106	R	II		IGR	opensea	IGR-opensea		NA	TRUE
cg15146906	Hypo(10198)	-0.0115779	0.0229269	3.02599	0.00679684	0.999997	-3.45744	0.0177169	0.0292948	-0.0115779	2	45838581	R	I	SRBD1	TSS200	island	TSS200-island	chr2:45838292-45838582	TRUE	NA		rs57669652
cg25350122	Hypo(10198)	-0.0151506	0.0364913	3.0255	0.00680425	0.999997	-3.45849	0.0296735	0.0448242	-0.0151506	19	49991488	R	I	RPL13AP5	Body	island	Body-island	chr19:49991240-49991518	NA	NA
cg22013195	Hypo(10198)	-0.061713	0.829383	3.0253	0.00680725	0.999997	-3.45891	0.801612	0.863325	-0.061713	2	4601053	F	II		IGR	opensea	IGR-opensea		NA	NA		rs17563363	rs78701348
cg03807314	Hypo(10198)	-0.0179302	0.0261	3.02477	0.0068154	0.999997	-3.46006	0.0180314	0.0359616	-0.0179302	10	30722678	F	II	MAP3K8	TSS200	island	TSS200-island	chr10:30722378-30723707	NA	NA		rs8176947
cg21806273	Hypo(10198)	-0.0435433	0.37792	3.02456	0.00681861	0.999997	-3.46052	0.358325	0.401869	-0.0435433	1	247578953	R	II	NLRP3	TSS1500	opensea	TSS1500-opensea		NA	NA
cg14276730	Hypo(10198)	-0.0554251	0.696591	3.02383	0.00682973	0.999997	-3.46208	0.67165	0.727075	-0.0554251	20	40040268	F	II	CHD6	Body	opensea	Body-opensea		TRUE	NA		rs6102408
cg24638253	Hypo(10198)	-0.0575855	0.117349	3.02325	0.0068386	0.999997	-3.46333	0.0914354	0.149021	-0.0575855	11	41481578	R	II		IGR	opensea	IGR-opensea		NA	NA
cg12621203	Hypo(10198)	-0.0791711	0.21312	3.02312	0.00684066	0.999997	-3.46362	0.177493	0.256664	-0.0791711	1	23750509	F	I	TCEA3	Body	island	Body-island	chr1:23750508-23751663	NA	TRUE
cg02705573	Hypo(10198)	-0.0367325	0.376343	3.02296	0.00684307	0.999997	-3.46396	0.359813	0.396546	-0.0367325	12	56728493	F	II	PAN2	TSS1500	shore	TSS1500-shore	chr12:56727661-56727996	NA	NA		rs77443896
cg07661177	Hypo(10198)	-0.0158317	0.066642	3.02272	0.00684665	0.999997	-3.46447	0.0595177	0.0753494	-0.0158317	2	127864026	F	II	BIN1	Body	island	Body-island	chr2:127863642-127865288	NA	NA			rs13417002
cg01936013	Hypo(10198)	-0.0466464	0.858773	3.0223	0.00685322	0.999997	-3.46539	0.837782	0.884429	-0.0466464	4	88839323	F	II		IGR	opensea	IGR-opensea		NA	TRUE
cg19805953	Hypo(10198)	-0.0209739	0.078272	3.02163	0.00686345	0.999997	-3.46682	0.0688337	0.0898076	-0.0209739	19	48828412	R	I	EMP3	TSS1500	shelf	TSS1500-shelf	chr19:48824529-48825493	TRUE	NA
cg24076633	Hypo(10198)	-0.025887	0.143888	3.02138	0.00686733	0.999997	-3.46737	0.132239	0.158126	-0.025887	10	79686444	R	I	LOC100128292	TSS200	island	TSS200-island	chr10:79685719-79686507	NA	NA
cg02985540	Hypo(10198)	-0.042046	0.28226	3.01956	0.00689526	0.999997	-3.47127	0.263339	0.305385	-0.042046	13	46964186	R	II		IGR	shelf	IGR-shelf	chr13:46960684-46961670	NA	NA
cg08320303	Hypo(10198)	-0.0335785	0.573084	3.01845	0.00691254	0.999997	-3.47368	0.557973	0.591552	-0.0335785	17	54776791	F	II		IGR	opensea	IGR-opensea		TRUE	TRUE
cg07713896	Hypo(10198)	-0.0222632	0.114485	3.01803	0.00691904	0.999997	-3.47458	0.104466	0.12673	-0.0222632	8	94712367	R	II	FAM92A1	TSS1500	island	TSS1500-island	chr8:94712366-94713345	NA	NA
cg08333011	Hypo(10198)	-0.0170817	0.893329	3.01754	0.00692652	0.999997	-3.47562	0.885642	0.902724	-0.0170817	17	42057236	R	II	PYY	5'UTR	shelf	5'UTR-shelf	chr17:42061046-42061643	NA	NA
cg18576552	Hypo(10198)	-0.0150514	0.925384	3.017	0.00693487	0.999997	-3.47678	0.918611	0.933663	-0.0150514	10	44434381	R	II		IGR	opensea	IGR-opensea		NA	NA
cg04703227	Hypo(10198)	-0.0186648	0.0653312	3.01699	0.0069351	0.999997	-3.47681	0.0569321	0.0755969	-0.0186648	1	19923504	R	I	C1orf151	1stExon	island	1stExon-island	chr1:19923341-19924002	NA	NA	high-CpG:19796044-19796120
cg26841647	Hypo(10198)	-0.0551077	0.813069	3.0168	0.00693801	0.999997	-3.47722	0.788271	0.843378	-0.0551077	17	79010968	R	II	BAIAP2	Body	shore	Body-shore	chr17:79008929-79009762	NA	NA
cg03438305	Hypo(10198)	-0.0364662	0.149165	3.01677	0.00693842	0.999997	-3.47727	0.132755	0.169221	-0.0364662	1	152082925	R	I	TCHH	Body	shore	Body-shore	chr1:152083021-152084240	NA	NA
cg07028675	Hypo(10198)	-0.0479393	0.265268	3.01659	0.00694126	0.999997	-3.47767	0.243695	0.291635	-0.0479393	20	61927481	F	II	COL20A1	Body	island	Body-island	chr20:61927194-61927482	NA	TRUE
cg07323145	Hypo(10198)	-0.0139441	0.11608	3.01549	0.00695839	0.999997	-3.48004	0.109806	0.12375	-0.0139441	16	67047620	F	II		IGR	island	IGR-island	chr16:67047605-67048470	TRUE	TRUE
cg11175836	Hypo(10198)	-0.0384926	0.713743	3.01544	0.00695916	0.999997	-3.48014	0.696421	0.734914	-0.0384926	1	18806700	F	II	KLHDC7A	TSS1500	shelf	TSS1500-shelf	chr1:18808873-18809667	NA	TRUE
cg04101342	Hypo(10198)	-0.0089722	0.947636	3.01511	0.00696433	0.999997	-3.48086	0.943599	0.952571	-0.0089722	7	1909417	F	II	MAD1L1	Body	shore	Body-shore	chr7:1910397-1911256	NA	NA
cg16786458	Hypo(10198)	-0.0766779	0.505237	3.01506	0.00696513	0.999997	-3.48097	0.470732	0.54741	-0.0766779	5	149108820	F	II	PPARGC1B	TSS1500	shore	TSS1500-shore	chr5:149109570-149111750	NA	NA
cg23170771	Hypo(10198)	-0.0261376	0.0962599	3.01477	0.00696954	0.999997	-3.48158	0.0844979	0.110636	-0.0261376	7	157129064	R	II	DNAJB6	TSS1500	shore	TSS1500-shore	chr7:157129089-157130306	NA	NA
cg00821413	Hypo(10198)	-0.00897988	0.921666	3.01431	0.00697684	0.999997	-3.48258	0.917625	0.926605	-0.00897988	14	102508902	F	II	DYNC1H1	Body	opensea	Body-opensea		NA	NA	low-CpG:101578478-101578763
cg18511212	Hypo(10198)	-0.0474227	0.773973	3.01417	0.00697891	0.999997	-3.48287	0.752632	0.800055	-0.0474227	10	38715824	F	II	LOC399744	TSS1500	opensea	TSS1500-opensea		NA	NA		rs9703854	rs76678419
cg22413635	Hypo(10198)	-0.00994426	0.966457	3.01414	0.00697943	0.999997	-3.48294	0.961982	0.971926	-0.00994426	15	63614234	F	II		IGR	shore	IGR-shore	chr15:63613667-63614085	NA	NA
cg26734287	Hypo(10198)	-0.0144121	0.0778151	3.01403	0.00698108	0.999997	-3.48317	0.0713296	0.0857417	-0.0144121	2	45165772	F	II		IGR	island	IGR-island	chr2:45164561-45166567	NA	NA
cg18027174	Hypo(10198)	-0.0384955	0.347314	3.01373	0.00698584	0.999997	-3.48382	0.329991	0.368487	-0.0384955	3	119298236	R	II	ADPRH	TSS1500	shore	TSS1500-shore	chr3:119298284-119298983	NA	TRUE
cg00504782	Hypo(10198)	-0.0353112	0.479686	3.01369	0.00698642	0.999997	-3.4839	0.463796	0.499107	-0.0353112	1	111037272	R	II		IGR	opensea	IGR-opensea		NA	TRUE
cg15733068	Hypo(10198)	-0.0175501	0.903971	3.0133	0.00699251	0.999997	-3.48474	0.896074	0.913624	-0.0175501	10	81075067	F	II	ZMIZ1	3'UTR	opensea	3'UTR-opensea		NA	NA		rs45448995
cg27353073	Hypo(10198)	-0.0104628	0.0231475	3.01326	0.00699321	0.999997	-3.48484	0.0184393	0.0289021	-0.0104628	11	76092311	R	I	PRKRIR	TSS1500	island	TSS1500-island	chr11:76091524-76092638	NA	NA	high-CpG:75769514-75769974
cg02216481	Hypo(10198)	-0.0578847	0.569588	3.01202	0.00701263	0.999997	-3.4875	0.54354	0.601425	-0.0578847	17	7942137	F	II	ALOX15B	TSS1500	opensea	TSS1500-opensea		NA	NA
cg06745656	Hypo(10198)	-0.0100226	0.961647	3.01173	0.00701722	0.999997	-3.48813	0.957137	0.96716	-0.0100226	17	37305728	F	II	PLXDC1	Body	shore	Body-shore	chr17:37307498-37307775	NA	NA
cg08825200	Hypo(10198)	-0.0721983	0.528108	3.01172	0.00701738	0.999997	-3.48815	0.495619	0.567817	-0.0721983	3	178984841	F	II	KCNMB3	TSS200	opensea	TSS200-opensea		NA	NA		rs11293886
cg02424715	Hypo(10198)	-0.0625128	0.573871	3.01121	0.00702524	0.999997	-3.48923	0.54574	0.608253	-0.0625128	14	75893680	F	II	JDP2	TSS1500	shore	TSS1500-shore	chr14:75894308-75895469	NA	NA
cg06311778	Hypo(10198)	-0.0344458	0.181998	3.01101	0.00702841	0.999997	-3.48966	0.166497	0.200943	-0.0344458	12	53441582	R	II	TENC1	5'UTR	island	5'UTR-island	chr12:53441384-53441706	NA	NA
cg00906812	Hypo(10198)	-0.0232214	0.30712	3.01061	0.00703471	0.999997	-3.49053	0.29667	0.319892	-0.0232214	3	47018657	R	II	CCDC12	TSS1500	shore	TSS1500-shore	chr3:47017879-47018312	NA	NA
cg03046886	Hypo(10198)	-0.0396601	0.339059	3.01037	0.00703856	0.999997	-3.49105	0.321212	0.360872	-0.0396601	1	18869151	F	II		IGR	opensea	IGR-opensea		NA	TRUE
cg23250574	Hypo(10198)	-0.103579	0.397472	3.01032	0.00703934	0.999997	-3.49116	0.350861	0.45444	-0.103579	6	28661310	F	I		IGR	opensea	IGR-opensea		NA	NA
cg18574403	Hypo(10198)	-0.0251266	0.272849	3.01022	0.0070409	0.999997	-3.49137	0.261542	0.286669	-0.0251266	17	77070839	F	I	ENGASE	TSS200	opensea	TSS200-opensea		NA	NA		rs8075993
cg26884973	Hypo(10198)	-0.00882907	0.0339955	3.01021	0.00704108	0.999997	-3.4914	0.0300224	0.0388515	-0.00882907	17	48228073	F	II	PPP1R9B	TSS200	island	TSS200-island	chr17:48226223-48228625	NA	NA	high-CpG:45582953-45583531
cg07952643	Hypo(10198)	-0.0218108	0.445889	3.00996	0.00704496	0.999997	-3.49193	0.436074	0.457885	-0.0218108	22	38812201	R	II		IGR	shelf	IGR-shelf	chr22:38808784-38809017	NA	NA
cg27051886	Hypo(10198)	-0.0235266	0.734641	3.00947	0.00705269	0.999997	-3.49298	0.724054	0.74758	-0.0235266	22	42308024	F	II		IGR	shore	IGR-shore	chr22:42305617-42307254	NA	NA
cg22112443	Hypo(10198)	-0.0123231	0.0374732	3.0094	0.00705382	0.999997	-3.49313	0.0319277	0.0442509	-0.0123231	15	37393989	F	I	MEIS2	TSS1500	island	TSS1500-island	chr15:37393666-37394248	NA	NA
cg11278262	Hypo(10198)	-0.00876795	0.0185932	3.00909	0.00705863	0.999997	-3.49379	0.0146476	0.0234155	-0.00876795	1	155146720	R	I	KRTCAP2	TSS1500	shore	TSS1500-shore	chr1:155147185-155147444	NA	NA
cg07870914	Hypo(10198)	-0.0308212	0.142718	3.00823	0.00707224	0.999997	-3.49564	0.128849	0.15967	-0.0308212	1	47915951	F	II		IGR	island	IGR-island	chr1:47915639-47915952	NA	NA
cg17939401	Hypo(10198)	-0.0184377	0.918159	3.0082	0.00707274	0.999997	-3.49571	0.909862	0.9283	-0.0184377	15	92517946	R	II	SLCO3A1	Body	opensea	Body-opensea		NA	TRUE
cg19185846	Hypo(10198)	-0.055589	0.510694	3.00816	0.00707333	0.999997	-3.49579	0.485679	0.541268	-0.055589	2	71123233	R	II		IGR	shelf	IGR-shelf	chr2:71126720-71129209	NA	NA
cg11892307	Hypo(10198)	-0.0417407	0.865117	3.0079	0.00707757	0.999997	-3.49637	0.846334	0.888075	-0.0417407	6	470595	R	II		IGR	opensea	IGR-opensea		NA	NA
cg24626923	Hypo(10198)	-0.0129513	0.947156	3.00765	0.00708147	0.999997	-3.4969	0.941328	0.954279	-0.0129513	2	68873205	R	II	PROKR1	1stExon	shelf	1stExon-shelf	chr2:68870351-68871055	NA	NA
cg06154311	Hypo(10198)	-0.070297	0.768446	3.00742	0.00708509	0.999997	-3.49739	0.736813	0.80711	-0.070297	20	61002657	R	II	C20orf151	TSS200	opensea	TSS200-opensea		TRUE	TRUE
cg06379531	Hypo(10198)	-0.014596	0.0834677	3.007	0.00709182	0.999997	-3.4983	0.0768995	0.0914955	-0.014596	1	184020410	R	II	TSEN15	TSS1500	shore	TSS1500-shore	chr1:184020781-184021054	NA	NA
cg26537941	Hypo(10198)	-0.027599	0.873135	3.00699	0.00709199	0.999997	-3.49832	0.860716	0.888315	-0.027599	1	3297162	F	II	PRDM16	Body	opensea	Body-opensea		NA	NA
cg01886893	Hypo(10198)	-0.0105196	0.927996	3.00672	0.00709614	0.999997	-3.49889	0.923262	0.933782	-0.0105196	5	102089360	R	II		IGR	shore	IGR-shore	chr5:102090439-102091241	NA	NA
cg26146390	Hypo(10198)	-0.0136964	0.086261	3.00615	0.00710525	0.999997	-3.50012	0.0800976	0.093794	-0.0136964	1	160068471	F	I	IGSF8	TSS200	shore	TSS200-shore	chr1:160068040-160068430	NA	NA	high-CpG:158334901-158335384
cg16530498	Hypo(10198)	-0.0156927	0.0575858	3.00599	0.00710773	0.999997	-3.50045	0.0505241	0.0662168	-0.0156927	19	49339776	R	II	HSD17B14	5'UTR	shore	5'UTR-shore	chr19:49340488-49340774	NA	TRUE
cg15389025	Hypo(10198)	-0.031152	0.10976	3.00596	0.00710823	0.999997	-3.50052	0.0957418	0.126894	-0.031152	12	49627934	F	II		IGR	shore	IGR-shore	chr12:49628287-49628521	NA	TRUE
cg21182196	Hypo(10198)	-0.0416733	0.783715	3.00586	0.00710989	0.999997	-3.50075	0.764962	0.806635	-0.0416733	14	95786801	R	I	CLMN	TSS1500	shore	TSS1500-shore	chr14:95785752-95786151	NA	NA
cg02244695	Hypo(10198)	-0.0144428	0.136573	3.00536	0.00711775	0.999997	-3.50181	0.130073	0.144516	-0.0144428	7	150497346	R	II	TMEM176B	5'UTR	island	5'UTR-island	chr7:150496809-150498206	TRUE	NA
cg27315157	Hypo(10198)	-0.0111924	0.0273104	3.00523	0.00711986	0.999997	-3.50209	0.0222738	0.0334662	-0.0111924	1	79086197	R	II	IFI44L	5'UTR	opensea	5'UTR-opensea		NA	NA			rs74092032
cg13973985	Hypo(10198)	-0.0571443	0.28986	3.0045	0.00713142	0.999997	-3.50365	0.264145	0.321289	-0.0571443	19	14785604	R	II	EMR3	5'UTR	opensea	5'UTR-opensea		NA	NA
cg23715673	Hypo(10198)	-0.0139487	0.919555	3.0038	0.00714269	0.999997	-3.50517	0.913278	0.927226	-0.0139487	3	10363462	F	II	SEC13	TSS1500	shore	TSS1500-shore	chr3:10362506-10362941	NA	NA
cg06342317	Hypo(10198)	-0.0129559	0.065489	3.00276	0.00715927	0.999997	-3.5074	0.0596589	0.0726148	-0.0129559	2	121105259	F	II	INHBB	Body	shore	Body-shore	chr2:121106946-121107536	NA	NA
cg08214455	Hypo(10198)	-0.0730382	0.547654	3.00104	0.00718686	0.999997	-3.5111	0.514787	0.587825	-0.0730382	16	33817457	R	II		IGR	island	IGR-island	chr16:33817053-33817993	NA	NA
cg10163825	Hypo(10198)	-0.0298766	0.255921	3.00097	0.00718795	0.999997	-3.51124	0.242476	0.272353	-0.0298766	16	776685	F	II	HAGHL	TSS1500	island	TSS1500-island	chr16:776636-779417	NA	NA
cg16537676	Hypo(10198)	-0.0426726	0.47814	3.00082	0.00719045	0.999997	-3.51158	0.458938	0.50161	-0.0426726	6	30851624	R	I	DDR1	TSS1500	shore	TSS1500-shore	chr6:30852102-30852676	NA	NA
cg10121788	Hypo(10198)	-0.0313947	0.201037	3.00079	0.00719087	0.999997	-3.51163	0.186909	0.218304	-0.0313947	16	77469583	F	I	ADAMTS18	TSS1500	shore	TSS1500-shore	chr16:77468309-77469074	NA	NA
cg07861603	Hypo(10198)	-0.0480462	0.546977	2.99909	0.00721828	0.999997	-3.51529	0.525357	0.573403	-0.0480462	16	3085246	F	I	CCDC64B	1stExon	island	1stExon-island	chr16:3085222-3085469	NA	NA
cg22020633	Hypo(10198)	-0.0140405	0.932533	2.99903	0.00721916	0.999997	-3.51541	0.926215	0.940256	-0.0140405	1	946683	F	II		IGR	shore	IGR-shore	chr1:948670-948894	NA	NA
cg25851313	Hypo(10198)	-0.0575544	0.321689	2.99826	0.00723164	0.999997	-3.51707	0.295789	0.353344	-0.0575544	1	16400665	R	I	FAM131C	TSS1500	shore	TSS1500-shore	chr1:16399648-16400072	NA	NA
cg13345318	Hypo(10198)	-0.0160468	0.0515388	2.99816	0.00723328	0.999997	-3.51728	0.0443177	0.0603645	-0.0160468	9	127216008	F	II	GPR144	Body	island	Body-island	chr9:127215291-127216022	NA	NA		rs34747308	rs35394820
cg17385414	Hypo(10198)	-0.0249594	0.865038	2.99815	0.00723334	0.999997	-3.51729	0.853806	0.878766	-0.0249594	12	58950898	F	II		IGR	opensea	IGR-opensea		NA	TRUE
cg12483466	Hypo(10198)	-0.0333162	0.0694838	2.99807	0.00723466	0.999997	-3.51747	0.0544914	0.0878077	-0.0333162	12	56546139	F	II	MYL6B	TSS200	shore	TSS200-shore	chr12:56546192-56546411	NA	NA
cg02600974	Hypo(10198)	-0.0267252	0.170474	2.99795	0.00723664	0.999997	-3.51773	0.158448	0.185173	-0.0267252	9	88713706	R	II	GOLM1	5'UTR	island	5'UTR-island	chr9:88713705-88714908	NA	NA
cg12946524	Hypo(10198)	-0.0207706	0.147549	2.99709	0.00725056	0.999997	-3.51958	0.138202	0.158973	-0.0207706	3	171757361	F	I	FNDC3B	TSS200	shore	TSS200-shore	chr3:171757493-171758724	NA	NA	high-CpG:173240001-173240206
cg23640002	Hypo(10198)	-0.035732	0.148337	2.99675	0.007256	0.999997	-3.5203	0.132257	0.167989	-0.035732	6	33084933	F	II	HLA-DPB2	Body	island	Body-island	chr6:33084740-33084995	NA	NA
cg00787856	Hypo(10198)	-0.0507083	0.427805	2.99638	0.0072621	0.999997	-3.5211	0.404987	0.455695	-0.0507083	1	10857110	F	II	CASZ1	TSS1500	shore	TSS1500-shore	chr1:10853894-10856964	NA	NA
cg15424250	Hypo(10198)	-0.0405503	0.354315	2.99602	0.00726797	0.999997	-3.52188	0.336067	0.376617	-0.0405503	7	30029808	F	I	SCRN1	1stExon	island	1stExon-island	chr7:30028518-30029822	TRUE	NA
cg04703617	Hypo(10198)	-0.0322826	0.90596	2.99592	0.00726952	0.999997	-3.52209	0.891433	0.923716	-0.0322826	16	3158841	F	II		IGR	shore	IGR-shore	chr16:3156249-3156889	NA	NA
cg25319279	Hypo(10198)	-0.143547	0.694119	2.9956	0.00727474	0.999997	-3.52278	0.629523	0.773069	-0.143547	11	5960081	R	II		IGR	opensea	IGR-opensea		NA	NA
cg12666166	Hypo(10198)	-0.0095075	0.0301324	2.99554	0.00727568	0.999997	-3.5229	0.025854	0.0353615	-0.0095075	12	108908922	R	I	FICD	TSS200	island	TSS200-island	chr12:108908702-108909475	NA	NA
cg03258346	Hypo(10198)	-0.00827739	0.0203331	2.99549	0.00727649	0.999997	-3.52301	0.0166083	0.0248857	-0.00827739	1	67896128	F	I	SERBP1	TSS200	island	TSS200-island	chr1:67895135-67896826	NA	NA	high-CpG:67668592-67668724
cg26343183	Hypo(10198)	-0.0207981	0.318752	2.99522	0.00728097	0.999997	-3.5236	0.309393	0.330191	-0.0207981	5	153008721	R	II	GRIA1	Body	opensea	Body-opensea		TRUE	TRUE			rs73287714
cg21743597	Hypo(10198)	-0.0420872	0.137579	2.99508	0.00728319	0.999997	-3.52389	0.118639	0.160726	-0.0420872	5	475205	F	II	SLC9A3	Body	island	Body-island	chr5:474958-475319	NA	NA
cg06192141	Hypo(10198)	-0.0119333	0.947055	2.99494	0.00728546	0.999997	-3.52419	0.941685	0.953618	-0.0119333	11	3865883	F	II		IGR	shelf	IGR-shelf	chr11:3861855-3862996	NA	NA
cg17024199	Hypo(10198)	-0.0413904	0.42219	2.99474	0.00728864	0.999997	-3.52461	0.403565	0.444955	-0.0413904	17	74881747	F	II	MGAT5B	Body	shelf	Body-shelf	chr17:74878245-74878455	NA	TRUE
cg14018454	Hypo(10198)	-0.0211497	0.856562	2.99465	0.00729016	0.999997	-3.52481	0.847045	0.868195	-0.0211497	9	16310537	F	II		IGR	opensea	IGR-opensea		NA	TRUE
cg03844211	Hypo(10198)	-0.0158091	0.0591124	2.99455	0.00729187	0.999997	-3.52503	0.0519983	0.0678074	-0.0158091	6	30684773	F	II	MDC1	5'UTR	shore	5'UTR-shore	chr6:30684836-30685503	NA	NA
cg04012931	Hypo(10198)	-0.0141695	0.0458836	2.99355	0.00730817	0.999997	-3.52718	0.0395073	0.0536768	-0.0141695	6	30711164	F	II	IER3	3'UTR	island	3'UTR-island	chr6:30710307-30712440	NA	NA
cg14591195	Hypo(10198)	-0.0198476	0.0858025	2.99354	0.00730832	0.999997	-3.5272	0.0768711	0.0967187	-0.0198476	17	7382608	F	II	ZBTB4	5'UTR	island	5'UTR-island	chr17:7382266-7382710	NA	NA
cg25589296	Hypo(10198)	-0.0111194	0.970323	2.99345	0.00730971	0.999997	-3.52738	0.96532	0.976439	-0.0111194	10	94611493	F	II	EXOC6	Body	shelf	Body-shelf	chr10:94608037-94609039	NA	NA		rs2901633
cg27635422	Hypo(10198)	-0.0159605	0.0767119	2.99291	0.00731855	0.999997	-3.52854	0.0695297	0.0854902	-0.0159605	6	33267886	F	II	TAPBP	3'UTR	shore	3'UTR-shore	chr6:33266302-33267582	NA	NA
cg18153977	Hypo(10198)	-0.0400752	0.220474	2.99277	0.00732084	0.999997	-3.52884	0.20244	0.242515	-0.0400752	8	144952929	F	I		IGR	island	IGR-island	chr8:144952047-144952980	NA	NA
cg11106287	Hypo(10198)	-0.0256722	0.148243	2.9916	0.00733999	0.999997	-3.53135	0.13669	0.162362	-0.0256722	6	33265605	R	II	RGL2	Body	shore	Body-shore	chr6:33266302-33267582	NA	NA
cg18017482	Hypo(10198)	-0.0296476	0.22117	2.99153	0.00734121	0.999997	-3.53151	0.207828	0.237476	-0.0296476	1	47915599	F	II		IGR	shore	IGR-shore	chr1:47915639-47915952	TRUE	NA		rs72686283
cg16903735	Hypo(10198)	-0.0295502	0.541069	2.99147	0.00734215	0.999997	-3.53164	0.527772	0.557322	-0.0295502	11	1903176	F	I	LSP1	Body	island	Body-island	chr11:1903078-1903334	NA	NA
cg03785807	Hypo(10198)	-0.00851095	0.0321219	2.99109	0.00734835	0.999997	-3.53245	0.028292	0.0368029	-0.00851095	3	81811053	R	II	GBE1	TSS200	shore	TSS200-shore	chr3:81810315-81810953	NA	NA
cg00660817	Hypo(10198)	-0.0262446	0.369865	2.99047	0.00735856	0.999997	-3.53378	0.358055	0.3843	-0.0262446	5	132073706	R	II	KIF3A	TSS1500	shore	TSS1500-shore	chr5:132072695-132073429	NA	NA
cg12296079	Hypo(10198)	-0.00795694	0.0327521	2.9903	0.00736142	0.999997	-3.53415	0.0291715	0.0371284	-0.00795694	11	61849674	F	II		IGR	opensea	IGR-opensea		TRUE	NA
cg12076664	Hypo(10198)	-0.0072952	0.0221483	2.99011	0.00736438	0.999997	-3.53454	0.0188655	0.0261607	-0.0072952	1	85667454	R	II	SYDE2	TSS1500	island	TSS1500-island	chr1:85665818-85667650	NA	NA
cg01795776	Hypo(10198)	-0.029026	0.83362	2.98986	0.00736865	0.999997	-3.5351	0.820558	0.849584	-0.029026	1	23003462	F	I		IGR	island	IGR-island	chr1:23003416-23003831	NA	NA
cg23396403	Hypo(10198)	-0.00704314	0.0409786	2.9896	0.00737291	0.999997	-3.53565	0.0378092	0.0448523	-0.00704314	5	94890852	F	II	ARSK	5'UTR	island	5'UTR-island	chr5:94890407-94891169	NA	NA	high-CpG:94916551-94916686
cg21687775	Hypo(10198)	-0.0227765	0.835441	2.98958	0.00737324	0.999997	-3.5357	0.825191	0.847968	-0.0227765	1	146989469	F	II		IGR	opensea	IGR-opensea		NA	NA
cg06981033	Hypo(10198)	-0.0283751	0.882485	2.98913	0.00738064	0.999997	-3.53666	0.869716	0.898092	-0.0283751	16	85622205	F	II		IGR	opensea	IGR-opensea		NA	TRUE
cg21384009	Hypo(10198)	-0.0103889	0.967113	2.98888	0.00738464	0.999997	-3.53718	0.962438	0.972827	-0.0103889	18	72799721	F	I		IGR	island	IGR-island	chr18:72799643-72799947	NA	NA
cg21245277	Hypo(10198)	-0.0281601	0.0662129	2.98752	0.00740714	0.999997	-3.5401	0.0535409	0.0817009	-0.0281601	2	185463218	F	II	ZNF804A	1stExon	island	1stExon-island	chr2:185463208-185463589	TRUE	NA	high-CpG:185171220-185171893
cg26919527	Hypo(10198)	-0.0157404	0.908665	2.98708	0.00741437	0.999997	-3.54104	0.901582	0.917322	-0.0157404	22	21133973	R	II	PI4KA	Body	opensea	Body-opensea		NA	NA
cg11547878	Hypo(10198)	-0.0155809	0.0746832	2.98705	0.00741498	0.999997	-3.54112	0.0676718	0.0832526	-0.0155809	8	145138225	R	I	GPAA1	Body	island	Body-island	chr8:145137176-145138235	NA	NA
cg00182294	Hypo(10198)	-0.00918758	0.0210342	2.98673	0.00742027	0.999997	-3.5418	0.0168998	0.0260874	-0.00918758	11	66025139	F	I	KLC2	1stExon	island	1stExon-island	chr11:66024910-66026253	NA	NA	high-CpG:65781659-65782085
cg09047471	Hypo(10198)	-0.0269293	0.225601	2.98673	0.00742029	0.999997	-3.54181	0.213483	0.240413	-0.0269293	8	56792345	F	I	LYN	TSS200	island	TSS200-island	chr8:56792115-56793325	NA	NA	high-CpG:56954899-56955049
cg20617956	Hypo(10198)	-0.011092	0.0526582	2.98637	0.00742622	0.999997	-3.54257	0.0476668	0.0587588	-0.011092	10	82168530	R	II	C10orf58	5'UTR	island	5'UTR-island	chr10:82168064-82168917	TRUE	NA
cg02630207	Hypo(10198)	-0.0813105	0.772338	2.98572	0.00743695	0.999997	-3.54396	0.735748	0.817059	-0.0813105	2	45839653	F	II	SRBD1	TSS1500	shore	TSS1500-shore	chr2:45838292-45838582	NA	NA		rs72618613
cg12089490	Hypo(10198)	-0.0247305	0.211656	2.98571	0.00743715	0.999997	-3.54398	0.200527	0.225257	-0.0247305	17	234536	F	II		IGR	island	IGR-island	chr17:234438-236162	NA	NA
cg17126901	Hypo(10198)	-0.0122273	0.0361678	2.98548	0.00744095	0.999997	-3.54447	0.0306655	0.0428928	-0.0122273	7	131241337	R	I	PODXL	5'UTR	island	5'UTR-island	chr7:131240513-131241847	NA	NA	high-CpG:130891868-130891966
cg04106489	Hypo(10198)	-0.0255444	0.0614505	2.98537	0.00744286	0.999997	-3.54472	0.0499555	0.0754999	-0.0255444	12	118499294	R	II	WSB2	TSS1500	island	TSS1500-island	chr12:118499103-118499473	TRUE	NA
cg22023304	Hypo(10198)	-0.0177597	0.939168	2.98513	0.00744672	0.999997	-3.54522	0.931176	0.948936	-0.0177597	19	12407698	F	II		IGR	shelf	IGR-shelf	chr19:12405197-12405571	NA	NA
cg21291881	Hypo(10198)	-0.0112502	0.948622	2.98511	0.00744719	0.999997	-3.54528	0.943559	0.954809	-0.0112502	7	8153369	R	II	ICA1	3'UTR	opensea	3'UTR-opensea		NA	NA
cg12918961	Hypo(10198)	-0.00687797	0.0273293	2.98497	0.00744938	0.999997	-3.54556	0.0242342	0.0311122	-0.00687797	18	24128557	F	II	KCTD1	5'UTR	island	5'UTR-island	chr18:24126780-24131138	NA	NA
cg23018707	Hypo(10198)	-0.0182207	0.952287	2.98451	0.00745703	0.999997	-3.54655	0.944088	0.962308	-0.0182207	12	32145672	F	II	C12orf35	3'UTR	opensea	3'UTR-opensea		NA	NA
cg23765126	Hypo(10198)	-0.0342488	0.88808	2.98416	0.00746291	0.999997	-3.54731	0.872668	0.906916	-0.0342488	13	111525792	F	II		IGR	opensea	IGR-opensea		NA	NA
cg26915318	Hypo(10198)	-0.0183681	0.900665	2.98372	0.00747032	0.999997	-3.54826	0.8924	0.910768	-0.0183681	16	49824449	R	II	ZNF423	Body	opensea	Body-opensea		NA	TRUE
cg00524706	Hypo(10198)	-0.0559845	0.538973	2.98333	0.00747676	0.999997	-3.54909	0.51378	0.569764	-0.0559845	12	132859820	R	II	GALNT9	Body	island	Body-island	chr12:132859467-132859952	NA	NA
cg11469627	Hypo(10198)	-0.0333315	0.817237	2.98325	0.00747812	0.999997	-3.54926	0.802237	0.835569	-0.0333315	4	184434026	F	II		IGR	opensea	IGR-opensea		NA	TRUE			rs73870584
cg25988603	Hypo(10198)	-0.0254286	0.789595	2.98309	0.0074807	0.999997	-3.54959	0.778152	0.803581	-0.0254286	5	149784337	F	II	CD74	Body	opensea	Body-opensea		NA	NA	low-CpG:149764523-149764899
cg01507019	Hypo(10198)	-0.0361231	0.504321	2.98266	0.00748802	0.999997	-3.55053	0.488065	0.524188	-0.0361231	16	56703257	R	I	MT1G	TSS1500	shore	TSS1500-shore	chr16:56703387-56703648	NA	TRUE			rs12446001
cg09174653	Hypo(10198)	-0.0450796	0.869138	2.98182	0.00750195	0.999997	-3.55231	0.848852	0.893931	-0.0450796	7	1063357	F	II	C7orf50	Body	shore	Body-shore	chr7:1062496-1062966	NA	NA
cg19784221	Hypo(10198)	-0.0159795	0.917307	2.98159	0.00750589	0.999997	-3.55282	0.910116	0.926096	-0.0159795	12	49362976	F	II	WNT10B	Body	shore	Body-shore	chr12:49363664-49364443	NA	NA
cg05872236	Hypo(10198)	-0.0354406	0.408296	2.98134	0.00750999	0.999997	-3.55334	0.392347	0.427788	-0.0354406	18	47825225	F	I		IGR	island	IGR-island	chr18:47825069-47825325	NA	NA
cg12924510	Hypo(10198)	-0.0237456	0.880483	2.98132	0.00751029	0.999997	-3.55338	0.869798	0.893543	-0.0237456	18	514363	R	I		IGR	shore	IGR-shore	chr18:514510-515477	NA	NA
cg04631757	Hypo(10198)	-0.00957245	0.0267764	2.98114	0.00751333	0.999997	-3.55377	0.0224688	0.0320412	-0.00957245	12	58176492	R	II	TSFM	TSS200	opensea	TSS200-opensea		TRUE	NA
cg21827153	Hypo(10198)	-0.0335803	0.145594	2.98111	0.00751389	0.999997	-3.55384	0.130483	0.164064	-0.0335803	6	157009102	R	II		IGR	shore	IGR-shore	chr6:157008138-157008410	NA	NA		rs35694831
cg26896472	Hypo(10198)	-0.0148777	0.932029	2.98083	0.00751852	0.999997	-3.55443	0.925334	0.940212	-0.0148777	8	57788542	R	II		IGR	opensea	IGR-opensea		NA	TRUE
cg00557354	Hypo(10198)	-0.00952059	0.0340315	2.98023	0.00752868	0.999997	-3.55573	0.0297473	0.0392679	-0.00952059	13	111767899	F	II	ARHGEF7	1stExon	opensea	1stExon-opensea		TRUE	NA
cg04350922	Hypo(10198)	-0.0120947	0.0450558	2.98002	0.00753223	0.999997	-3.55618	0.0396132	0.0517079	-0.0120947	1	3370937	R	II	ARHGEF16	TSS1500	island	TSS1500-island	chr1:3370905-3371683	NA	TRUE
cg15544071	Hypo(10198)	-0.0384272	0.248357	2.97979	0.00753606	0.999997	-3.55667	0.231065	0.269492	-0.0384272	5	38528510	R	II	LIFR	Body	opensea	Body-opensea		NA	TRUE
cg13208318	Hypo(10198)	-0.0205859	0.142328	2.97967	0.00753809	0.999997	-3.55693	0.133065	0.153651	-0.0205859	7	54956274	R	II		IGR	island	IGR-island	chr7:54956273-54956599	NA	NA
cg05527650	Hypo(10198)	-0.0380413	0.224254	2.97959	0.00753932	0.999997	-3.55709	0.207135	0.245177	-0.0380413	5	403213	F	II	AHRR	Body	opensea	Body-opensea		NA	NA
cg15482882	Hypo(10198)	-0.0373307	0.26087	2.97944	0.00754194	0.999997	-3.55742	0.244071	0.281402	-0.0373307	1	41981789	R	II	HIVEP3	Body	island	Body-island	chr1:41981788-41982043	NA	TRUE
cg04913934	Hypo(10198)	-0.0196991	0.0843552	2.97915	0.00754685	0.999997	-3.55804	0.0754906	0.0951898	-0.0196991	16	11836713	F	I	TXNDC11	TSS200	island	TSS200-island	chr16:11836073-11837092	NA	NA	high-CpG:11744066-11744248	rs3743589
cg07088882	Hypo(10198)	-0.0362505	0.312462	2.97878	0.00755309	0.999997	-3.55884	0.29615	0.3324	-0.0362505	11	8038043	R	II		IGR	shelf	IGR-shelf	chr11:8040409-8041558	NA	NA
cg10714403	Hypo(10198)	-0.0155025	0.0804514	2.97819	0.00756292	0.999997	-3.56009	0.0734752	0.0889777	-0.0155025	17	55162284	R	I	AKAP1	TSS1500	island	TSS1500-island	chr17:55162173-55163908	NA	NA
cg21900624	Hypo(10198)	-0.0312469	0.374845	2.97815	0.00756373	0.999997	-3.56019	0.360784	0.39203	-0.0312469	12	113013363	F	I		IGR	island	IGR-island	chr12:113013099-113013529	NA	TRUE
cg04167854	Hypo(10198)	-0.0126383	0.958671	2.97791	0.0075678	0.999997	-3.56071	0.952984	0.965622	-0.0126383	11	18031127	R	II	SERGEF	Body	shelf	Body-shelf	chr11:18034129-18035268	NA	NA
cg16215817	Hypo(10198)	-0.0409064	0.754652	2.97738	0.00757674	0.999997	-3.56184	0.736244	0.77715	-0.0409064	4	3878308	F	II		IGR	shore	IGR-shore	chr4:3878078-3878281	NA	NA		rs73091156
cg20893919	Hypo(10198)	-0.088384	0.714113	2.97726	0.00757874	0.999997	-3.56209	0.67434	0.762724	-0.088384	4	122854168	F	II	TRPC3	1stExon	island	1stExon-island	chr4:122853554-122854169	NA	NA
cg07444554	Hypo(10198)	-0.0440925	0.862159	2.97664	0.0075891	0.999997	-3.5634	0.842317	0.88641	-0.0440925	5	139252771	R	II	NRG2	Body	opensea	Body-opensea		NA	TRUE
cg24105314	Hypo(10198)	-0.031013	0.184036	2.97643	0.00759275	0.999997	-3.56387	0.17008	0.201093	-0.031013	17	42082924	R	II	PYY	TSS1500	island	TSS1500-island	chr17:42082027-42084972	NA	TRUE
cg15565180	Hypo(10198)	-0.0201929	0.931735	2.97617	0.00759717	0.999997	-3.56442	0.922648	0.942841	-0.0201929	1	247245211	F	II		IGR	shelf	IGR-shelf	chr1:247241579-247242201	NA	NA
cg05374025	Hypo(10198)	-0.0973449	0.537149	2.97611	0.00759813	0.999997	-3.56455	0.493344	0.590689	-0.0973449	19	55549746	F	II	GP6	TSS200	opensea	TSS200-opensea		NA	NA		rs1654431	rs28385641
cg18288193	Hypo(10198)	-0.079246	0.384049	2.97604	0.00759936	0.999997	-3.5647	0.348389	0.427635	-0.079246	5	180233833	F	II	MGAT1	5'UTR	shelf	5'UTR-shelf	chr5:180236992-180238209	NA	NA		rs77880152	rs60630376
cg18568930	Hypo(10198)	-0.0829435	0.612072	2.97555	0.00760768	0.999997	-3.56575	0.574747	0.65769	-0.0829435	19	51815658	R	II	IGLON5	Body	shore	Body-shore	chr19:51815157-51815458	TRUE	NA
cg18990042	Hypo(10198)	-0.0453413	0.294894	2.97496	0.00761768	0.999997	-3.56701	0.274491	0.319832	-0.0453413	12	48399169	R	II	COL2A1	TSS1500	island	TSS1500-island	chr12:48399168-48399372	NA	NA
cg04721719	Hypo(10198)	-0.0367266	0.871842	2.97494	0.00761804	0.999997	-3.56706	0.855315	0.892042	-0.0367266	20	3992787	R	II	RNF24	5'UTR	shelf	5'UTR-shelf	chr20:3995573-3996405	NA	NA
cg13429144	Hypo(10198)	-0.0221096	0.0588714	2.97473	0.00762164	0.999997	-3.56751	0.0489221	0.0710317	-0.0221096	6	125684558	F	II		IGR	island	IGR-island	chr6:125684544-125684865	NA	TRUE
cg27395208	Hypo(10198)	-0.0260805	0.18926	2.97447	0.00762598	0.999997	-3.56806	0.177523	0.203604	-0.0260805	11	128557481	F	II		IGR	shelf	IGR-shelf	chr11:128560103-128560537	TRUE	NA
cg11835955	Hypo(10198)	-0.0226511	0.932258	2.97426	0.00762955	0.999997	-3.56851	0.922065	0.944716	-0.0226511	14	40142517	F	II		IGR	opensea	IGR-opensea		NA	TRUE
cg22715761	Hypo(10198)	-0.0934787	0.717422	2.97373	0.00763866	0.999997	-3.56965	0.675357	0.768835	-0.0934787	10	88428147	R	II	LDB3	TSS1500	opensea	TSS1500-opensea		TRUE	NA
cg00474080	Hypo(10198)	-0.0134202	0.0234331	2.97332	0.00764563	0.999997	-3.57053	0.017394	0.0308143	-0.0134202	6	30923243	R	I		IGR	island	IGR-island	chr6:30923208-30923624	NA	TRUE
cg06438300	Hypo(10198)	-0.00740551	0.0179721	2.97324	0.00764689	0.999997	-3.57069	0.0146396	0.0220451	-0.00740551	12	62586587	F	II	FAM19A2	TSS200	shore	TSS200-shore	chr12:62584768-62586268	NA	NA
cg23971049	Hypo(10198)	-0.0110366	0.937363	2.97312	0.00764897	0.999997	-3.57095	0.932397	0.943433	-0.0110366	19	14992278	R	II	OR7A17	TSS200	opensea	TSS200-opensea		NA	NA
cg27577907	Hypo(10198)	-0.0315969	0.271035	2.97284	0.00765383	0.999997	-3.57156	0.256817	0.288413	-0.0315969	1	156864023	R	II	PEAR1	5'UTR	shore	5'UTR-shore	chr1:156863415-156863711	NA	NA			rs76252029
cg00387357	Hypo(10198)	-0.0319575	0.852009	2.97269	0.00765636	0.999997	-3.57187	0.837628	0.869585	-0.0319575	4	3484049	R	II	DOK7	Body	shore	Body-shore	chr4:3485963-3486381	NA	TRUE
cg22392876	Hypo(10198)	-0.0327779	0.832821	2.97243	0.00766082	0.999997	-3.57243	0.818071	0.850849	-0.0327779	7	131581445	R	II		IGR	opensea	IGR-opensea		NA	TRUE
cg17208363	Hypo(10198)	-0.010235	0.024046	2.97182	0.00767115	0.999997	-3.57373	0.0194403	0.0296753	-0.010235	15	41851964	F	II	TYRO3	Body	island	Body-island	chr15:41851723-41851970	NA	NA		rs11632216
cg15926671	Hypo(10198)	-0.0319883	0.377539	2.97175	0.0076724	0.999997	-3.57388	0.363144	0.395133	-0.0319883	14	75078283	R	I	LTBP2	1stExon	island	1stExon-island	chr14:75077317-75079596	NA	NA
cg09148176	Hypo(10198)	-0.0276566	0.829224	2.97141	0.00767812	0.999997	-3.5746	0.816779	0.844435	-0.0276566	4	184162334	F	II	WWC2	Body	opensea	Body-opensea		NA	TRUE		rs6852621
cg18758298	Hypo(10198)	-0.00964849	0.0212403	2.9708	0.00768858	0.999997	-3.5759	0.0168985	0.026547	-0.00964849	6	167040735	F	I	RPS6KA2	TSS200	island	TSS200-island	chr6:167039962-167041679	NA	NA	high-CpG:166960609-166960796
cg16403854	Hypo(10198)	-0.017826	0.0507825	2.97025	0.007698	0.999997	-3.57708	0.0427608	0.0605868	-0.017826	17	27170014	R	II	C17orf63	TSS200	shore	TSS200-shore	chr17:27169526-27169894	NA	NA
cg25764931	Hypo(10198)	-0.079989	0.537426	2.97019	0.00769905	0.999997	-3.57721	0.501431	0.58142	-0.079989	19	54495525	F	II	CACNG6	TSS200	shore	TSS200-shore	chr19:54496202-54496612	TRUE	NA
cg19713567	Hypo(10198)	-0.0426963	0.398499	2.97018	0.00769928	0.999997	-3.57724	0.379286	0.421982	-0.0426963	17	37895429	F	I	GRB7	5'UTR	opensea	5'UTR-opensea		NA	NA
cg06143362	Hypo(10198)	-0.0335477	0.319947	2.97007	0.0077011	0.999997	-3.57747	0.304851	0.338398	-0.0335477	20	44940594	R	II		IGR	shore	IGR-shore	chr20:44941342-44941569	NA	NA
cg24678319	Hypo(10198)	-0.0100783	0.0213086	2.96999	0.00770257	0.999997	-3.57765	0.0167733	0.0268516	-0.0100783	22	45097946	F	I	PRR5	5'UTR	island	5'UTR-island	chr22:45097755-45098801	NA	NA
cg23895963	Hypo(10198)	-0.0453917	0.701021	2.96975	0.00770674	0.999997	-3.57817	0.680594	0.725986	-0.0453917	12	117471115	F	II		IGR	opensea	IGR-opensea		NA	TRUE			rs34611064
cg07920064	Hypo(10198)	-0.0173843	0.097011	2.96973	0.00770697	0.999997	-3.5782	0.0891881	0.106572	-0.0173843	2	220083856	R	I	ABCB6	TSS200	island	TSS200-island	chr2:220082991-220084012	NA	NA
cg01193064	Hypo(10198)	-0.0233137	0.239318	2.96972	0.00770724	0.999997	-3.57823	0.228827	0.252141	-0.0233137	21	44494722	R	II	CBS	5'UTR	island	5'UTR-island	chr21:44494624-44496989	NA	NA			rs34338239
cg04737350	Hypo(10198)	-0.0106325	0.967079	2.9696	0.00770917	0.999997	-3.57847	0.962295	0.972927	-0.0106325	12	80170325	R	II	PPP1R12A	Body	opensea	Body-opensea		NA	TRUE
cg14150727	Hypo(10198)	-0.0492416	0.721667	2.96895	0.00772049	0.999997	-3.57988	0.699509	0.74875	-0.0492416	1	202182417	F	II	LGR6	TSS1500	shore	TSS1500-shore	chr1:202183193-202183526	TRUE	NA
cg07235805	Hypo(10198)	-0.0285354	0.354606	2.96863	0.00772594	0.999997	-3.58056	0.341765	0.370301	-0.0285354	18	78004237	F	II	PARD6G	Body	island	Body-island	chr18:78004028-78005438	NA	NA
cg00259019	Hypo(10198)	-0.0153445	0.934492	2.96821	0.00773312	0.999997	-3.58145	0.927587	0.942932	-0.0153445	2	236611999	R	II	AGAP1	Body	opensea	Body-opensea		TRUE	TRUE
cg02319043	Hypo(10198)	-0.0276289	0.0858784	2.968	0.00773677	0.999997	-3.5819	0.0734454	0.101074	-0.0276289	14	36277474	R	II	RALGAPA1	Body	shore	Body-shore	chr14:36277778-36278620	NA	NA
cg11282564	Hypo(10198)	-0.0144558	0.0340295	2.96793	0.00773805	0.999997	-3.58206	0.0275244	0.0419802	-0.0144558	1	159824109	F	II	VSIG8	3'UTR	island	3'UTR-island	chr1:159824006-159825011	NA	NA
cg08303283	Hypo(10198)	-0.0338892	0.775049	2.96784	0.0077395	0.999997	-3.58224	0.759799	0.793688	-0.0338892	9	139843753	R	II		IGR	shore	IGR-shore	chr9:139844292-139844693	NA	NA
cg12135835	Hypo(10198)	-0.0470725	0.822667	2.96763	0.00774323	0.999997	-3.5827	0.801484	0.848556	-0.0470725	19	21324444	F	II	ZNF431	TSS1500	opensea	TSS1500-opensea		NA	NA		rs34512951
cg06079710	Hypo(10198)	-0.0406073	0.185881	2.96758	0.00774403	0.999997	-3.5828	0.167608	0.208215	-0.0406073	10	90343285	R	II	RNLS	TSS1500	shore	TSS1500-shore	chr10:90342528-90343221	NA	NA
cg06467587	Hypo(10198)	-0.0141722	0.893509	2.96753	0.00774488	0.999997	-3.58291	0.887131	0.901303	-0.0141722	16	15808736	F	I	MYH11	Body	opensea	Body-opensea		NA	NA
cg25343576	Hypo(10198)	-0.0126809	0.930224	2.96718	0.00775093	0.999997	-3.58365	0.924518	0.937198	-0.0126809	12	102456415	F	I	CCDC53	TSS1500	shore	TSS1500-shore	chr12:102455420-102455983	NA	NA			rs73185906
cg24077317	Hypo(10198)	-0.00773583	0.0151977	2.9671	0.00775235	0.999997	-3.58383	0.0117166	0.0194524	-0.00773583	3	69129461	F	I	UBA3	Body	island	Body-island	chr3:69129058-69129515	TRUE	NA
cg11814567	Hypo(10198)	-0.0182733	0.0641986	2.96703	0.00775346	0.999997	-3.58397	0.0559756	0.074249	-0.0182733	13	113807831	R	II		IGR	island	IGR-island	chr13:113807288-113807865	NA	TRUE
cg13928417	Hypo(10198)	-0.0511596	0.139114	2.9669	0.00775572	0.999997	-3.58425	0.116093	0.167252	-0.0511596	9	124498782	R	II	DAB2IP	Body	island	Body-island	chr9:124498513-124498962	NA	TRUE
cg20992181	Hypo(10198)	-0.0185602	0.948425	2.96675	0.00775839	0.999997	-3.58458	0.940073	0.958633	-0.0185602	11	69706285	F	I		IGR	shore	IGR-shore	chr11:69706778-69707017	NA	NA
cg00849044	Hypo(10198)	-0.0683162	0.639745	2.96666	0.00775995	0.999997	-3.58477	0.609002	0.677319	-0.0683162	8	145558967	F	II	SCRT1	Body	island	Body-island	chr8:145555342-145562310	NA	NA
cg26410311	Hypo(10198)	-0.0109541	0.0618835	2.96594	0.00777239	0.999997	-3.58631	0.0569542	0.0679083	-0.0109541	13	111214187	F	I	RAB20	TSS200	island	TSS200-island	chr13:111213589-111214477	NA	NA
cg18247436	Hypo(10198)	-0.0333358	0.0943498	2.96579	0.00777506	0.999997	-3.58664	0.0793487	0.112685	-0.0333358	11	120856646	F	I	GRIK4	Body	shore	Body-shore	chr11:120856725-120857174	TRUE	NA
cg14983777	Hypo(10198)	-0.0511693	0.778633	2.96559	0.00777845	0.999997	-3.58705	0.755607	0.806776	-0.0511693	7	1052392	R	I	C7orf50	Body	island	Body-island	chr7:1052387-1052736	NA	NA
cg25259479	Hypo(10198)	-0.0352977	0.784965	2.96554	0.00777925	0.999997	-3.58715	0.769081	0.804379	-0.0352977	7	157408632	F	II	PTPRN2	Body	shore	Body-shore	chr7:157409846-157410241	NA	NA
cg01164202	Hypo(10198)	-0.0150953	0.951887	2.96501	0.00778854	0.999997	-3.5883	0.945094	0.96019	-0.0150953	8	71579983	R	II	LACTB2	Body	shore	Body-shore	chr8:71581050-71581650	NA	NA
cg16180821	Hypo(10198)	-0.0395021	0.668719	2.96482	0.00779184	0.999997	-3.5887	0.650944	0.690446	-0.0395021	5	1446969	R	I	SLC6A3	TSS1500	shore	TSS1500-shore	chr5:1444678-1446648	NA	NA
cg15313226	Hypo(10198)	-0.0109441	0.0286983	2.96454	0.00779665	0.999997	-3.5893	0.0237734	0.0347175	-0.0109441	2	191045668	F	I	C2orf88	5'UTR	island	5'UTR-island	chr2:191044979-191045829	TRUE	TRUE
cg00307818	Hypo(10198)	-0.0461864	0.815382	2.96434	0.00780011	0.999997	-3.58972	0.794598	0.840784	-0.0461864	1	55463592	R	II	BSND	TSS1500	shore	TSS1500-shore	chr1:55462688-55463010	NA	NA
cg18234988	Hypo(10198)	-0.0539644	0.269245	2.96433	0.00780034	0.999997	-3.58975	0.244961	0.298925	-0.0539644	15	34327794	F	II	AVEN	Body	shelf	Body-shelf	chr15:34330569-34331478	NA	NA		rs2339352
cg01397325	Hypo(10198)	-0.045362	0.519725	2.96433	0.00780034	0.999997	-3.58975	0.499312	0.544674	-0.045362	11	20386022	F	II	HTATIP2	Body	shore	Body-shore	chr11:20385161-20385673	TRUE	TRUE
cg09507120	Hypo(10198)	-0.00995447	0.0334487	2.96401	0.00780592	0.999997	-3.59044	0.0289691	0.0389236	-0.00995447	9	138853424	F	II	UBAC1	TSS200	island	TSS200-island	chr9:138852639-138853439	NA	NA
cg20000047	Hypo(10198)	-0.0109198	0.0309442	2.96352	0.00781436	0.999997	-3.59147	0.0260303	0.0369501	-0.0109198	14	23066822	R	II	ABHD4	TSS1500	shore	TSS1500-shore	chr14:23067443-23067773	NA	NA
cg00064589	Hypo(10198)	-0.0102408	0.960774	2.96331	0.00781813	0.999997	-3.59194	0.956166	0.966407	-0.0102408	10	29891284	R	II	MIR938	TSS200	opensea	TSS200-opensea		NA	TRUE
cg19004565	Hypo(10198)	-0.0280737	0.457209	2.96317	0.00782054	0.999997	-3.59223	0.444576	0.47265	-0.0280737	6	32086893	R	II	ATF6B	Body	opensea	Body-opensea		TRUE	NA
cg00919585	Hypo(10198)	-0.00736805	0.0282247	2.96313	0.00782119	0.999997	-3.59231	0.024909	0.0322771	-0.00736805	3	51975770	R	II	PARP3	TSS1500	island	TSS1500-island	chr3:51975612-51976505	NA	NA
cg20815084	Hypo(10198)	-0.00913206	0.0184904	2.96287	0.00782566	0.999997	-3.59286	0.014381	0.0235131	-0.00913206	6	31633626	F	I	BAT4	TSS1500	island	TSS1500-island	chr6:31632815-31634093	NA	NA	high-CpG:31740525-31741659
cg21603914	Hypo(10198)	-0.0168908	0.0855816	2.9613	0.00785318	0.999997	-3.59623	0.0779808	0.0948716	-0.0168908	16	89070647	R	II		IGR	island	IGR-island	chr16:89070646-89070904	NA	NA
cg06306219	Hypo(10198)	-0.0197316	0.0937661	2.96117	0.00785545	0.999997	-3.59651	0.0848868	0.104618	-0.0197316	4	154075044	F	II	TRIM2	5'UTR	island	5'UTR-island	chr4:154074383-154075045	NA	NA		rs10428495
cg12854483	Hypo(10198)	-0.0432509	0.326559	2.96075	0.00786275	0.999997	-3.5974	0.307096	0.350347	-0.0432509	19	11649671	F	II	CNN1	1stExon	opensea	1stExon-opensea		NA	TRUE		rs8109708
cg15840985	Hypo(10198)	-0.0532985	0.661825	2.9598	0.00787944	0.999997	-3.59943	0.63784	0.691139	-0.0532985	3	32023475	F	II	ZNF860	5'UTR	shore	5'UTR-shore	chr3:32021969-32023364	NA	NA
cg21396064	Hypo(10198)	-0.0364004	0.319117	2.95978	0.00787981	0.999997	-3.59947	0.302737	0.339137	-0.0364004	16	14397766	F	II	MIR193B	TSS200	shore	TSS200-shore	chr16:14395604-14397075	NA	NA
cg26092367	Hypo(10198)	-0.0144355	0.936193	2.95906	0.00789237	0.999997	-3.601	0.929697	0.944133	-0.0144355	6	145431290	F	II		IGR	opensea	IGR-opensea		NA	TRUE
cg13432391	Hypo(10198)	-0.00990327	0.0598541	2.95824	0.00790691	0.999997	-3.60277	0.0553976	0.0653009	-0.00990327	19	10828930	F	II	DNM2	1stExon	island	1stExon-island	chr19:10828657-10829340	NA	NA	high-CpG:10689642-10690228
cg08824961	Hypo(10198)	-0.0390486	0.457904	2.95774	0.00791559	0.999997	-3.60382	0.440333	0.479381	-0.0390486	11	133902371	F	II	LOC100128239	Body	opensea	Body-opensea		NA	NA
cg14951955	Hypo(10198)	-0.0596029	0.618385	2.95757	0.0079187	0.999997	-3.6042	0.591564	0.651167	-0.0596029	6	106773949	R	II	ATG5	TSS1500	shore	TSS1500-shore	chr6:106773187-106773803	NA	NA
cg07698281	Hypo(10198)	-0.0484431	0.907415	2.95753	0.00791931	0.999997	-3.60427	0.885615	0.934058	-0.0484431	12	34442510	R	II		IGR	opensea	IGR-opensea		NA	NA
cg16926102	Hypo(10198)	-0.0311585	0.436276	2.9574	0.0079216	0.999997	-3.60455	0.422255	0.453414	-0.0311585	10	23489850	F	II		IGR	shore	IGR-shore	chr10:23487757-23488543	NA	TRUE
cg02854922	Hypo(10198)	-0.0397605	0.273633	2.95733	0.00792283	0.999997	-3.6047	0.255741	0.295501	-0.0397605	1	144930964	R	II	PDE4DIP	1stExon	shore	1stExon-shore	chr1:144931339-144932626	NA	NA			rs74442487
cg04248332	Hypo(10198)	-0.0321151	0.913593	2.9573	0.00792335	0.999997	-3.60476	0.899142	0.931257	-0.0321151	1	31423071	R	I	SNORD103A	TSS1500	opensea	TSS1500-opensea		NA	NA	low-CpG:31195649-31195672
cg21231789	Hypo(10198)	-0.00908556	0.0290871	2.95684	0.0079316	0.999997	-3.60576	0.0249986	0.0340842	-0.00908556	14	90528199	F	I	KCNK13	5'UTR	island	5'UTR-island	chr14:90526696-90528951	NA	NA		rs74851244
cg24795297	Hypo(10198)	-0.0143933	0.0933267	2.9567	0.00793408	0.999997	-3.60606	0.0868497	0.101243	-0.0143933	12	46663281	R	I	SLC38A1	TSS200	island	TSS200-island	chr12:46661054-46663408	TRUE	NA
cg13131908	Hypo(10198)	-0.0124836	0.0444681	2.95657	0.00793634	0.999997	-3.60633	0.0388505	0.0513341	-0.0124836	15	81616310	R	I	STARD5	Body	island	Body-island	chr15:81616253-81616963	NA	NA
cg26157270	Hypo(10198)	-0.0632465	0.781511	2.95649	0.00793783	0.999997	-3.60651	0.75305	0.816297	-0.0632465	2	80532937	R	II	CTNNA2	Body	shore	Body-shore	chr2:80531367-80531719	NA	NA			rs74368920
cg13292458	Hypo(10198)	-0.00707806	0.0153549	2.95633	0.00794061	0.999997	-3.60685	0.0121697	0.0192478	-0.00707806	18	13726614	F	I	RNMT	TSS200	island	TSS200-island	chr18:13725979-13727370	NA	NA
cg13125884	Hypo(10198)	-0.0119245	0.0736322	2.9562	0.00794285	0.999997	-3.60712	0.0682662	0.0801907	-0.0119245	15	71408291	R	II	CT62	TSS1500	island	TSS1500-island	chr15:71407656-71408498	NA	NA
cg19116023	Hypo(10198)	-0.00941054	0.92541	2.95619	0.00794299	0.999997	-3.60713	0.921176	0.930586	-0.00941054	3	184038421	R	II	EIF4G1	Body	opensea	Body-opensea		TRUE	NA	low-CpG:185520744-185521442
cg00866484	Hypo(10198)	-0.0113992	0.0276206	2.95596	0.00794716	0.999997	-3.60764	0.022491	0.0338902	-0.0113992	1	52082670	R	I	OSBPL9	TSS200	opensea	TSS200-opensea		NA	NA
cg18649198	Hypo(10198)	-0.0222135	0.892381	2.9559	0.00794823	0.999997	-3.60777	0.882385	0.904599	-0.0222135	7	151477667	R	II	PRKAG2	Body	shelf	Body-shelf	chr7:151479989-151480353	NA	NA
cg03649047	Hypo(10198)	-0.0124256	0.0805657	2.95563	0.00795297	0.999997	-3.60834	0.0749742	0.0873998	-0.0124256	19	11529133	R	II	RGL3	Body	shore	Body-shore	chr19:11529213-11529588	TRUE	NA
cg01070794	Hypo(10198)	-0.0128347	0.0520299	2.95529	0.00795892	0.999997	-3.60906	0.0462543	0.0590889	-0.0128347	1	218337781	R	II		IGR	island	IGR-island	chr1:218337780-218339033	NA	NA
cg00046026	Hypo(10198)	-0.0305902	0.659036	2.95493	0.00796538	0.999997	-3.60983	0.64527	0.67586	-0.0305902	20	61950761	R	II	COL20A1	Body	shore	Body-shore	chr20:61951346-61951549	NA	NA
cg18269183	Hypo(10198)	-0.0180687	0.0489961	2.95433	0.00797599	0.999997	-3.61111	0.0408652	0.0589339	-0.0180687	3	185827965	F	II	ETV5	TSS1500	shore	TSS1500-shore	chr3:185825462-185827003	NA	NA
cg23203302	Hypo(10198)	-0.0274056	0.896453	2.95413	0.00797963	0.999997	-3.61155	0.88412	0.911526	-0.0274056	11	64579179	F	II	MEN1	TSS1500	shore	TSS1500-shore	chr11:64577277-64578349	NA	NA
cg00221494	Hypo(10198)	-0.0143425	0.0648199	2.9539	0.00798365	0.999997	-3.61203	0.0583658	0.0727083	-0.0143425	13	98794593	R	II	FARP1	TSS1500	island	TSS1500-island	chr13:98794398-98796241	NA	NA
cg12061370	Hypo(10198)	-0.0202115	0.924479	2.9539	0.00798368	0.999997	-3.61203	0.915384	0.935595	-0.0202115	6	33147514	F	II	COL11A2	Body	opensea	Body-opensea		NA	NA
cg06052888	Hypo(10198)	-0.0517376	0.764819	2.95385	0.00798459	0.999997	-3.61214	0.741537	0.793274	-0.0517376	6	52225658	F	II	PAQR8	TSS1500	shore	TSS1500-shore	chr6:52226753-52228006	NA	NA
cg06740710	Hypo(10198)	-0.014115	0.0372209	2.95371	0.00798702	0.999997	-3.61244	0.0308692	0.0449842	-0.014115	15	68346336	R	I	PIAS1	TSS1500	island	TSS1500-island	chr15:68346303-68347408	NA	NA
cg10218472	Hypo(10198)	-0.0394199	0.452202	2.95367	0.00798782	0.999997	-3.61253	0.434463	0.473883	-0.0394199	6	31513867	F	II	NFKBIL1	TSS1500	shelf	TSS1500-shelf	chr6:31509668-31509896	NA	NA
cg05058167	Hypo(10198)	-0.0476315	0.329441	2.95312	0.00799747	0.999997	-3.61369	0.308007	0.355638	-0.0476315	17	37895424	F	I	GRB7	5'UTR	opensea	5'UTR-opensea		NA	NA
cg18517222	Hypo(10198)	-0.081757	0.823646	2.95178	0.00802136	0.999997	-3.61655	0.786855	0.868612	-0.081757	11	113660756	R	II		IGR	island	IGR-island	chr11:113660755-113661046	NA	NA
cg00958217	Hypo(10198)	-0.0266059	0.89367	2.95158	0.00802491	0.999997	-3.61697	0.881697	0.908303	-0.0266059	1	6681584	R	II	PHF13	Body	shelf	Body-shelf	chr1:6685071-6685691	NA	NA
cg12443622	Hypo(10198)	-0.0079282	0.0280353	2.951	0.00803537	0.999997	-3.61822	0.0244676	0.0323958	-0.0079282	17	42219154	R	II	C17orf53	TSS200	island	TSS200-island	chr17:42219153-42219616	NA	NA
cg06337557	Hypo(10198)	-0.0374539	0.399372	2.9508	0.00803893	0.999997	-3.61865	0.382518	0.419972	-0.0374539	11	92702373	R	II	MTNR1B	TSS1500	shore	TSS1500-shore	chr11:92702789-92703434	NA	NA
cg25043378	Hypo(10198)	-0.0662346	0.577208	2.94993	0.00805453	0.999997	-3.62051	0.547403	0.613637	-0.0662346	8	41522857	F	II	ANK1	TSS200	opensea	TSS200-opensea		NA	NA
cg05062820	Hypo(10198)	-0.0179012	0.132165	2.9497	0.0080587	0.999997	-3.621	0.124109	0.142011	-0.0179012	16	1098546	F	II		IGR	island	IGR-island	chr16:1098522-1098875	TRUE	TRUE
cg02183676	Hypo(10198)	-0.0180341	0.122836	2.94954	0.00806146	0.999997	-3.62133	0.114721	0.132755	-0.0180341	8	23261918	R	II	LOXL2	TSS200	shore	TSS200-shore	chr8:23260442-23261867	NA	NA
cg01459778	Hypo(10198)	-0.0117345	0.934607	2.94943	0.00806347	0.999997	-3.62157	0.929326	0.941061	-0.0117345	10	100075428	F	II		IGR	opensea	IGR-opensea		NA	TRUE		rs1252900
cg00374056	Hypo(10198)	-0.0395155	0.888531	2.94938	0.0080644	0.999997	-3.62168	0.870749	0.910264	-0.0395155	8	67872678	F	II		IGR	shore	IGR-shore	chr8:67873388-67875600	NA	NA
cg04636876	Hypo(10198)	-0.0509165	0.800066	2.94923	0.00806699	0.999997	-3.62199	0.777154	0.82807	-0.0509165	20	4702381	R	II	PRND	TSS200	opensea	TSS200-opensea		NA	NA
cg04663057	Hypo(10198)	-0.0448159	0.297858	2.94869	0.00807673	0.999997	-3.62314	0.277691	0.322506	-0.0448159	3	46933782	R	II	PTH1R	Body	island	Body-island	chr3:46933746-46934293	NA	TRUE
cg26410484	Hypo(10198)	-0.0103046	0.0516912	2.94826	0.00808445	0.999997	-3.62406	0.0470542	0.0573587	-0.0103046	12	133464646	R	I	CHFR	TSS1500	island	TSS1500-island	chr12:133463807-133464858	NA	NA
cg15103195	Hypo(10198)	-0.00895582	0.0707489	2.9481	0.00808736	0.999997	-3.62441	0.0667187	0.0756746	-0.00895582	7	100797603	R	II	AP1S1	TSS200	island	TSS200-island	chr7:100797532-100798479	NA	NA
cg05082466	Hypo(10198)	-0.150416	0.71181	2.94773	0.00809411	0.999997	-3.62521	0.644123	0.794539	-0.150416	6	2953123	R	II	SERPINB6	Body	opensea	Body-opensea		NA	TRUE
cg25607121	Hypo(10198)	-0.0325194	0.269319	2.94768	0.00809497	0.999997	-3.62531	0.254685	0.287205	-0.0325194	2	219745748	F	I	WNT10A	1stExon	island	1stExon-island	chr2:219744986-219745780	NA	NA
cg26473301	Hypo(10198)	-0.0228772	0.868526	2.94696	0.0081079	0.999997	-3.62684	0.858232	0.881109	-0.0228772	21	37695738	F	II	MORC3	Body	shelf	Body-shelf	chr21:37692208-37693059	NA	NA
cg25097904	Hypo(10198)	-0.0294415	0.336158	2.94685	0.00810993	0.999997	-3.62708	0.322909	0.352351	-0.0294415	5	141736095	F	I		IGR	shore	IGR-shore	chr5:141736249-141736980	NA	NA
cg03159883	Hypo(10198)	-0.0603123	0.51671	2.94654	0.0081155	0.999997	-3.62774	0.489569	0.549882	-0.0603123	6	14215435	F	II		IGR	shelf	IGR-shelf	chr6:14211081-14211744	NA	NA
cg25772827	Hypo(10198)	-0.0253957	0.162559	2.94646	0.00811692	0.999997	-3.6279	0.151131	0.176527	-0.0253957	1	34632573	F	I	C1orf94	TSS200	shore	TSS200-shore	chr1:34628783-34630976	NA	NA
cg26080305	Hypo(10198)	-0.0139669	0.906342	2.94634	0.00811915	0.999997	-3.62817	0.900057	0.914024	-0.0139669	17	26696372	F	II	SEBOX	TSS1500	shore	TSS1500-shore	chr17:26698359-26699557	NA	NA
cg16539741	Hypo(10198)	-0.0573968	0.457682	2.94615	0.00812257	0.999997	-3.62857	0.431853	0.48925	-0.0573968	7	29359435	R	II	CHN2	Body	opensea	Body-opensea		NA	TRUE
cg13598588	Hypo(10198)	-0.0149592	0.0831992	2.94585	0.00812793	0.999997	-3.6292	0.0764676	0.0914268	-0.0149592	9	130330745	R	II	FAM129B	Body	island	Body-island	chr9:130330540-130331180	NA	NA
cg16023306	Hypo(10198)	-0.0229528	0.936458	2.94474	0.00814816	0.999997	-3.63158	0.926129	0.949082	-0.0229528	19	30106588	R	II	POP4	Body	opensea	Body-opensea		NA	NA
cg17662083	Hypo(10198)	-0.0378981	0.732964	2.94466	0.0081496	0.999997	-3.63175	0.71591	0.753808	-0.0378981	19	36004632	F	II	DMKN	TSS200	opensea	TSS200-opensea		TRUE	TRUE
cg01166186	Hypo(10198)	-0.0374319	0.156518	2.94421	0.00815767	0.999997	-3.6327	0.139674	0.177106	-0.0374319	14	105887158	F	I	MTA1	Body	opensea	Body-opensea		NA	NA
cg08423142	Hypo(10198)	-0.023766	0.866069	2.94397	0.00816213	0.999997	-3.63323	0.855374	0.87914	-0.023766	15	59588622	R	II	MYO1E	Body	opensea	Body-opensea		NA	TRUE
cg25975485	Hypo(10198)	-0.0587298	0.408291	2.94321	0.00817594	0.999997	-3.63485	0.381863	0.440593	-0.0587298	12	54446537	F	II	HOXC4	5'UTR	shore	5'UTR-shore	chr12:54447744-54448091	TRUE	TRUE
cg13701510	Hypo(10198)	-0.0299344	0.841343	2.94319	0.00817621	0.999997	-3.63488	0.827873	0.857807	-0.0299344	19	49959893	F	II	ALDH16A1	Body	shelf	Body-shelf	chr19:49956279-49956837	NA	NA			rs9941447
cg24924210	Hypo(10198)	-0.0112981	0.0610605	2.94263	0.00818644	0.999997	-3.63608	0.0559763	0.0672744	-0.0112981	19	16683266	F	I	SLC35E1	TSS200	island	TSS200-island	chr19:16682657-16683792	NA	NA
cg16015474	Hypo(10198)	-0.0214197	0.866087	2.94241	0.00819047	0.999997	-3.63655	0.856449	0.877868	-0.0214197	6	33264213	R	II	RGL2	Body	shelf	Body-shelf	chr6:33266302-33267582	NA	NA
cg25885280	Hypo(10198)	-0.0568803	0.670489	2.94187	0.00820029	0.999997	-3.6377	0.644893	0.701773	-0.0568803	11	70760166	R	I	SHANK2	Body	opensea	Body-opensea		NA	TRUE
cg20268054	Hypo(10198)	-0.0217767	0.854414	2.94084	0.008219	0.999997	-3.63988	0.844615	0.866391	-0.0217767	11	393029	F	II	PKP3	TSS1500	shore	TSS1500-shore	chr11:394257-394619	NA	NA
cg02910913	Hypo(10198)	-0.0265705	0.138481	2.94071	0.00822139	0.999997	-3.64016	0.126524	0.153095	-0.0265705	17	72968277	R	II	C17orf28	Body	island	Body-island	chr17:72968167-72969164	TRUE	TRUE
cg08493294	Hypo(10198)	-0.011109	0.0595611	2.94057	0.00822408	0.999997	-3.64047	0.054562	0.0656711	-0.011109	2	25500416	F	II	DNMT3A	Body	island	Body-island	chr2:25499763-25500429	TRUE	NA
cg08586500	Hypo(10198)	-0.0296708	0.405547	2.94056	0.00822411	0.999997	-3.64048	0.392195	0.421866	-0.0296708	2	223916820	R	II	KCNE4	TSS200	shore	TSS200-shore	chr2:223917576-223918037	NA	TRUE
cg11796565	Hypo(10198)	-0.0423668	0.19838	2.94044	0.00822645	0.999997	-3.64075	0.179315	0.221682	-0.0423668	19	13205681	R	II	NFIX	3'UTR	shore	3'UTR-shore	chr19:13207375-13207621	NA	TRUE
cg00231644	Hypo(10198)	-0.0269634	0.10466	2.93991	0.00823609	0.999997	-3.64187	0.0925267	0.11949	-0.0269634	6	3158512	R	II	TUBB2A	TSS1500	shore	TSS1500-shore	chr6:3156959-3157167	NA	NA
cg17886546	Hypo(10198)	-0.0342146	0.348587	2.93974	0.00823922	0.999997	-3.64224	0.333191	0.367405	-0.0342146	20	43945735	R	II	RBPJL	3'UTR	shore	3'UTR-shore	chr20:43945121-43945661	NA	NA
cg06728497	Hypo(10198)	-0.0184826	0.0732137	2.9392	0.00824902	0.999997	-3.64338	0.0648966	0.0833792	-0.0184826	17	7284351	F	II	TNK1	TSS200	island	TSS200-island	chr17:7284223-7284687	TRUE	TRUE		rs76231574
cg09545894	Hypo(10198)	-0.0152537	0.914187	2.93918	0.00824938	0.999997	-3.64342	0.907322	0.922576	-0.0152537	13	24008532	R	II	SACS	TSS1500	opensea	TSS1500-opensea		NA	NA
cg23276238	Hypo(10198)	-0.00978734	0.0406664	2.93866	0.008259	0.999997	-3.64453	0.0362621	0.0460495	-0.00978734	15	42783487	F	I		IGR	shore	IGR-shore	chr15:42782959-42783377	NA	NA
cg13572782	Hypo(10198)	-0.130757	0.767953	2.93854	0.00826129	0.999997	-3.6448	0.709112	0.839869	-0.130757	18	74799495	F	II	MBP	Body	island	Body-island	chr18:74799144-74800038	TRUE	NA	high-CpG:72928388-72928596	rs7242091
cg02887652	Hypo(10198)	-0.0318839	0.732902	2.93844	0.00826303	0.999997	-3.645	0.718554	0.750438	-0.0318839	8	145758243	R	II	KIAA1688	Body	shore	Body-shore	chr8:145758485-145758692	TRUE	NA
cg20369204	Hypo(10198)	-0.033505	0.134171	2.93814	0.00826849	0.999997	-3.64563	0.119094	0.152599	-0.033505	8	92053404	F	II	TMEM55A	TSS1500	opensea	TSS1500-opensea		NA	NA
cg25769450	Hypo(10198)	-0.0252075	0.16082	2.93788	0.00827336	0.999997	-3.6462	0.149476	0.174684	-0.0252075	22	23864945	R	I		IGR	shore	IGR-shore	chr22:23863760-23864379	TRUE	NA
cg02152968	Hypo(10198)	-0.0954833	0.215532	2.93762	0.00827817	0.999997	-3.64675	0.172564	0.268047	-0.0954833	1	207494213	R	II	CD55	TSS1500	shore	TSS1500-shore	chr1:207494543-207495364	NA	NA
cg00125306	Hypo(10198)	-0.0131814	0.0667867	2.93704	0.00828888	0.999997	-3.64799	0.0608551	0.0740365	-0.0131814	17	77811842	R	I	CBX4	Body	shore	Body-shore	chr17:77812016-77812276	NA	NA
cg04153489	Hypo(10198)	-0.0303871	0.547695	2.93678	0.00829361	0.999997	-3.64854	0.534021	0.564408	-0.0303871	8	41655983	F	II	ANK1	TSS1500	island	TSS1500-island	chr8:41654875-41655984	TRUE	TRUE
cg22986084	Hypo(10198)	-0.0117245	0.10627	2.93675	0.00829409	0.999997	-3.6486	0.100994	0.112718	-0.0117245	14	39901328	F	I	FBXO33	1stExon	island	1stExon-island	chr14:39900676-39902206	NA	NA	high-CpG:38971049-38971167
cg00840694	Hypo(10198)	-0.0456878	0.663546	2.9366	0.00829697	0.999997	-3.64893	0.642986	0.688674	-0.0456878	8	1994574	R	II	MYOM2	5'UTR	opensea	5'UTR-opensea		NA	NA
cg19189459	Hypo(10198)	-0.00920012	0.0330596	2.93655	0.00829778	0.999997	-3.64902	0.0289195	0.0381196	-0.00920012	2	120770398	R	II	EPB41L5	TSS1500	island	TSS1500-island	chr2:120770397-120771151	NA	NA
cg21603891	Hypo(10198)	-0.0192104	0.0963309	2.93608	0.00830654	0.999997	-3.65003	0.0876863	0.106897	-0.0192104	17	68165697	R	II	KCNJ2	5'UTR	island	5'UTR-island	chr17:68164913-68165720	NA	NA
cg19947484	Hypo(10198)	-0.0327411	0.807475	2.93533	0.00832038	0.999997	-3.65163	0.792742	0.825483	-0.0327411	5	177799357	F	II	COL23A1	Body	opensea	Body-opensea		NA	NA
cg09436502	Hypo(10198)	-0.0237655	0.132019	2.93524	0.00832197	0.999997	-3.65181	0.121324	0.14509	-0.0237655	7	95226433	F	II	PDK4	TSS1500	shore	TSS1500-shore	chr7:95225503-95226194	TRUE	TRUE
cg05779585	Hypo(10198)	-0.0187943	0.920666	2.9351	0.0083247	0.999997	-3.65212	0.912209	0.931003	-0.0187943	8	1246817	R	II		IGR	shore	IGR-shore	chr8:1245671-1246464	NA	NA
cg09010387	Hypo(10198)	-0.00988423	0.043973	2.93505	0.0083256	0.999997	-3.65223	0.0395251	0.0494094	-0.00988423	8	28269964	R	II		IGR	island	IGR-island	chr8:28269236-28269990	NA	NA
cg00083993	Hypo(10198)	-0.0257508	0.897113	2.9348	0.00833018	0.999997	-3.65276	0.885526	0.911276	-0.0257508	5	146133678	F	II	PPP2R2B	Body	opensea	Body-opensea		NA	TRUE
cg14750616	Hypo(10198)	-0.0142283	0.927916	2.93475	0.00833111	0.999997	-3.65286	0.921513	0.935741	-0.0142283	10	24832879	R	II	KIAA1217	Body	opensea	Body-opensea		NA	NA
cg03243595	Hypo(10198)	-0.0357919	0.933494	2.93436	0.0083383	0.999997	-3.65369	0.917388	0.95318	-0.0357919	17	79673106	F	I	MRPL12	Body	shore	Body-shore	chr17:79674200-79674665	NA	NA			rs12942665
cg22224597	Hypo(10198)	-0.0305081	0.13923	2.93434	0.00833866	0.999997	-3.65373	0.125501	0.156009	-0.0305081	1	41444871	R	II	CTPS	TSS200	island	TSS200-island	chr1:41444870-41446116	NA	NA
cg20401945	Hypo(10198)	-0.0398658	0.515677	2.93424	0.00834051	0.999997	-3.65394	0.497738	0.537603	-0.0398658	16	29912460	F	II	ASPHD1	1stExon	shore	1stExon-shore	chr16:29912896-29913203	NA	NA
cg26565476	Hypo(10198)	-0.0558625	0.758866	2.93386	0.00834768	0.999997	-3.65477	0.733728	0.78959	-0.0558625	8	37730793	F	II	RAB11FIP1	Body	opensea	Body-opensea		NA	NA
cg21794419	Hypo(10198)	-0.0613248	0.713903	2.93383	0.0083482	0.999997	-3.65483	0.686307	0.747632	-0.0613248	3	182973032	F	II	MCF2L2	Body	shore	Body-shore	chr3:182971429-182972635	NA	NA
cg04649215	Hypo(10198)	-0.0199223	0.915738	2.93371	0.00835033	0.999997	-3.65507	0.906773	0.926695	-0.0199223	20	62048869	R	I	KCNQ2	Body	shelf	Body-shelf	chr20:62051941-62052286	NA	TRUE
cg11449735	Hypo(10198)	-0.01119	0.936055	2.93346	0.00835504	0.999997	-3.65561	0.93102	0.94221	-0.01119	5	179308555	R	II	TBC1D9B	Body	shelf	Body-shelf	chr5:179306108-179306346	NA	NA
cg00768409	Hypo(10198)	-0.0311408	0.175196	2.93343	0.0083555	0.999997	-3.65566	0.161183	0.192324	-0.0311408	15	83954392	R	II	BNC1	TSS1500	shore	TSS1500-shore	chr15:83951980-83953930	TRUE	NA
cg14543200	Hypo(10198)	-0.0181506	0.83126	2.93322	0.00835942	0.999997	-3.65611	0.823092	0.841243	-0.0181506	14	61977951	F	II	PRKCH	Body	opensea	Body-opensea		NA	TRUE		rs17098626
cg03717584	Hypo(10198)	-0.0623742	0.659025	2.93295	0.00836447	0.999997	-3.65669	0.630956	0.69333	-0.0623742	10	74498683	R	II	CCDC109A	Body	opensea	Body-opensea		NA	TRUE
cg09912512	Hypo(10198)	-0.0549895	0.535133	2.9326	0.00837107	0.999997	-3.65745	0.510388	0.565378	-0.0549895	22	42761285	R	II		IGR	shelf	IGR-shelf	chr22:42764389-42765248	NA	NA
cg22447511	Hypo(10198)	-0.0476817	0.216993	2.9324	0.00837475	0.999997	-3.65787	0.195536	0.243218	-0.0476817	5	179085626	F	II		IGR	shore	IGR-shore	chr5:179084875-179085338	NA	NA
cg25925023	Hypo(10198)	-0.0558653	0.149708	2.93227	0.00837721	0.999997	-3.65815	0.124568	0.180434	-0.0558653	2	220299484	F	I	SPEG	TSS1500	island	TSS1500-island	chr2:220299483-220300243	TRUE	TRUE		rs59416617
cg14833254	Hypo(10198)	-0.00741406	0.0231118	2.93217	0.00837894	0.999997	-3.65835	0.0197754	0.0271895	-0.00741406	15	69745085	R	I	RPLP1	TSS200	island	TSS200-island	chr15:69745049-69745746	NA	NA
cg13683534	Hypo(10198)	-0.041913	0.334441	2.93183	0.00838541	0.999997	-3.65909	0.31558	0.357493	-0.041913	9	139221076	R	II	GPSM1	TSS1500	opensea	TSS1500-opensea		NA	TRUE
cg01119512	Hypo(10198)	-0.0228219	0.18253	2.93175	0.00838691	0.999997	-3.65926	0.17226	0.195082	-0.0228219	1	24646205	F	II	GRHL3	Body	shore	Body-shore	chr1:24648202-24648985	NA	TRUE
cg18615457	Hypo(10198)	-0.0200028	0.894241	2.93133	0.00839465	0.999997	-3.66014	0.88524	0.905243	-0.0200028	14	45719962	R	I	C14orf106	5'UTR	shelf	5'UTR-shelf	chr14:45722148-45722802	NA	NA
cg00072711	Hypo(10198)	-0.0120005	0.0648106	2.93123	0.00839661	0.999997	-3.66036	0.0594103	0.0714108	-0.0120005	9	34381150	F	II	C9orf24	Body	island	Body-island	chr9:34380737-34381151	NA	NA		rs3753033
cg05167429	Hypo(10198)	-0.044119	0.787358	2.93109	0.0083991	0.999997	-3.66065	0.767504	0.811623	-0.044119	16	33854086	R	I		IGR	shore	IGR-shore	chr16:33852582-33853710	NA	NA
cg21961583	Hypo(10198)	-0.0135789	0.061787	2.93077	0.00840519	0.999997	-3.66134	0.0556765	0.0692553	-0.0135789	2	170684455	F	II	UBR3	1stExon	island	1stExon-island	chr2:170683860-170684629	NA	NA
cg06521544	Hypo(10198)	-0.0218518	0.892658	2.93075	0.00840551	0.999997	-3.66138	0.882825	0.904677	-0.0218518	3	57114657	R	II	ARHGEF3	TSS1500	shore	TSS1500-shore	chr3:57112567-57113908	NA	NA
cg13133503	Hypo(10198)	-0.0140813	0.935574	2.93072	0.00840609	0.999997	-3.66145	0.929237	0.943319	-0.0140813	1	87018760	F	I	CLCA4	Body	island	Body-island	chr1:87018668-87019254	NA	NA			rs6676936
cg11020333	Hypo(10198)	-0.0381925	0.916645	2.92931	0.00843239	0.999997	-3.66444	0.899458	0.937651	-0.0381925	7	2861855	R	II	GNA12	Body	opensea	Body-opensea		TRUE	TRUE
cg24977027	Hypo(10198)	-0.0166529	0.946541	2.92898	0.00843868	0.999997	-3.66515	0.939047	0.9557	-0.0166529	2	88469347	R	II	THNSL2	TSS1500	shore	TSS1500-shore	chr2:88469691-88470386	NA	NA
cg00679546	Hypo(10198)	-0.00690358	0.0358277	2.9289	0.00844004	0.999997	-3.66531	0.0327211	0.0396247	-0.00690358	17	60729882	R	II	MRC2	Body	island	Body-island	chr17:60729645-60730269	NA	NA
cg04845871	Hypo(10198)	-0.0406211	0.347777	2.92866	0.0084446	0.999997	-3.66582	0.329497	0.370119	-0.0406211	1	207996319	R	II		IGR	opensea	IGR-opensea		TRUE	TRUE
cg08606356	Hypo(10198)	-0.0109186	0.0353777	2.92865	0.00844484	0.999997	-3.66585	0.0304643	0.0413829	-0.0109186	11	35160571	F	II	CD44	5'UTR	island	5'UTR-island	chr11:35160375-35161000	TRUE	NA	high-CpG:35116961-35117464	rs79713903
cg24896366	Hypo(10198)	-0.0189644	0.901544	2.92845	0.00844852	0.999997	-3.66627	0.89301	0.911975	-0.0189644	19	17937492	F	II	JAK3	3'UTR	opensea	3'UTR-opensea		NA	NA		rs3212799
cg13237021	Hypo(10198)	-0.0283562	0.916087	2.92835	0.00845052	0.999997	-3.66649	0.903327	0.931683	-0.0283562	11	69949774	R	II	ANO1	Body	opensea	Body-opensea		NA	NA
cg21116457	Hypo(10198)	-0.0693672	0.736462	2.92768	0.00846304	0.999997	-3.66791	0.705247	0.774614	-0.0693672	18	43304007	F	II	SLC14A1	TSS200	opensea	TSS200-opensea		NA	NA
cg00545229	Hypo(10198)	-0.0112486	0.944767	2.92687	0.00847829	0.999997	-3.66964	0.939706	0.950954	-0.0112486	4	15429531	R	II	C1QTNF7	TSS200	opensea	TSS200-opensea		NA	TRUE
cg09723341	Hypo(10198)	-0.0440048	0.277125	2.92684	0.00847875	0.999997	-3.66969	0.257322	0.301327	-0.0440048	16	4986076	F	II	PPL	Body	shore	Body-shore	chr16:4986167-4987533	TRUE	TRUE
cg12199378	Hypo(10198)	-0.0116796	0.0219996	2.92666	0.00848221	0.999997	-3.67008	0.0167437	0.0284234	-0.0116796	17	8022237	F	I	ALOXE3	TSS200	island	TSS200-island	chr17:8022050-8022306	NA	NA
cg03376871	Hypo(10198)	-0.064353	0.57808	2.92656	0.0084841	0.999997	-3.67029	0.549121	0.613474	-0.064353	16	33938155	F	I		IGR	shore	IGR-shore	chr16:33938460-33939355	TRUE	NA		rs76131323	rs79387864
cg07950000	Hypo(10198)	-0.0244969	0.242725	2.92561	0.00850194	0.999997	-3.6723	0.231701	0.256198	-0.0244969	21	31312333	R	II	GRIK1	TSS200	shore	TSS200-shore	chr21:31311386-31312106	NA	TRUE
cg06850417	Hypo(10198)	-0.0321161	0.78832	2.92556	0.00850295	0.999997	-3.67242	0.773868	0.805984	-0.0321161	5	1672318	R	II		IGR	opensea	IGR-opensea		NA	NA
cg23679769	Hypo(10198)	-0.0278912	0.178493	2.92542	0.00850558	0.999997	-3.67271	0.165941	0.193833	-0.0278912	1	156542017	R	II	IQGAP3	Body	shore	Body-shore	chr1:156542099-156542502	NA	TRUE
cg12266861	Hypo(10198)	-0.0302309	0.876859	2.92537	0.00850655	0.999997	-3.67282	0.863255	0.893486	-0.0302309	1	35449720	F	II		IGR	shore	IGR-shore	chr1:35450649-35451037	NA	NA
cg00875382	Hypo(10198)	-0.0267864	0.92287	2.92528	0.00850831	0.999997	-3.67302	0.910817	0.937603	-0.0267864	4	103542236	R	II		IGR	opensea	IGR-opensea		TRUE	TRUE
cg23412850	Hypo(10198)	-0.0298879	0.159404	2.92497	0.00851419	0.999997	-3.67368	0.145954	0.175842	-0.0298879	12	93967387	F	II	SOCS2	Body	island	Body-island	chr12:93963963-93967395	NA	NA
cg01750157	Hypo(10198)	-0.0201914	0.100192	2.9247	0.00851918	0.999997	-3.67424	0.0911054	0.111297	-0.0201914	17	72426840	F	II	GPRC5C	TSS1500	island	TSS1500-island	chr17:72426783-72428977	NA	NA
cg09602766	Hypo(10198)	-0.00841224	0.967701	2.92465	0.0085201	0.999997	-3.67435	0.963915	0.972327	-0.00841224	17	8293487	F	II		IGR	shelf	IGR-shelf	chr17:8295899-8296320	NA	NA
cg17501210	Hypo(10198)	-0.0356277	0.73327	2.9244	0.008525	0.999997	-3.6749	0.717237	0.752865	-0.0356277	6	166970252	R	II	RPS6KA2	Body	opensea	Body-opensea		TRUE	NA
cg26870936	Hypo(10198)	-0.0360326	0.344716	2.92422	0.00852839	0.999997	-3.67528	0.328502	0.364534	-0.0360326	17	73631785	F	II	RECQL5	Body	shelf	Body-shelf	chr17:73627542-73627824	NA	NA
cg08673054	Hypo(10198)	-0.0383039	0.244625	2.9228	0.00855534	0.999997	-3.6783	0.227388	0.265692	-0.0383039	19	10541704	F	I	PDE4A	Body	shore	Body-shore	chr19:10542662-10543120	NA	NA
cg10444758	Hypo(10198)	-0.0351882	0.713192	2.92225	0.00856567	0.999997	-3.67945	0.697357	0.732545	-0.0351882	12	132918146	F	II		IGR	shelf	IGR-shelf	chr12:132922117-132922443	NA	NA
cg09255514	Hypo(10198)	-0.136882	0.691992	2.92188	0.00857274	0.999997	-3.68024	0.630395	0.767277	-0.136882	16	16181832	R	II	ABCC1	Body	opensea	Body-opensea		NA	TRUE
cg04114544	Hypo(10198)	-0.0121178	0.910998	2.92169	0.0085763	0.999997	-3.68064	0.905545	0.917663	-0.0121178	22	29466387	F	II		IGR	shore	IGR-shore	chr22:29467291-29467817	NA	NA
cg03221776	Hypo(10198)	-0.00925665	0.0456053	2.92126	0.00858458	0.999997	-3.68157	0.0414398	0.0506965	-0.00925665	8	145733971	F	II	MFSD3	TSS1500	island	TSS1500-island	chr8:145733793-145735370	NA	NA
cg01906944	Hypo(10198)	-0.04393	0.453098	2.92105	0.00858863	0.999997	-3.68202	0.433329	0.477259	-0.04393	20	45439769	R	II		IGR	shore	IGR-shore	chr20:45440084-45440347	NA	NA	high-CpG:44873138-44873250
cg09265161	Hypo(10198)	-0.0676318	0.520706	2.92042	0.00860068	0.999997	-3.68336	0.490272	0.557904	-0.0676318	19	42428938	R	I		IGR	shelf	IGR-shelf	chr19:42431916-42432376	NA	NA
cg25260114	Hypo(10198)	-0.0130773	0.0359943	2.92023	0.00860425	0.999997	-3.68376	0.0301095	0.0431867	-0.0130773	11	110166415	F	II	RDX	5'UTR	shore	5'UTR-shore	chr11:110166564-110167759	NA	NA		rs10789759
cg03707183	Hypo(10198)	-0.0503911	0.252217	2.92004	0.00860791	0.999997	-3.68416	0.229542	0.279933	-0.0503911	7	4901449	R	I	PAPOLB	5'UTR	island	5'UTR-island	chr7:4901336-4901753	NA	NA			rs34161797
cg15837830	Hypo(10198)	-0.0223968	0.885168	2.92003	0.00860812	0.999997	-3.68419	0.875089	0.897486	-0.0223968	8	49547108	F	II		IGR	opensea	IGR-opensea		NA	NA
cg03784956	Hypo(10198)	-0.117557	0.7854	2.92	0.00860858	0.999997	-3.68424	0.7325	0.850057	-0.117557	1	228785238	F	II	DUSP5P	Body	shore	Body-shore	chr1:228785986-228786204	NA	NA			rs34194666
cg27423445	Hypo(10198)	-0.0474774	0.482448	2.91989	0.00861063	0.999997	-3.68447	0.461083	0.508561	-0.0474774	12	12879764	R	II	APOLD1	Body	shore	Body-shore	chr12:12876630-12879002	TRUE	NA
cg13930596	Hypo(10198)	-0.0145449	0.0732364	2.9197	0.00861443	0.999997	-3.68489	0.0666912	0.0812361	-0.0145449	12	115108282	R	II	TBX3	3'UTR	shore	3'UTR-shore	chr12:115109503-115110061	NA	NA
cg19188060	Hypo(10198)	-0.0105299	0.0643672	2.91925	0.00862297	0.999997	-3.68584	0.0596288	0.0701586	-0.0105299	3	184017239	F	I	PSMD2	Body	island	Body-island	chr3:184016577-184017416	NA	NA
cg09404429	Hypo(10198)	-0.0392034	0.50067	2.91905	0.00862678	0.999997	-3.68626	0.483028	0.522232	-0.0392034	17	21367130	F	II		IGR	island	IGR-island	chr17:21367114-21367592	NA	NA			rs35713769
cg26085966	Hypo(10198)	-0.0128461	0.128195	2.91902	0.00862733	0.999997	-3.68632	0.122415	0.135261	-0.0128461	14	64319812	R	I	SYNE2	5'UTR	island	5'UTR-island	chr14:64319622-64320526	NA	NA	high-CpG:63389360-63390089
cg13751012	Hypo(10198)	-0.0417404	0.496248	2.91854	0.00863648	0.999997	-3.68734	0.477465	0.519206	-0.0417404	14	99848890	F	II		IGR	opensea	IGR-opensea		NA	NA
cg16414659	Hypo(10198)	-0.0170743	0.822729	2.91851	0.00863705	0.999997	-3.6874	0.815046	0.83212	-0.0170743	3	145736001	R	I		IGR	opensea	IGR-opensea		NA	NA
cg04791390	Hypo(10198)	-0.0481428	0.71882	2.91779	0.00865089	0.999997	-3.68893	0.697155	0.745298	-0.0481428	2	154332333	F	II		IGR	shelf	IGR-shelf	chr2:154334449-154335458	NA	TRUE
cg14753432	Hypo(10198)	-0.0250412	0.255163	2.91688	0.00866848	0.999997	-3.69088	0.243895	0.268936	-0.0250412	11	44324833	R	II	ALX4	Body	shore	Body-shore	chr11:44324875-44325087	TRUE	NA
cg05328894	Hypo(10198)	-0.0132256	0.057492	2.91652	0.00867532	0.999997	-3.69163	0.0515405	0.0647661	-0.0132256	19	51321780	F	II		IGR	island	IGR-island	chr19:51321267-51321781	TRUE	NA		rs2411334
cg06257038	Hypo(10198)	-0.0171836	0.936611	2.91605	0.00868443	0.999997	-3.69263	0.928879	0.946062	-0.0171836	12	127268720	F	II		IGR	opensea	IGR-opensea		NA	TRUE
cg05365320	Hypo(10198)	-0.0158529	0.922976	2.91557	0.00869368	0.999997	-3.69365	0.915842	0.931695	-0.0158529	1	200971339	R	II	KIF21B	Body	shore	Body-shore	chr1:200969623-200969938	NA	NA
cg23990535	Hypo(10198)	-0.00891182	0.0424911	2.9155	0.00869501	0.999997	-3.6938	0.0384807	0.0473926	-0.00891182	1	10002719	R	II	NMNAT1	TSS1500	shore	TSS1500-shore	chr1:10003165-10003585	NA	NA
cg20717059	Hypo(10198)	-0.00868941	0.0326146	2.91434	0.00871749	0.999997	-3.69627	0.0287044	0.0373938	-0.00868941	8	11324817	F	II	FAM167A	TSS1500	shore	TSS1500-shore	chr8:11323779-11324697	NA	NA
cg14931686	Hypo(10198)	-0.00716708	0.0179693	2.91425	0.00871925	0.999997	-3.69646	0.0147441	0.0219112	-0.00716708	11	47870114	R	II	NUP160	TSS200	island	TSS200-island	chr11:47869793-47870356	NA	NA
cg27407385	Hypo(10198)	-0.0128504	0.945896	2.91352	0.00873332	0.999997	-3.69801	0.940113	0.952964	-0.0128504	16	860721	R	II	PRR25	Body	shelf	Body-shelf	chr16:863278-863917	NA	NA
cg19108966	Hypo(10198)	-0.0145085	0.936336	2.91333	0.00873697	0.999997	-3.69841	0.929807	0.944315	-0.0145085	3	47555866	F	II	C3orf75	TSS1500	shore	TSS1500-shore	chr3:47554805-47555404	NA	NA
cg06943467	Hypo(10198)	-0.0117128	0.9499	2.91283	0.00874674	0.999997	-3.69948	0.94463	0.956343	-0.0117128	9	135360863	F	II	C9orf171	Body	shore	Body-shore	chr9:135361992-135362481	NA	NA
cg04569055	Hypo(10198)	-0.0086471	0.0303748	2.91267	0.00874983	0.999997	-3.69981	0.0264836	0.0351307	-0.0086471	8	22436976	R	II	PDLIM2	1stExon	island	1stExon-island	chr8:22436295-22437076	NA	TRUE
cg09046427	Hypo(10198)	-0.0282191	0.785477	2.91249	0.00875341	0.999997	-3.70021	0.772778	0.800997	-0.0282191	12	128754675	F	II	TMEM132C	Body	shore	Body-shore	chr12:128751041-128753151	NA	NA
cg03442064	Hypo(10198)	-0.010513	0.0595377	2.91162	0.00877028	0.999997	-3.70205	0.0548069	0.0653199	-0.010513	6	41515050	F	II	FOXP4	5'UTR	island	5'UTR-island	chr6:41513652-41516189	NA	NA
cg03077730	Hypo(10198)	-0.029156	0.677828	2.91125	0.00877745	0.999997	-3.70283	0.664708	0.693864	-0.029156	12	10330740	R	I	C12orf59	TSS1500	opensea	TSS1500-opensea		NA	NA
cg24581650	Hypo(10198)	-0.0516906	0.776449	2.91103	0.00878172	0.999997	-3.7033	0.753188	0.804879	-0.0516906	5	172263112	R	II	ERGIC1	Body	shore	Body-shore	chr5:172261145-172261671	NA	TRUE
cg10928257	Hypo(10198)	-0.0300205	0.0746148	2.91023	0.00879725	0.999997	-3.70499	0.0611056	0.0911261	-0.0300205	5	54469551	F	II	MIR449C	TSS1500	shore	TSS1500-shore	chr5:54468783-54469324	NA	TRUE
cg08877188	Hypo(10198)	-0.0296109	0.865664	2.90993	0.00880322	0.999997	-3.70564	0.85234	0.88195	-0.0296109	3	195943579	F	I	OSTalpha	1stExon	opensea	1stExon-opensea		NA	TRUE
cg02941286	Hypo(10198)	-0.0189879	0.890665	2.90978	0.00880605	0.999997	-3.70594	0.882121	0.901108	-0.0189879	4	778336	R	II		IGR	shore	IGR-shore	chr4:778661-780592	NA	NA
cg06621691	Hypo(10198)	-0.0806374	0.780819	2.90948	0.00881201	0.999997	-3.70659	0.744533	0.82517	-0.0806374	7	4175814	F	II	SDK1	Body	opensea	Body-opensea		NA	NA
cg11925872	Hypo(10198)	-0.017687	0.885974	2.90941	0.00881342	0.999997	-3.70674	0.878015	0.895702	-0.017687	11	114004145	F	II	ZBTB16	Body	opensea	Body-opensea		NA	NA
cg02918557	Hypo(10198)	-0.062036	0.410148	2.90934	0.00881463	0.999997	-3.70687	0.382232	0.444268	-0.062036	7	4901337	R	II	RADIL	Body	island	Body-island	chr7:4901336-4901753	NA	NA			rs77934742
cg17051321	Hypo(10198)	-0.0195192	0.139853	2.90922	0.00881703	0.999997	-3.70714	0.131069	0.150589	-0.0195192	15	83952508	F	II	BNC1	Body	island	Body-island	chr15:83951980-83953930	TRUE	NA		rs76729595
cg03550233	Hypo(10198)	-0.0283811	0.3694	2.90908	0.00881982	0.999997	-3.70744	0.356629	0.38501	-0.0283811	17	39685482	R	II	KRT19	TSS1500	shore	TSS1500-shore	chr17:39683908-39684599	NA	NA
cg15599832	Hypo(10198)	-0.0509216	0.841222	2.90907	0.00881992	0.999997	-3.70745	0.818307	0.869229	-0.0509216	5	38845129	R	II	OSMR	TSS1500	shore	TSS1500-shore	chr5:38845502-38846476	NA	NA
cg20279254	Hypo(10198)	-0.0358221	0.684306	2.90897	0.00882199	0.999997	-3.70767	0.668186	0.704008	-0.0358221	14	104758477	F	II		IGR	opensea	IGR-opensea		NA	TRUE
cg13708497	Hypo(10198)	-0.0102865	0.0568966	2.90895	0.00882234	0.999997	-3.70771	0.0522677	0.0625542	-0.0102865	14	104604177	F	II	KIF26A	TSS1500	island	TSS1500-island	chr14:104601959-104605672	NA	TRUE
cg02538833	Hypo(10198)	-0.0159247	0.930472	2.90868	0.00882753	0.999997	-3.70827	0.923305	0.93923	-0.0159247	1	9822207	R	II	CLSTN1	Body	shore	Body-shore	chr1:9822576-9822817	NA	NA
cg04975778	Hypo(10198)	-0.00952096	0.0311447	2.9086	0.00882916	0.999997	-3.70845	0.0268603	0.0363812	-0.00952096	2	62733617	R	II	TMEM17	TSS200	shore	TSS200-shore	chr2:62732758-62733497	NA	NA
cg21296602	Hypo(10198)	-0.0171383	0.956672	2.90788	0.00884324	0.999997	-3.70998	0.948959	0.966098	-0.0171383	11	93476060	F	II	TAF1D	TSS1500	shore	TSS1500-shore	chr11:93474085-93475075	NA	NA
cg22623319	Hypo(10198)	-0.0507388	0.7599	2.90778	0.00884532	0.999997	-3.7102	0.737067	0.787806	-0.0507388	10	112427911	R	II	RBM20	Body	shelf	Body-shelf	chr10:112431835-112432426	NA	TRUE
cg23967554	Hypo(10198)	-0.0481116	0.206327	2.90676	0.00886537	0.999997	-3.71237	0.184677	0.232789	-0.0481116	10	104170222	F	II	PSD	Body	island	Body-island	chr10:104170168-104170872	NA	TRUE
cg17497271	Hypo(10198)	-0.0215043	0.123419	2.90665	0.00886752	0.999997	-3.7126	0.113742	0.135247	-0.0215043	15	40212781	R	II	GPR176	5'UTR	island	5'UTR-island	chr15:40211961-40213444	TRUE	NA	high-CpG:37999634-38000460	rs66690776
cg05330056	Hypo(10198)	-0.0527154	0.281739	2.90639	0.00887258	0.999997	-3.71314	0.258017	0.310732	-0.0527154	5	37834102	F	II	GDNF	Body	shore	Body-shore	chr5:37834671-37835128	NA	TRUE
cg08072402	Hypo(10198)	-0.0380702	0.113137	2.90568	0.00888652	0.999997	-3.71465	0.0960049	0.134075	-0.0380702	11	41481502	R	II		IGR	opensea	IGR-opensea		NA	NA
cg22558825	Hypo(10198)	-0.0265717	0.367527	2.9055	0.00889014	0.999997	-3.71504	0.35557	0.382142	-0.0265717	10	103329449	R	I		IGR	island	IGR-island	chr10:103329326-103329535	NA	NA
cg06679538	Hypo(10198)	-0.0253082	0.140321	2.90531	0.00889375	0.999997	-3.71542	0.128933	0.154241	-0.0253082	15	101458783	R	I	LRRK1	TSS1500	island	TSS1500-island	chr15:101458286-101460223	NA	NA
cg22906486	Hypo(10198)	-0.0455712	0.436195	2.90492	0.00890159	0.999997	-3.71627	0.415687	0.461259	-0.0455712	5	178773355	R	II	ADAMTS2	TSS1500	shore	TSS1500-shore	chr5:178770724-178772794	NA	NA
cg06432753	Hypo(10198)	-0.0355117	0.779435	2.90485	0.00890281	0.999997	-3.7164	0.763454	0.798966	-0.0355117	4	146118165	F	II		IGR	opensea	IGR-opensea		NA	NA
cg27310251	Hypo(10198)	-0.0107076	0.0191557	2.90463	0.00890716	0.999997	-3.71687	0.0143373	0.0250449	-0.0107076	5	81574067	F	I	RPS23	Body	island	Body-island	chr5:81573833-81574295	TRUE	NA
cg19986872	Hypo(10198)	-0.021846	0.0849902	2.90388	0.00892201	0.999997	-3.71846	0.0751595	0.0970055	-0.021846	5	131347773	R	II	ACSL6	TSS1500	island	TSS1500-island	chr5:131346892-131347776	TRUE	NA
cg13210763	Hypo(10198)	-0.106846	0.529442	2.90371	0.00892538	0.999997	-3.71882	0.481361	0.588207	-0.106846	4	58309519	R	II		IGR	opensea	IGR-opensea		NA	TRUE
cg05889321	Hypo(10198)	-0.0134142	0.0757066	2.90367	0.00892622	0.999997	-3.71891	0.0696702	0.0830844	-0.0134142	10	97416837	R	II	ALDH18A1	TSS1500	shore	TSS1500-shore	chr10:97415860-97416726	NA	NA
cg05663031	Hypo(10198)	-0.0401993	0.83605	2.90325	0.00893461	0.999997	-3.71981	0.81796	0.858159	-0.0401993	3	187453721	R	II	BCL6	5'UTR	shore	5'UTR-shore	chr3:187455330-187455843	NA	NA
cg00804338	Hypo(10198)	-0.130293	0.200674	2.90162	0.00896695	0.999997	-3.72326	0.142042	0.272335	-0.130293	13	114239234	R	I	TFDP1	5'UTR	opensea	5'UTR-opensea		NA	NA
cg18670483	Hypo(10198)	-0.0481932	0.834873	2.90132	0.00897284	0.999997	-3.72389	0.813186	0.861379	-0.0481932	5	66486419	F	II	CD180	Body	opensea	Body-opensea		NA	TRUE
cg17258816	Hypo(10198)	-0.04139	0.183314	2.9013	0.00897332	0.999997	-3.72394	0.164689	0.206079	-0.04139	17	73029361	F	II		IGR	shore	IGR-shore	chr17:73030676-73031160	NA	NA
cg01695255	Hypo(10198)	-0.0543331	0.784914	2.90091	0.00898107	0.999997	-3.72477	0.760464	0.814797	-0.0543331	13	35350760	R	II		IGR	opensea	IGR-opensea		NA	TRUE
cg17349199	Hypo(10198)	-0.0524421	0.630893	2.9008	0.00898326	0.999997	-3.725	0.607294	0.659736	-0.0524421	10	118429452	F	II	C10orf82	1stExon	island	1stExon-island	chr10:118429430-118429853	NA	NA
cg00239491	Hypo(10198)	-0.0119017	0.950235	2.90076	0.00898392	0.999997	-3.72507	0.944879	0.956781	-0.0119017	13	113405479	R	II	ATP11A	Body	opensea	Body-opensea		NA	NA
cg24018756	Hypo(10198)	-0.121262	0.448659	2.90068	0.00898559	0.999997	-3.72525	0.394092	0.515353	-0.121262	11	300286	R	II	IFITM5	TSS1500	shore	TSS1500-shore	chr11:299389-299635	TRUE	NA
cg13828873	Hypo(10198)	-0.0207449	0.0478077	2.90021	0.00899491	0.999997	-3.72624	0.0384725	0.0592174	-0.0207449	14	35184330	F	II	CFL2	TSS1500	shore	TSS1500-shore	chr14:35183385-35184196	NA	NA
cg22207820	Hypo(10198)	-0.0133503	0.92843	2.90002	0.00899872	0.999997	-3.72665	0.922422	0.935772	-0.0133503	12	117768856	F	II	NOS1	Body	opensea	Body-opensea		NA	NA		rs55862170
cg17679824	Hypo(10198)	-0.0325823	0.084922	2.89959	0.0090073	0.999997	-3.72756	0.0702599	0.102842	-0.0325823	5	65018933	F	I	SGTB	TSS1500	shore	TSS1500-shore	chr5:65017603-65018512	NA	NA
cg10242825	Hypo(10198)	-0.0149222	0.0591685	2.89886	0.00902185	0.999997	-3.7291	0.0524536	0.0673758	-0.0149222	1	146697520	F	II	FMO5	TSS1500	opensea	TSS1500-opensea		NA	NA
cg06827611	Hypo(10198)	-0.0183573	0.885136	2.89868	0.00902547	0.999997	-3.72949	0.876875	0.895232	-0.0183573	2	96993311	R	II	ITPRIPL1	Body	shelf	Body-shelf	chr2:96990857-96991283	NA	NA
cg08241295	Hypo(10198)	-0.0981774	0.660117	2.89838	0.00903159	0.999997	-3.73013	0.615937	0.714115	-0.0981774	7	76829979	R	II	CCDC146	Body	opensea	Body-opensea		NA	NA
cg09832102	Hypo(10198)	-0.0218197	0.903477	2.89812	0.00903663	0.999997	-3.73067	0.893658	0.915478	-0.0218197	17	75503269	R	II		IGR	opensea	IGR-opensea		NA	NA
cg08475996	Hypo(10198)	-0.0114847	0.963568	2.89795	0.00904012	0.999997	-3.73104	0.9584	0.969884	-0.0114847	15	25513277	F	II	HBII-52-46	TSS1500	opensea	TSS1500-opensea		NA	NA
cg23769143	Hypo(10198)	-0.0369982	0.580296	2.89746	0.00905003	0.999997	-3.73208	0.563647	0.600645	-0.0369982	3	12200667	F	II	SYN2	Body	shore	Body-shore	chr3:12200183-12200532	NA	NA		rs71304091
cg09299055	Hypo(10198)	-0.02226	0.071843	2.89741	0.00905103	0.999997	-3.73219	0.061826	0.0840859	-0.02226	15	41793629	F	II	ITPKA	Body	island	Body-island	chr15:41793562-41795305	NA	TRUE
cg24133106	Hypo(10198)	-0.0118021	0.0233263	2.89736	0.00905195	0.999997	-3.73229	0.0180154	0.0298175	-0.0118021	7	129690864	F	II	ZC3HC1	Body	shore	Body-shore	chr7:129690960-129691326	TRUE	TRUE
cg16557736	Hypo(10198)	-0.00914619	0.970873	2.89701	0.00905888	0.999997	-3.73302	0.966757	0.975903	-0.00914619	5	125999300	R	II		IGR	opensea	IGR-opensea		NA	NA
cg05176991	Hypo(10198)	-0.0171996	0.0656563	2.89594	0.00908051	0.999997	-3.7353	0.0579165	0.0751161	-0.0171996	18	24128116	F	II	KCTD1	5'UTR	island	5'UTR-island	chr18:24126780-24131138	NA	NA
cg17188055	Hypo(10198)	-0.00692826	0.0226045	2.89516	0.0090962	0.999997	-3.73695	0.0194868	0.0264151	-0.00692826	6	32940714	R	II	BRD2	Body	island	Body-island	chr6:32939275-32940954	NA	NA
cg13002353	Hypo(10198)	-0.00965012	0.958611	2.89505	0.0090984	0.999997	-3.73718	0.954268	0.963918	-0.00965012	6	36823013	F	II	PPIL1	3'UTR	opensea	3'UTR-opensea		NA	NA
cg24339470	Hypo(10198)	-0.0192738	0.104531	2.89463	0.00910686	0.999997	-3.73807	0.095858	0.115132	-0.0192738	17	26712412	F	II	SARM1	Body	shore	Body-shore	chr17:26711383-26712311	NA	NA
cg04878072	Hypo(10198)	-0.0403608	0.216779	2.89381	0.00912341	0.999997	-3.7398	0.198616	0.238977	-0.0403608	12	58259474	F	II		IGR	island	IGR-island	chr12:58258986-58259496	NA	NA
cg18704869	Hypo(10198)	-0.0292019	0.810578	2.89379	0.00912384	0.999997	-3.73985	0.797438	0.826639	-0.0292019	14	104561390	F	II	ASPG	Body	opensea	Body-opensea		NA	NA
cg03182000	Hypo(10198)	-0.0178282	0.895213	2.89362	0.0091273	0.999997	-3.74021	0.88719	0.905018	-0.0178282	3	11600407	F	II	VGLL4	Body	opensea	Body-opensea		NA	NA
cg23902994	Hypo(10198)	-0.0654644	0.569508	2.89337	0.0091323	0.999997	-3.74074	0.540049	0.605514	-0.0654644	8	1814932	R	II	ARHGEF10	Body	opensea	Body-opensea		NA	NA
cg20227976	Hypo(10198)	-0.00811018	0.0243591	2.89306	0.00913865	0.999997	-3.7414	0.0207096	0.0288197	-0.00811018	9	35757314	R	II		IGR	island	IGR-island	chr9:35756948-35757339	NA	TRUE
cg01992280	Hypo(10198)	-0.038658	0.799499	2.8927	0.00914586	0.999997	-3.74216	0.782103	0.820761	-0.038658	6	44239208	R	II	TMEM151B	Body	shore	Body-shore	chr6:44238131-44238689	TRUE	NA
cg13754665	Hypo(10198)	-0.0374565	0.239934	2.89256	0.00914865	0.999997	-3.74245	0.223079	0.260535	-0.0374565	9	136654631	R	II	VAV2	Body	opensea	Body-opensea		NA	NA
cg13731808	Hypo(10198)	-0.0251766	0.860822	2.89245	0.00915087	0.999997	-3.74268	0.849493	0.87467	-0.0251766	9	138250282	R	I		IGR	opensea	IGR-opensea		NA	NA
cg25067197	Hypo(10198)	-0.00963279	0.0221905	2.8923	0.00915404	0.999997	-3.74301	0.0178558	0.0274885	-0.00963279	17	71088707	F	II	SLC39A11	5'UTR	opensea	5'UTR-opensea		NA	TRUE
cg12160011	Hypo(10198)	-0.0115957	0.0419173	2.89228	0.00915449	0.999997	-3.74306	0.0366992	0.0482949	-0.0115957	6	111804095	R	II	REV3L	1stExon	island	1stExon-island	chr6:111803556-111805509	NA	NA
cg10267162	Hypo(10198)	-0.0112304	0.0206439	2.89099	0.00918062	0.999997	-3.74578	0.0155902	0.0268206	-0.0112304	2	97001818	R	I	NCAPH	Body	island	Body-island	chr2:97001429-97001898	NA	NA
cg02257953	Hypo(10198)	-0.0878101	0.24058	2.89069	0.00918678	0.999997	-3.74642	0.201065	0.288875	-0.0878101	14	54816093	F	II		IGR	opensea	IGR-opensea		NA	TRUE
cg08248849	Hypo(10198)	-0.0197754	0.195213	2.8899	0.00920284	0.999997	-3.74809	0.186314	0.206089	-0.0197754	14	65172195	F	II	PLEKHG3	5'UTR	shore	5'UTR-shore	chr14:65170876-65172007	NA	NA
cg03059991	Hypo(10198)	-0.0466979	0.288145	2.88952	0.00921044	0.999997	-3.74888	0.267131	0.313829	-0.0466979	12	54144785	F	II		IGR	island	IGR-island	chr12:54144562-54145470	TRUE	NA
cg17332306	Hypo(10198)	-0.0399107	0.241308	2.88919	0.00921726	0.999997	-3.74959	0.223348	0.263259	-0.0399107	17	76259456	R	II		IGR	opensea	IGR-opensea		NA	NA
cg13363640	Hypo(10198)	-0.0146013	0.961094	2.88845	0.00923244	0.999997	-3.75116	0.954524	0.969125	-0.0146013	11	2985302	R	II	SNORA54	TSS200	opensea	TSS200-opensea		NA	NA
cg02386822	Hypo(10198)	-0.0128073	0.0429644	2.88837	0.00923397	0.999997	-3.75132	0.0372012	0.0500084	-0.0128073	1	155162871	R	II	MUC1	TSS200	shore	TSS200-shore	chr1:155163434-155163818	NA	NA
cg16809806	Hypo(10198)	-0.0215886	0.84439	2.88837	0.00923409	0.999997	-3.75133	0.834676	0.856264	-0.0215886	4	86708298	F	II	ARHGAP24	Body	opensea	Body-opensea		NA	TRUE		rs79156412
cg19944876	Hypo(10198)	-0.0329179	0.247851	2.88816	0.00923839	0.999997	-3.75178	0.233038	0.265956	-0.0329179	17	8905866	R	II		IGR	shore	IGR-shore	chr17:8906236-8908080	TRUE	NA
cg02193461	Hypo(10198)	-0.0773588	0.605809	2.88808	0.00923989	0.999997	-3.75193	0.570998	0.648357	-0.0773588	7	128510318	R	II		IGR	shore	IGR-shore	chr7:128509206-128510201	TRUE	NA
cg20069939	Hypo(10198)	-0.0290072	0.885686	2.8877	0.00924771	0.999997	-3.75274	0.872633	0.90164	-0.0290072	12	124512038	F	II		IGR	opensea	IGR-opensea		NA	TRUE
cg05900140	Hypo(10198)	-0.0221069	0.0719783	2.88752	0.00925142	0.999997	-3.75312	0.0620302	0.0841372	-0.0221069	12	6560162	F	II	TAPBPL	TSS1500	opensea	TSS1500-opensea		TRUE	TRUE
cg04740513	Hypo(10198)	-0.0122645	0.941481	2.88714	0.00925915	0.999997	-3.75392	0.935962	0.948227	-0.0122645	13	113492559	F	II	ATP11A	Body	island	Body-island	chr13:113492486-113492836	NA	NA
cg01084740	Hypo(10198)	-0.0377467	0.431972	2.88705	0.00926112	0.999997	-3.75413	0.414986	0.452732	-0.0377467	14	61748243	F	II	TMEM30B	1stExon	shore	1stExon-shore	chr14:61746804-61748141	TRUE	NA
cg01843189	Hypo(10198)	-0.0108502	0.0994585	2.88681	0.00926593	0.999997	-3.75462	0.0945759	0.105426	-0.0108502	9	100612587	R	II		IGR	shore	IGR-shore	chr9:100613938-100614622	NA	NA
cg27024057	Hypo(10198)	-0.0126438	0.0179182	2.88665	0.00926929	0.999997	-3.75497	0.0122285	0.0248723	-0.0126438	10	79401752	F	II		IGR	shelf	IGR-shelf	chr10:79396095-79398495	TRUE	NA			rs11002227
cg00753630	Hypo(10198)	-0.0330184	0.121873	2.88649	0.00927255	0.999997	-3.7553	0.107015	0.140033	-0.0330184	7	149569987	R	II	ATP6V0E2	TSS200	shore	TSS200-shore	chr7:149570366-149571272	NA	NA
cg05036892	Hypo(10198)	-0.00947782	0.941599	2.88638	0.00927478	0.999997	-3.75553	0.937334	0.946812	-0.00947782	22	24406916	R	II	CABIN1	TSS1500	shore	TSS1500-shore	chr22:24407673-24408060	NA	NA
cg03501387	Hypo(10198)	-0.00927925	0.94853	2.88633	0.00927591	0.999997	-3.75565	0.944355	0.953634	-0.00927925	20	48601882	R	II	SNAI1	Body	shelf	Body-shelf	chr20:48598959-48599657	NA	TRUE
cg14745871	Hypo(10198)	-0.0119377	0.035644	2.88632	0.00927596	0.999997	-3.75566	0.030272	0.0422097	-0.0119377	3	61547211	F	II	PTPRG	TSS200	island	TSS200-island	chr3:61546328-61549669	NA	NA	high-CpG:61522219-61522369
cg00902849	Hypo(10198)	-0.0141562	0.906815	2.88612	0.00928018	0.999997	-3.75609	0.900445	0.914601	-0.0141562	16	80926783	R	II		IGR	opensea	IGR-opensea		NA	NA
cg24478145	Hypo(10198)	-0.0104665	0.0356096	2.88599	0.00928281	0.999997	-3.75636	0.0308997	0.0413662	-0.0104665	14	31090880	F	II	SCFD1	TSS1500	opensea	TSS1500-opensea		NA	NA
cg05060686	Hypo(10198)	-0.0346187	0.869878	2.88594	0.00928388	0.999997	-3.75647	0.8543	0.888918	-0.0346187	6	168426413	R	II	KIF25	5'UTR	opensea	5'UTR-opensea		NA	NA
cg08433492	Hypo(10198)	-0.0344078	0.324061	2.88578	0.00928717	0.999997	-3.75681	0.308578	0.342986	-0.0344078	5	172673299	F	II		IGR	shore	IGR-shore	chr5:172670829-172671824	NA	TRUE		rs6884881
cg20672205	Hypo(10198)	-0.0177488	0.0620942	2.88576	0.00928745	0.999997	-3.75684	0.0541072	0.0718561	-0.0177488	1	166846026	F	II	TADA1	TSS1500	shore	TSS1500-shore	chr1:166844996-166845773	NA	NA		rs56007084
cg22449370	Hypo(10198)	-0.0809182	0.606173	2.88576	0.00928756	0.999997	-3.75685	0.56976	0.650678	-0.0809182	7	153586022	R	II	DPP6	Body	shore	Body-shore	chr7:153583317-153585666	NA	NA
cg07803856	Hypo(10198)	-0.0559573	0.616091	2.88547	0.00929354	0.999997	-3.75747	0.590911	0.646868	-0.0559573	3	45268633	R	II	TMEM158	TSS1500	shore	TSS1500-shore	chr3:45266477-45268039	NA	NA
cg15639684	Hypo(10198)	-0.0335853	0.114862	2.88367	0.00933053	0.999997	-3.76126	0.0997489	0.133334	-0.0335853	1	85464110	F	II	MCOLN2	TSS1500	island	TSS1500-island	chr1:85463884-85464167	TRUE	NA
cg06152856	Hypo(10198)	-0.0723098	0.679182	2.88363	0.00933146	0.999997	-3.76136	0.646642	0.718952	-0.0723098	20	61456784	R	II	COL9A3	Body	shore	Body-shore	chr20:61455418-61455747	NA	NA
cg06927775	Hypo(10198)	-0.0254389	0.0810841	2.88358	0.00933253	0.999997	-3.76147	0.0696367	0.0950755	-0.0254389	17	40609423	R	II	ATP6V0A1	TSS1500	shore	TSS1500-shore	chr17:40610746-40611032	NA	NA
cg19045427	Hypo(10198)	-0.0335043	0.645643	2.883	0.00934451	0.999997	-3.76269	0.630566	0.66407	-0.0335043	11	361221	R	I		IGR	opensea	IGR-opensea		NA	NA
cg01926804	Hypo(10198)	-0.0111896	0.0407436	2.88278	0.00934903	0.999997	-3.76315	0.0357083	0.0468978	-0.0111896	2	3698746	R	II		IGR	island	IGR-island	chr2:3698659-3698875	NA	TRUE
cg18608017	Hypo(10198)	-0.0372114	0.423819	2.88273	0.00935004	0.999997	-3.76326	0.407074	0.444285	-0.0372114	10	73158072	R	II	CDH23	5'UTR	shore	5'UTR-shore	chr10:73156164-73157954	NA	NA
cg01776298	Hypo(10198)	-0.0521766	0.790473	2.88256	0.00935351	0.999997	-3.76361	0.766994	0.819171	-0.0521766	16	23767194	R	II	CHP2	Body	shore	Body-shore	chr16:23765969-23766869	NA	NA
cg00233565	Hypo(10198)	-0.0310671	0.383527	2.8824	0.00935686	0.999997	-3.76395	0.369547	0.400614	-0.0310671	5	176160659	R	II		IGR	opensea	IGR-opensea		NA	NA
cg24044478	Hypo(10198)	-0.0325636	0.825109	2.88239	0.00935697	0.999997	-3.76396	0.810455	0.843019	-0.0325636	8	145035191	F	I	PLEC1	Body	opensea	Body-opensea		NA	NA		rs78731895
cg19914607	Hypo(10198)	-0.0156946	0.0528053	2.88234	0.00935815	0.999997	-3.76409	0.0457427	0.0614373	-0.0156946	3	50242505	R	II	SLC38A3	TSS200	shore	TSS200-shore	chr3:50242550-50243589	TRUE	NA
cg08544453	Hypo(10198)	-0.00984775	0.942578	2.88147	0.00937608	0.999997	-3.76591	0.938147	0.947994	-0.00984775	1	11361900	R	II		IGR	opensea	IGR-opensea		NA	NA
cg09811183	Hypo(10198)	-0.0240571	0.292238	2.88089	0.00938818	0.999997	-3.76715	0.281412	0.305469	-0.0240571	1	115631515	R	II	TSPAN2	Body	shore	Body-shore	chr1:115631850-115632584	TRUE	NA
cg23500774	Hypo(10198)	-0.00969081	0.0167833	2.88033	0.00939983	0.999997	-3.76833	0.0124224	0.0221132	-0.00969081	7	65540903	F	I	ASL	5'UTR	island	5'UTR-island	chr7:65540543-65541104	NA	NA	high-CpG:65178197-65178375
cg06246094	Hypo(10198)	-0.0250955	0.287303	2.88029	0.0094006	0.999997	-3.76841	0.27601	0.301105	-0.0250955	15	42174085	R	II	SPTBN5	Body	island	Body-island	chr15:42174084-42174855	TRUE	TRUE
cg14910175	Hypo(10198)	-0.0363211	0.569845	2.88022	0.00940207	0.999997	-3.76856	0.553501	0.589822	-0.0363211	10	131840954	R	II		IGR	shelf	IGR-shelf	chr10:131843516-131844219	NA	NA
cg08589418	Hypo(10198)	-0.0374289	0.621186	2.87977	0.00941153	0.999997	-3.76952	0.604343	0.641772	-0.0374289	20	61993913	R	II	CHRNA4	TSS1500	shore	TSS1500-shore	chr20:61992186-61993599	NA	NA
cg19638435	Hypo(10198)	-0.0795597	0.451273	2.87943	0.00941861	0.999997	-3.77024	0.415471	0.495031	-0.0795597	7	28452093	R	II	CREB5	5'UTR	shelf	5'UTR-shelf	chr7:28448716-28450028	NA	NA
cg20961045	Hypo(10198)	-0.0181642	0.11776	2.87941	0.00941889	0.999997	-3.77027	0.109586	0.12775	-0.0181642	17	55952128	R	II	CUEDC1	Body	opensea	Body-opensea		NA	TRUE
cg13789015	Hypo(10198)	-0.127726	0.319877	2.87931	0.00942106	0.999997	-3.77049	0.2624	0.390126	-0.127726	9	136890014	R	II	NCRNA00094	TSS1500	shore	TSS1500-shore	chr9:136890463-136891448	NA	NA
cg02855983	Hypo(10198)	-0.0110767	0.0541325	2.87879	0.00943188	0.999997	-3.77158	0.049148	0.0602247	-0.0110767	1	201252324	F	II	PKP1	TSS1500	shore	TSS1500-shore	chr1:201252452-201253648	TRUE	TRUE
cg02758628	Hypo(10198)	-0.0232074	0.190675	2.8786	0.00943586	0.999997	-3.77199	0.180231	0.203439	-0.0232074	4	13544989	R	II	NKX3-2	Body	island	Body-island	chr4:13543562-13546494	NA	NA
cg20521696	Hypo(10198)	-0.0402382	0.337014	2.87849	0.00943816	0.999997	-3.77222	0.318907	0.359145	-0.0402382	7	155599780	F	II	SHH	Body	shore	Body-shore	chr7:155601175-155603235	NA	NA
cg05310240	Hypo(10198)	-0.053609	0.583675	2.87799	0.0094487	0.999997	-3.77329	0.559551	0.61316	-0.053609	17	47979069	F	II		IGR	shore	IGR-shore	chr17:47979465-47979740	TRUE	NA
cg10308578	Hypo(10198)	-0.0347127	0.768152	2.87783	0.00945185	0.999997	-3.7736	0.752532	0.787244	-0.0347127	11	8053246	R	II		IGR	island	IGR-island	chr11:8053245-8053490	NA	NA
cg14066905	Hypo(10198)	-0.0340767	0.879357	2.87752	0.00945838	0.999997	-3.77426	0.864023	0.8981	-0.0340767	11	124953090	R	II	SLC37A2	Body	opensea	Body-opensea		TRUE	TRUE		rs11605560
cg16024904	Hypo(10198)	-0.0401409	0.153202	2.87723	0.00946445	0.999997	-3.77488	0.135138	0.175279	-0.0401409	19	17905718	R	I	B3GNT3	TSS200	island	TSS200-island	chr19:17905579-17906317	TRUE	NA
cg00779166	Hypo(10198)	-0.027819	0.157619	2.87683	0.00947283	0.999997	-3.77572	0.145101	0.17292	-0.027819	1	27854962	F	II		IGR	island	IGR-island	chr1:27854416-27854963	TRUE	TRUE			rs7553442
cg05294243	Hypo(10198)	-0.0278827	0.167338	2.87672	0.0094751	0.999997	-3.77595	0.154791	0.182674	-0.0278827	19	51569106	F	II	KLK13	TSS1500	shore	TSS1500-shore	chr19:51568154-51568412	NA	TRUE
cg14139125	Hypo(10198)	-0.0102723	0.0270822	2.87651	0.00947969	0.999997	-3.77641	0.0224596	0.0327319	-0.0102723	6	170893945	F	I	PDCD2	TSS200	shore	TSS200-shore	chr6:170893259-170893898	NA	NA
cg18493449	Hypo(10198)	-0.00998554	0.920961	2.87642	0.00948153	0.999997	-3.7766	0.916468	0.926453	-0.00998554	17	74467972	R	I	RHBDF2	Body	island	Body-island	chr17:74467827-74468156	NA	NA
cg08415141	Hypo(10198)	-0.0348592	0.860232	2.87628	0.00948439	0.999997	-3.77689	0.844545	0.879404	-0.0348592	6	29598310	R	II	GABBR1	Body	shore	Body-shore	chr6:29600192-29600661	NA	NA
cg16328456	Hypo(10198)	-0.0492293	0.86123	2.87624	0.0094853	0.999997	-3.77698	0.839077	0.888306	-0.0492293	1	205390937	F	II	LEMD1	5'UTR	opensea	5'UTR-opensea		NA	NA
cg25967957	Hypo(10198)	-0.00740771	0.0287119	2.87502	0.00951092	0.999997	-3.77955	0.0253785	0.0327862	-0.00740771	7	44646819	R	II	OGDH	5'UTR	island	5'UTR-island	chr7:44646065-44646823	NA	NA
cg11225528	Hypo(10198)	-0.0186546	0.136456	2.87422	0.0095277	0.999997	-3.78124	0.128062	0.146716	-0.0186546	8	80803207	R	II		IGR	shore	IGR-shore	chr8:80803688-80804324	TRUE	NA
cg23452458	Hypo(10198)	-0.0186357	0.116484	2.87417	0.00952879	0.999997	-3.78135	0.108098	0.126734	-0.0186357	17	45899388	F	II	OSBPL7	TSS1500	opensea	TSS1500-opensea		NA	TRUE
cg23065097	Hypo(10198)	-0.0298765	0.464831	2.87411	0.00952998	0.999997	-3.78147	0.451386	0.481263	-0.0298765	2	24271827	R	II	FKBP1B	TSS1500	shore	TSS1500-shore	chr2:24272582-24273313	NA	NA
cg19950767	Hypo(10198)	-0.0439854	0.834858	2.87409	0.00953041	0.999997	-3.78151	0.815064	0.85905	-0.0439854	13	20110871	R	II	TPTE2	1stExon	opensea	1stExon-opensea		NA	NA
cg04578090	Hypo(10198)	-0.0447557	0.174615	2.87404	0.00953159	0.999997	-3.78163	0.154475	0.19923	-0.0447557	17	27039523	F	II	PROCA1	TSS1500	shore	TSS1500-shore	chr17:27038084-27038919	NA	NA
cg16673904	Hypo(10198)	-0.022417	0.77842	2.87401	0.00953217	0.999997	-3.78169	0.768333	0.79075	-0.022417	17	7521996	R	II	SHBG	Body	shelf	Body-shelf	chr17:7517690-7518748	NA	NA
cg18355337	Hypo(10198)	-0.0789684	0.739395	2.87385	0.00953551	0.999997	-3.78202	0.703859	0.782827	-0.0789684	19	55549722	F	I	GP6	TSS200	opensea	TSS200-opensea		NA	NA		rs28385641	rs12608522
cg21476000	Hypo(10198)	-0.0546596	0.806553	2.87366	0.00953959	0.999997	-3.78243	0.781956	0.836616	-0.0546596	12	54430684	F	II	HOXC4	5'UTR	shore	5'UTR-shore	chr12:54427025-54428709	TRUE	NA
cg01034737	Hypo(10198)	-0.0259806	0.0899663	2.87342	0.00954466	0.999997	-3.78294	0.078275	0.104256	-0.0259806	5	60922384	F	II		IGR	island	IGR-island	chr5:60921534-60922472	NA	NA
cg02194396	Hypo(10198)	-0.0584146	0.596275	2.8732	0.00954928	0.999997	-3.7834	0.569989	0.628403	-0.0584146	19	427162	F	II	SHC2	Body	island	Body-island	chr19:426792-427819	NA	NA
cg05888707	Hypo(10198)	-0.00685166	0.954197	2.87291	0.0095553	0.999997	-3.784	0.951114	0.957966	-0.00685166	1	118475999	F	II	WDR3	Body	shelf	Body-shelf	chr1:118471840-118472720	NA	NA
cg16626405	Hypo(10198)	-0.014962	0.0355925	2.87277	0.00955832	0.999997	-3.7843	0.0288596	0.0438216	-0.014962	20	33297424	R	II	TP53INP2	Body	island	Body-island	chr20:33296514-33298242	TRUE	NA
cg14563165	Hypo(10198)	-0.00944413	0.0375821	2.87249	0.00956417	0.999997	-3.78489	0.0333322	0.0427763	-0.00944413	9	130214037	F	I	LRSAM1	TSS1500	island	TSS1500-island	chr9:130213143-130214335	NA	NA
cg16167052	Hypo(10198)	-0.0326641	0.180543	2.8719	0.00957681	0.999997	-3.78615	0.165844	0.198508	-0.0326641	19	46996347	F	II	PNMAL2	1stExon	island	1stExon-island	chr19:46996327-46998437	NA	NA
cg20959325	Hypo(10198)	-0.0119692	0.0516301	2.87188	0.00957706	0.999997	-3.78617	0.046244	0.0582132	-0.0119692	11	30606165	F	II	MPPED2	5'UTR	island	5'UTR-island	chr11:30606004-30608128	NA	NA
cg05660795	Hypo(10198)	-0.0180774	0.17104	2.87136	0.00958813	0.999997	-3.78728	0.162905	0.180982	-0.0180774	7	45928003	R	II	IGFBP1	1stExon	island	1stExon-island	chr7:45928002-45928585	NA	TRUE
cg12304113	Hypo(10198)	-0.0269134	0.2447	2.8713	0.00958942	0.999997	-3.7874	0.232589	0.259503	-0.0269134	8	139926188	F	I	COL22A1	5'UTR	opensea	5'UTR-opensea		NA	NA
cg01535630	Hypo(10198)	-0.0233068	0.152121	2.87126	0.00959022	0.999997	-3.78748	0.141633	0.164939	-0.0233068	1	3689683	F	II	LOC388588	5'UTR	island	5'UTR-island	chr1:3688553-3689684	NA	NA
cg00186141	Hypo(10198)	-0.0076468	0.0408483	2.87116	0.00959249	0.999997	-3.78771	0.0374073	0.0450541	-0.0076468	7	131241768	F	II	PODXL	TSS1500	island	TSS1500-island	chr7:131240513-131241847	NA	NA
cg05534186	Hypo(10198)	-0.0321806	0.175538	2.87113	0.00959299	0.999997	-3.78776	0.161057	0.193237	-0.0321806	5	54530279	F	II	CCNO	TSS1500	shore	TSS1500-shore	chr5:54528095-54528404	NA	NA
cg26993729	Hypo(10198)	-0.0132172	0.0740748	2.87109	0.00959388	0.999997	-3.78785	0.0681271	0.0813442	-0.0132172	4	155665093	F	I	LRAT	TSS200	island	TSS200-island	chr4:155664819-155665833	TRUE	NA
cg12797594	Hypo(10198)	-0.0213562	0.0696352	2.87099	0.00959603	0.999997	-3.78806	0.0600249	0.0813811	-0.0213562	22	36236395	R	II	RBM9	5'UTR	opensea	5'UTR-opensea		TRUE	NA	low-CpG:34566263-34566476
cg23868899	Hypo(10198)	-0.0106239	0.0283819	2.87095	0.00959689	0.999997	-3.78815	0.0236012	0.034225	-0.0106239	8	124553478	R	I	FBXO32	TSS200	island	TSS200-island	chr8:124552539-124554017	NA	NA	high-CpG:124622625-124622695
cg16887334	Hypo(10198)	-0.0758131	0.743995	2.8706	0.00960434	0.999997	-3.78889	0.70988	0.785693	-0.0758131	20	3052151	F	I	OXT	TSS200	island	TSS200-island	chr20:3052097-3053103	NA	NA
cg09116009	Hypo(10198)	-0.0109089	0.94491	2.87028	0.00961101	0.999997	-3.78955	0.940001	0.95091	-0.0109089	11	71815101	F	II	LRTOMT	Body	shore	Body-shore	chr11:71814203-71814529	NA	NA
cg19608003	Hypo(10198)	-0.0409514	0.785445	2.87024	0.00961191	0.999997	-3.78964	0.767017	0.807968	-0.0409514	20	57328883	R	II		IGR	shelf	IGR-shelf	chr20:57331234-57331438	NA	TRUE
cg04595479	Hypo(10198)	-0.0437098	0.81706	2.86971	0.00962317	0.999997	-3.79076	0.79739	0.8411	-0.0437098	10	93150018	F	II	LOC100188947	Body	opensea	Body-opensea		NA	TRUE
cg26667395	Hypo(10198)	-0.0471366	0.197295	2.86725	0.0096757	0.999997	-3.79596	0.176083	0.22322	-0.0471366	10	93392399	F	II	PPP1R3C	Body	shore	Body-shore	chr10:93392667-93393147	NA	TRUE		rs77811506
cg25193885	Hypo(10198)	-0.0347329	0.8341	2.86723	0.00967604	0.999997	-3.79599	0.81847	0.853203	-0.0347329	11	70328867	F	II	SHANK2	Body	shelf	Body-shelf	chr11:70332266-70333413	TRUE	TRUE
cg25742246	Hypo(10198)	-0.0289794	0.163729	2.86697	0.00968159	0.999997	-3.79654	0.150688	0.179667	-0.0289794	1	214153460	F	I		IGR	island	IGR-island	chr1:214153214-214153668	NA	NA
cg01757525	Hypo(10198)	-0.00732841	0.0202373	2.86615	0.00969931	0.999997	-3.79828	0.0169395	0.0242679	-0.00732841	1	40943386	F	II	ZNF642	1stExon	island	1stExon-island	chr1:40942784-40943387	NA	NA		rs61474936
cg12382153	Hypo(10198)	-0.0190045	0.114101	2.86597	0.00970311	0.999997	-3.79866	0.105549	0.124554	-0.0190045	15	58357204	R	II	ALDH1A2	Body	shore	Body-shore	chr15:58357309-58358776	NA	NA
cg04075738	Hypo(10198)	-0.0394016	0.250714	2.86575	0.00970775	0.999997	-3.79911	0.232984	0.272385	-0.0394016	12	130571303	F	II		IGR	opensea	IGR-opensea		NA	TRUE
cg11398451	Hypo(10198)	-0.0169377	0.959545	2.86574	0.00970809	0.999997	-3.79915	0.951923	0.968861	-0.0169377	15	91136069	R	II	CRTC3	Body	opensea	Body-opensea		NA	TRUE
cg17323488	Hypo(10198)	-0.0105927	0.0301449	2.86567	0.00970951	0.999997	-3.79929	0.0253781	0.0359708	-0.0105927	22	24256358	R	I		IGR	island	IGR-island	chr22:24256010-24256399	NA	NA
cg26556436	Hypo(10198)	-0.0184482	0.113964	2.86565	0.00970997	0.999997	-3.79933	0.105663	0.124111	-0.0184482	6	88875622	R	II	CNR1	5'UTR	island	5'UTR-island	chr6:88875397-88877449	TRUE	NA
cg17520215	Hypo(10198)	-0.0640447	0.757618	2.86561	0.00971088	0.999997	-3.79942	0.728798	0.792843	-0.0640447	12	100967016	R	II	GAS2L3	TSS1500	shore	TSS1500-shore	chr12:100967293-100967845	NA	NA
cg26809488	Hypo(10198)	-0.0287843	0.932958	2.86547	0.00971383	0.999997	-3.79971	0.920005	0.948789	-0.0287843	16	87991343	F	I	BANP	5'UTR	island	5'UTR-island	chr16:87991287-87991596	NA	NA		rs6540122
cg08839164	Hypo(10198)	-0.0120353	0.914177	2.86538	0.0097158	0.999997	-3.79991	0.908761	0.920797	-0.0120353	2	129494877	R	I		IGR	island	IGR-island	chr2:129494359-129495074	NA	TRUE
cg24509668	Hypo(10198)	-0.0137855	0.0628418	2.86527	0.0097182	0.999997	-3.80014	0.0566384	0.0704239	-0.0137855	12	26348529	R	II	SSPN	5'UTR	island	5'UTR-island	chr12:26348260-26349130	NA	TRUE
cg24717854	Hypo(10198)	-0.00689944	0.0120871	2.86518	0.00972004	0.999997	-3.80032	0.00898235	0.0158818	-0.00689944	6	31869529	F	I	ZBTB12	5'UTR	island	5'UTR-island	chr6:31868781-31870311	NA	NA
cg04376887	Hypo(10198)	-0.0386997	0.432633	2.86513	0.00972109	0.999997	-3.80043	0.415218	0.453917	-0.0386997	16	88868839	R	I	CDT1	TSS1500	shore	TSS1500-shore	chr16:88869780-88870592	NA	NA
cg05310046	Hypo(10198)	-0.00987969	0.95862	2.8644	0.00973671	0.999997	-3.80196	0.954174	0.964053	-0.00987969	15	71544038	R	II	THSD4	Body	opensea	Body-opensea		NA	TRUE
cg11073571	Hypo(10198)	-0.0138552	0.0397026	2.86426	0.00973975	0.999997	-3.80226	0.0334678	0.047323	-0.0138552	4	78978565	R	I	FRAS1	TSS200	island	TSS200-island	chr4:78978365-78979256	TRUE	NA	high-CpG:79197141-79197781
cg05130485	Hypo(10198)	-0.0315467	0.104369	2.8641	0.00974321	0.999997	-3.8026	0.0901733	0.12172	-0.0315467	2	202098257	R	II	CASP8	5'UTR	opensea	5'UTR-opensea		NA	TRUE
cg06246114	Hypo(10198)	-0.0303627	0.889448	2.864	0.00974538	0.999997	-3.80281	0.875785	0.906147	-0.0303627	7	142748215	F	II	OR6V1	TSS1500	opensea	TSS1500-opensea		NA	NA
cg03485909	Hypo(10198)	-0.0105744	0.957992	2.86376	0.0097506	0.999997	-3.80332	0.953233	0.963808	-0.0105744	7	121033957	R	II	FAM3C	5'UTR	shore	5'UTR-shore	chr7:121035820-121036670	NA	NA
cg10350274	Hypo(10198)	-0.0145207	0.933663	2.86322	0.00976226	0.999997	-3.80446	0.927129	0.94165	-0.0145207	13	76112980	R	II	COMMD6	TSS1500	shore	TSS1500-shore	chr13:76111673-76112044	NA	NA
cg25198599	Hypo(10198)	-0.074756	0.865213	2.86317	0.00976337	0.999997	-3.80457	0.831572	0.906329	-0.074756	12	131142648	F	II		IGR	opensea	IGR-opensea		NA	NA
cg21207266	Hypo(10198)	-0.0143668	0.0554796	2.86307	0.00976542	0.999997	-3.80477	0.0490145	0.0633813	-0.0143668	2	176951189	R	I		IGR	shore	IGR-shore	chr2:176952695-176953297	TRUE	TRUE
cg08269911	Hypo(10198)	-0.0265014	0.0467505	2.86294	0.00976833	0.999997	-3.80505	0.0348249	0.0613263	-0.0265014	13	25875327	R	II	NUPL1	TSS1500	island	TSS1500-island	chr13:25874994-25876200	NA	NA
cg00555339	Hypo(10198)	-0.0429002	0.758456	2.86255	0.00977673	0.999997	-3.80587	0.739151	0.782051	-0.0429002	6	1102438	F	II	LOC285768	TSS1500	opensea	TSS1500-opensea		NA	NA
cg25831204	Hypo(10198)	-0.0109225	0.0459307	2.86207	0.00978705	0.999997	-3.80688	0.0410155	0.0519381	-0.0109225	3	167966505	F	II	C3orf50	TSS1500	shore	TSS1500-shore	chr3:167967246-167968130	TRUE	NA
cg15965810	Hypo(10198)	-0.0249755	0.911461	2.86178	0.00979325	0.999997	-3.80748	0.900222	0.925197	-0.0249755	14	60985855	R	II		IGR	shelf	IGR-shelf	chr14:60981523-60982636	NA	NA			rs75504441
cg23352747	Hypo(10198)	-0.0114423	0.0834969	2.8617	0.00979513	0.999997	-3.80767	0.0783479	0.0897901	-0.0114423	1	21835436	F	II	ALPL	TSS1500	shore	TSS1500-shore	chr1:21835548-21836344	NA	NA
cg12195798	Hypo(10198)	-0.0111706	0.975091	2.86168	0.00979555	0.999997	-3.80771	0.970065	0.981235	-0.0111706	7	1061928	F	II	C7orf50	Body	shore	Body-shore	chr7:1062496-1062966	NA	NA
cg26155556	Hypo(10198)	-0.0762916	0.668406	2.86154	0.00979844	0.999997	-3.80799	0.634075	0.710366	-0.0762916	1	240776162	R	II	GREM2	TSS1500	opensea	TSS1500-opensea		NA	NA
cg03846240	Hypo(10198)	-0.0323464	0.837076	2.86127	0.00980434	0.999997	-3.80856	0.82252	0.854866	-0.0323464	6	35723021	R	II		IGR	opensea	IGR-opensea		NA	TRUE
cg04371780	Hypo(10198)	-0.0150298	0.929505	2.86049	0.00982131	0.999997	-3.81022	0.922742	0.937772	-0.0150298	7	1785297	F	II	ELFN1	Body	island	Body-island	chr7:1784027-1786934	NA	NA
cg18159666	Hypo(10198)	-0.0375784	0.416043	2.86027	0.009826	0.999997	-3.81067	0.399132	0.436711	-0.0375784	8	29177713	F	II		IGR	opensea	IGR-opensea		NA	NA
cg11252776	Hypo(10198)	-0.0105287	0.0347835	2.85992	0.00983366	0.999997	-3.81141	0.0300456	0.0405744	-0.0105287	7	86974961	F	I	CROT	5'UTR	island	5'UTR-island	chr7:86974740-86975088	NA	NA	high-CpG:86812835-86812997
cg18728025	Hypo(10198)	-0.0952111	0.411299	2.85987	0.00983468	0.999997	-3.81151	0.368454	0.463666	-0.0952111	4	121991645	R	II	C4orf31	5'UTR	shore	5'UTR-shore	chr4:121992003-121993703	NA	NA
cg09278107	Hypo(10198)	-0.0368403	0.408048	2.85958	0.00984105	0.999997	-3.81213	0.39147	0.42831	-0.0368403	14	105779826	F	II	PACS2	TSS1500	shore	TSS1500-shore	chr14:105780339-105782027	NA	NA
cg17085299	Hypo(10198)	-0.00772225	0.0332961	2.85907	0.00985222	0.999997	-3.81321	0.0298211	0.0375433	-0.00772225	19	46388932	F	II	IRF2BP1	1stExon	island	1stExon-island	chr19:46387327-46389578	NA	NA		rs11550349
cg03649429	Hypo(10198)	-0.0914911	0.863807	2.85874	0.00985935	0.999997	-3.81391	0.822636	0.914127	-0.0914911	5	74798138	R	II	COL4A3BP	Body	opensea	Body-opensea		NA	NA
cg20311846	Hypo(10198)	-0.0479547	0.2776	2.85828	0.00986926	0.999997	-3.81486	0.25602	0.303975	-0.0479547	4	77356250	F	II	SHROOM3	TSS200	opensea	TSS200-opensea		NA	NA
cg27113419	Hypo(10198)	-0.114937	0.322419	2.85803	0.00987471	0.999997	-3.81539	0.270698	0.385635	-0.114937	16	58533979	R	II	NDRG4	Body	shore	Body-shore	chr16:58535040-58535596	TRUE	NA
cg18557145	Hypo(10198)	-0.0394388	0.734315	2.85786	0.00987853	0.999997	-3.81576	0.716568	0.756007	-0.0394388	9	35618083	R	II	CD72	Body	shore	Body-shore	chr9:35616980-35617324	NA	NA
cg02994291	Hypo(10198)	-0.0225563	0.884877	2.85769	0.00988215	0.999997	-3.81611	0.874727	0.897283	-0.0225563	16	1782905	F	II	MAPK8IP3	Body	opensea	Body-opensea		TRUE	NA
cg16394304	Hypo(10198)	-0.0159509	0.940728	2.85703	0.00989658	0.999997	-3.8175	0.93355	0.949501	-0.0159509	11	93468442	R	II	SNORA40	TSS200	opensea	TSS200-opensea		NA	NA
cg02630175	Hypo(10198)	-0.0478726	0.905255	2.85666	0.00990461	0.999997	-3.81828	0.883712	0.931585	-0.0478726	1	5159533	R	II		IGR	opensea	IGR-opensea		NA	TRUE
cg26987004	Hypo(10198)	-0.010304	0.0262034	2.85653	0.0099075	0.999997	-3.81855	0.0215666	0.0318707	-0.010304	5	14665570	R	II	FAM105B	Body	shore	Body-shore	chr5:14664247-14664989	NA	NA
cg00366186	Hypo(10198)	-0.00698417	0.0334354	2.85643	0.00990977	0.999997	-3.81877	0.0302925	0.0372767	-0.00698417	6	32096138	R	II	ATF6B	TSS200	shore	TSS200-shore	chr6:32097820-32098086	NA	NA
cg26763284	Hypo(10198)	-0.00842667	0.0177818	2.85622	0.0099143	0.999997	-3.81921	0.0139898	0.0224164	-0.00842667	8	145018185	F	I	PLEC1	Body	island	Body-island	chr8:145017868-145018444	NA	NA	high-CpG:145090082-145090317
cg05230834	Hypo(10198)	-0.0131542	0.924508	2.85617	0.00991552	0.999997	-3.81933	0.918589	0.931743	-0.0131542	8	119626989	F	I	SAMD12	Body	opensea	Body-opensea		NA	TRUE		rs73319397
cg22635673	Hypo(10198)	-0.0273561	0.0970858	2.85597	0.00991987	0.999997	-3.81974	0.0847755	0.112132	-0.0273561	17	1163594	R	II		IGR	island	IGR-island	chr17:1163341-1163773	NA	NA
cg25948831	Hypo(10198)	-0.0279346	0.888442	2.85576	0.0099245	0.999997	-3.82019	0.875872	0.903806	-0.0279346	17	78038002	R	II	CCDC40	Body	shore	Body-shore	chr17:78039291-78039547	TRUE	NA
cg18928683	Hypo(10198)	-0.00887791	0.0218034	2.85567	0.00992629	0.999997	-3.82036	0.0178084	0.0266863	-0.00887791	6	32146006	F	II	AGPAT1	TSS200	opensea	TSS200-opensea		NA	NA
cg06632603	Hypo(10198)	-0.0122907	0.942942	2.85548	0.00993056	0.999997	-3.82077	0.937412	0.949702	-0.0122907	1	11166889	F	II	MTOR	3'UTR	opensea	3'UTR-opensea		NA	NA
cg12589431	Hypo(10198)	-0.0361659	0.385743	2.85534	0.00993362	0.999997	-3.82107	0.369468	0.405634	-0.0361659	11	65255266	R	II		IGR	opensea	IGR-opensea		TRUE	TRUE
cg21377521	Hypo(10198)	-0.028165	0.772824	2.85482	0.00994505	0.999997	-3.82216	0.760149	0.788314	-0.028165	12	29744537	R	I	TMTC1	Body	opensea	Body-opensea		NA	TRUE
cg00025211	Hypo(10198)	-0.0269688	0.354866	2.85449	0.00995235	0.999997	-3.82286	0.34273	0.369699	-0.0269688	1	145588627	R	II	NUDT17	Body	shore	Body-shore	chr1:145589135-145589535	NA	TRUE
cg19513207	Hypo(10198)	-0.0481998	0.399562	2.85429	0.00995663	0.999997	-3.82327	0.377872	0.426072	-0.0481998	3	142666476	F	II		IGR	island	IGR-island	chr3:142666198-142666544	NA	NA		rs73001564
cg01936565	Hypo(10198)	-0.0262816	0.172559	2.85404	0.00996212	0.999997	-3.8238	0.160732	0.187014	-0.0262816	11	1785618	R	II	CTSD	TSS1500	shore	TSS1500-shore	chr11:1784805-1785553	NA	NA
cg22234630	Hypo(10198)	-0.012777	0.064398	2.85403	0.00996244	0.999997	-3.82383	0.0586484	0.0714254	-0.012777	7	76009725	R	II		IGR	shore	IGR-shore	chr7:76009237-76009651	NA	TRUE
cg27160007	Hypo(10198)	-0.0571005	0.638924	2.85361	0.00997154	0.999997	-3.8247	0.613229	0.670329	-0.0571005	19	41225374	R	II	ITPKC	Body	shelf	Body-shelf	chr19:41222598-41223162	NA	NA
cg06634552	Hypo(10198)	-0.0360875	0.256879	2.85325	0.00997947	0.999997	-3.82546	0.240639	0.276727	-0.0360875	6	13873667	F	II		IGR	shore	IGR-shore	chr6:13873765-13874262	TRUE	NA
cg08688548	Hypo(10198)	-0.0414396	0.823939	2.85315	0.00998179	0.999997	-3.82568	0.805291	0.846731	-0.0414396	15	83317398	R	II	CPEB1	TSS1500	island	TSS1500-island	chr15:83315116-83317541	TRUE	NA
cg11877773	Hypo(10198)	-0.039098	0.772254	2.85304	0.00998422	0.999997	-3.82591	0.75466	0.793758	-0.039098	14	71660200	R	II		IGR	opensea	IGR-opensea		NA	TRUE
cg20653075	Hypo(10198)	-0.0218705	0.174147	2.85292	0.00998686	0.999997	-3.82617	0.164305	0.186176	-0.0218705	8	65291682	F	II	MIR124-2	TSS200	shore	TSS200-shore	chr8:65290108-65290946	NA	NA
cg01235305	Hypo(10198)	-0.0137674	0.955523	2.85272	0.00999133	0.999997	-3.82659	0.949327	0.963095	-0.0137674	10	50122345	R	II	WDFY4	Body	opensea	Body-opensea		NA	NA			rs74684165
cg03042281	Hypo(10198)	-0.0179258	0.932115	2.8527	0.00999169	0.999997	-3.82663	0.924048	0.941974	-0.0179258	19	17608394	R	II	SLC27A1	Body	island	Body-island	chr19:17607983-17608406	NA	NA
cg05215830	Hypo(10198)	-0.0543015	0.777758	2.85261	0.00999358	0.999997	-3.82681	0.753322	0.807624	-0.0543015	19	55549826	F	I	GP6	TSS200	opensea	TSS200-opensea		NA	NA			rs73615823
cg03080147	Hypo(10198)	-0.0710487	0.695519	2.85255	0.00999487	0.999997	-3.82693	0.663547	0.734596	-0.0710487	8	17270347	R	II	MTMR7	Body	shore	Body-shore	chr8:17270603-17271120	NA	TRUE
cg04897439	Hypo(10198)	-0.0277829	0.829665	2.8523	0.0100005	0.999997	-3.82747	0.817163	0.844946	-0.0277829	14	100045157	F	II	CCDC85C	Body	opensea	Body-opensea		NA	NA
cg03225580	Hypo(10198)	-0.0472146	0.609324	2.85213	0.0100043	0.999997	-3.82783	0.588078	0.635292	-0.0472146	5	38256147	F	II		IGR	shore	IGR-shore	chr5:38257825-38259136	NA	NA
cg00984997	Hypo(10198)	-0.0112258	0.0637273	2.85197	0.0100077	0.999997	-3.82816	0.0586757	0.0699015	-0.0112258	17	20812114	R	II		IGR	island	IGR-island	chr17:20811748-20812158	NA	TRUE
cg26532826	Hypo(10198)	-0.0144137	0.0914944	2.85174	0.0100129	0.999997	-3.82865	0.0850083	0.099422	-0.0144137	22	31003127	R	II	TCN2	TSS200	opensea	TSS200-opensea		TRUE	NA
cg02474542	Hypo(10198)	-0.0165629	0.0684214	2.85154	0.0100173	0.999997	-3.82907	0.0609681	0.077531	-0.0165629	11	72300891	F	I	PDE2A	Body	shore	Body-shore	chr11:72301302-72301746	TRUE	NA
cg18809706	Hypo(10198)	-0.0109638	0.95027	2.85142	0.01002	0.999997	-3.82933	0.945336	0.9563	-0.0109638	7	143209945	F	II		IGR	shore	IGR-shore	chr7:143207985-143208798	NA	NA		rs74626742
cg13822849	Hypo(10198)	-0.0254629	0.167982	2.85118	0.0100253	0.999997	-3.82983	0.156524	0.181987	-0.0254629	9	137999757	F	II	OLFM1	Body	shelf	Body-shelf	chr9:137997370-137997588	NA	NA
cg11635304	Hypo(10198)	-0.0102976	0.0369586	2.85105	0.010028	0.999997	-3.83009	0.0323247	0.0426223	-0.0102976	5	180288855	F	II	ZFP62	TSS1500	island	TSS1500-island	chr5:180287903-180288862	NA	NA		rs71974778
cg04637372	Hypo(10198)	-0.0620035	0.635653	2.85072	0.0100354	0.999997	-3.83079	0.607751	0.669755	-0.0620035	1	20617456	R	II	VWA5B1	5'UTR	opensea	5'UTR-opensea		NA	TRUE
cg04908186	Hypo(10198)	-0.00832884	0.0397552	2.85056	0.0100389	0.999997	-3.83112	0.0360072	0.044336	-0.00832884	3	170588253	R	II	RPL22L1	TSS1500	island	TSS1500-island	chr3:170587936-170588270	TRUE	NA
cg11283819	Hypo(10198)	-0.0368108	0.322739	2.85055	0.0100393	0.999997	-3.83116	0.306174	0.342985	-0.0368108	13	30689528	F	II		IGR	shore	IGR-shore	chr13:30688864-30689335	NA	NA		rs9508638
cg24694480	Hypo(10198)	-0.022555	0.303699	2.85011	0.010049	0.999997	-3.83208	0.293549	0.316104	-0.022555	11	118024341	R	II	SCN4B	TSS1500	shore	TSS1500-shore	chr11:118023352-118024194	TRUE	NA
cg13986294	Hypo(10198)	-0.0708307	0.430173	2.85	0.0100514	0.999997	-3.83231	0.398299	0.469129	-0.0708307	9	14316462	F	I		IGR	shore	IGR-shore	chr9:14312952-14315351	NA	NA
cg21974766	Hypo(10198)	-0.0122982	0.128706	2.84988	0.0100541	0.999997	-3.83257	0.123171	0.13547	-0.0122982	7	94138743	F	II	CASD1	TSS1500	shore	TSS1500-shore	chr7:94139031-94139949	NA	NA
cg10529757	Hypo(10198)	-0.0213702	0.0762416	2.84976	0.0100566	0.999997	-3.83281	0.066625	0.0879952	-0.0213702	22	30783362	R	I	RNF215	TSS200	island	TSS200-island	chr22:30783010-30783620	NA	NA
cg13721800	Hypo(10198)	-0.0261472	0.857061	2.84951	0.0100623	0.999997	-3.83335	0.845294	0.871442	-0.0261472	19	7598343	F	II	PNPLA6	TSS1500	shore	TSS1500-shore	chr19:7598413-7601008	NA	NA
cg22606303	Hypo(10198)	-0.00759029	0.026601	2.84907	0.0100721	0.999997	-3.83427	0.0231854	0.0307757	-0.00759029	1	47915774	F	II		IGR	island	IGR-island	chr1:47915639-47915952	TRUE	NA
cg01012280	Hypo(10198)	-0.0081932	0.0248734	2.84841	0.0100866	0.999997	-3.83565	0.0211865	0.0293797	-0.0081932	19	53104398	F	I		IGR	island	IGR-island	chr19:53104384-53105149	NA	NA
cg14038484	Hypo(10198)	-0.011942	0.0463807	2.84838	0.0100873	0.999997	-3.83571	0.0410068	0.0529488	-0.011942	19	58281450	R	I	ZNF586	Body	island	Body-island	chr19:58280926-58281486	NA	NA
cg17795158	Hypo(10198)	-0.0280519	0.150992	2.8482	0.0100913	0.999997	-3.83609	0.138369	0.166421	-0.0280519	10	124908427	F	II	HMX2	Body	island	Body-island	chr10:124907283-124911035	NA	TRUE
cg24144175	Hypo(10198)	-0.0224001	0.0399125	2.84794	0.0100971	0.999997	-3.83664	0.0298325	0.0522326	-0.0224001	6	30582908	F	II	PPP1R10	5'UTR	shore	5'UTR-shore	chr6:30584885-30585677	NA	NA		rs56376082
cg19518388	Hypo(10198)	-0.0350563	0.0955043	2.84745	0.0101081	0.999997	-3.83768	0.079729	0.114785	-0.0350563	7	4998045	F	II	MMD2	Body	shore	Body-shore	chr7:4998405-4998950	NA	NA
cg22877024	Hypo(10198)	-0.0111572	0.950555	2.84718	0.0101142	0.999997	-3.83825	0.945534	0.956691	-0.0111572	5	143021669	R	II		IGR	opensea	IGR-opensea		NA	TRUE
cg12280622	Hypo(10198)	-0.0311823	0.214325	2.84704	0.0101173	0.999997	-3.83854	0.200293	0.231475	-0.0311823	19	7295192	R	II	INSR	TSS1500	shore	TSS1500-shore	chr19:7293340-7294450	NA	NA
cg00960772	Hypo(10198)	-0.00810241	0.964971	2.84639	0.0101319	0.999997	-3.83992	0.961325	0.969427	-0.00810241	12	133127270	R	I	FBRSL1	Body	shore	Body-shore	chr12:133125659-133126011	NA	NA
cg24110404	Hypo(10198)	-0.0181649	0.942465	2.84618	0.0101366	0.999997	-3.84036	0.934291	0.952455	-0.0181649	13	114911741	F	II		IGR	shore	IGR-shore	chr13:114912875-114913457	NA	NA
cg23638470	Hypo(10198)	-0.0243951	0.864302	2.84616	0.0101369	0.999997	-3.84039	0.853324	0.877719	-0.0243951	2	177284467	R	II		IGR	opensea	IGR-opensea		NA	TRUE			rs80147942
cg19111712	Hypo(10198)	-0.0113595	0.943282	2.84606	0.0101391	0.999997	-3.84059	0.93817	0.94953	-0.0113595	11	1301065	R	I	TOLLIP	Body	shore	Body-shore	chr11:1302772-1302982	NA	NA
cg19238349	Hypo(10198)	-0.0274284	0.767627	2.8455	0.0101516	0.999997	-3.84177	0.755284	0.782712	-0.0274284	13	49888180	F	II	CAB39L	Body	opensea	Body-opensea		TRUE	TRUE
cg10376360	Hypo(10198)	-0.0502618	0.843717	2.84544	0.010153	0.999997	-3.8419	0.8211	0.871361	-0.0502618	12	98798276	F	II		IGR	opensea	IGR-opensea		NA	TRUE
cg26199493	Hypo(10198)	-0.0193046	0.0816372	2.84525	0.0101572	0.999997	-3.84229	0.0729502	0.0922547	-0.0193046	1	226497589	R	II	LIN9	TSS1500	shore	TSS1500-shore	chr1:226496361-226497501	NA	NA
cg11428229	Hypo(10198)	-0.0111168	0.0414404	2.84499	0.0101631	0.999997	-3.84285	0.0364379	0.0475547	-0.0111168	11	66313307	R	II	ACTN3	TSS1500	island	TSS1500-island	chr11:66313169-66313822	NA	NA
cg23099439	Hypo(10198)	-0.0387226	0.707213	2.84469	0.0101697	0.999997	-3.84347	0.689788	0.72851	-0.0387226	17	73937652	F	II	ACOX1	3'UTR	shore	3'UTR-shore	chr17:73936881-73937417	NA	NA		rs3643
cg06926426	Hypo(10198)	-0.0114834	0.0415885	2.84427	0.0101793	0.999997	-3.84437	0.0364209	0.0479043	-0.0114834	6	3259048	R	II	PSMG4	TSS200	island	TSS200-island	chr6:3259047-3259738	NA	NA
cg26471674	Hypo(10198)	-0.0217131	0.220746	2.84371	0.0101919	0.999997	-3.84555	0.210975	0.232688	-0.0217131	12	115132905	F	II		IGR	shelf	IGR-shelf	chr12:115135925-115136350	NA	NA		rs2384474
cg00797651	Hypo(10198)	-0.0450144	0.0992321	2.84364	0.0101934	0.999997	-3.84569	0.0789756	0.12399	-0.0450144	1	207494336	R	II	CD55	TSS1500	shore	TSS1500-shore	chr1:207494543-207495364	NA	NA
cg03261725	Hypo(10198)	-0.0294183	0.553327	2.84357	0.0101949	0.999997	-3.84583	0.540089	0.569507	-0.0294183	17	70367843	F	II		IGR	opensea	IGR-opensea		NA	TRUE
cg05766921	Hypo(10198)	-0.0128053	0.924394	2.84331	0.0102008	0.999997	-3.84638	0.918631	0.931437	-0.0128053	10	69419453	R	II	CTNNA3	5'UTR	opensea	5'UTR-opensea		NA	NA
cg08697665	Hypo(10198)	-0.043103	0.567489	2.84293	0.0102095	0.999997	-3.84719	0.548092	0.591195	-0.043103	3	158450590	F	II	RARRES1	TSS1500	island	TSS1500-island	chr3:158449795-158450597	TRUE	TRUE
cg14316865	Hypo(10198)	-0.0107376	0.923019	2.84289	0.0102103	0.999997	-3.84727	0.918187	0.928924	-0.0107376	9	139316577	R	II	PMPCA	Body	shore	Body-shore	chr9:139317462-139318531	NA	NA
cg01085224	Hypo(10198)	-0.0365869	0.213402	2.84274	0.0102137	0.999997	-3.84759	0.196938	0.233525	-0.0365869	5	5139626	F	II	ADAMTS16	TSS1500	island	TSS1500-island	chr5:5139441-5140941	NA	NA
cg08630639	Hypo(10198)	-0.0111112	0.944892	2.84256	0.0102178	0.999997	-3.84797	0.939892	0.951003	-0.0111112	12	121666925	R	II	P2RX4	Body	opensea	Body-opensea		NA	NA
cg19764436	Hypo(10198)	-0.0320536	0.151427	2.84251	0.0102188	0.999997	-3.84806	0.137002	0.169056	-0.0320536	22	23413260	F	II	RTDR1	Body	island	Body-island	chr22:23412224-23413597	NA	NA
cg19560014	Hypo(10198)	-0.0673704	0.546016	2.84176	0.0102359	0.999997	-3.84965	0.515699	0.58307	-0.0673704	12	31799118	F	II	C12orf72	TSS1500	opensea	TSS1500-opensea		NA	NA
cg18960629	Hypo(10198)	-0.034214	0.199683	2.84148	0.0102421	0.999997	-3.85024	0.184287	0.218501	-0.034214	17	36585452	F	II		IGR	island	IGR-island	chr17:36584420-36585453	NA	NA
cg05438508	Hypo(10198)	-0.0310215	0.0954742	2.84146	0.0102426	0.999997	-3.85028	0.0815145	0.112536	-0.0310215	3	58222756	F	I	ABHD6	TSS1500	shore	TSS1500-shore	chr3:58223101-58224364	NA	NA		rs954279
cg07645228	Hypo(10198)	-0.0113805	0.0287251	2.84078	0.0102578	0.999997	-3.85169	0.0236039	0.0349844	-0.0113805	7	73867009	R	II	GTF2IRD1	TSS1500	shore	TSS1500-shore	chr7:73867787-73868061	NA	NA
cg20359042	Hypo(10198)	-0.0164971	0.920377	2.84055	0.010263	0.999997	-3.85218	0.912954	0.929451	-0.0164971	13	99135583	R	I	STK24	Body	opensea	Body-opensea		NA	NA
cg03765041	Hypo(10198)	-0.0137943	0.0450955	2.84023	0.0102704	0.999997	-3.85286	0.038888	0.0526823	-0.0137943	7	158620335	R	II	ESYT2	Body	shore	Body-shore	chr7:158621005-158622747	NA	NA
cg04140974	Hypo(10198)	-0.0237008	0.261571	2.84002	0.0102751	0.999997	-3.8533	0.250906	0.274606	-0.0237008	6	18387360	F	II	RNF144B	TSS1500	shore	TSS1500-shore	chr6:18387450-18387846	TRUE	NA
cg26724450	Hypo(10198)	-0.0224778	0.11066	2.83943	0.0102884	0.999997	-3.85454	0.100545	0.123023	-0.0224778	8	145064008	F	II	GRINA	TSS1500	island	TSS1500-island	chr8:145063919-145065386	NA	NA
cg06952751	Hypo(10198)	-0.00943249	0.0555091	2.83927	0.0102921	0.999997	-3.85487	0.0512645	0.060697	-0.00943249	18	21083211	R	I	C18orf8	TSS1500	island	TSS1500-island	chr18:21083161-21084153	NA	NA
cg20608119	Hypo(10198)	-0.0169371	0.0708285	2.83913	0.0102952	0.999997	-3.85517	0.0632068	0.0801439	-0.0169371	11	66314359	R	II	ACTN3	TSS200	island	TSS200-island	chr11:66314207-66314455	NA	NA
cg05206832	Hypo(10198)	-0.0175737	0.853223	2.83893	0.0102997	0.999997	-3.85558	0.845315	0.862888	-0.0175737	19	42893103	R	II	CNFN	Body	shore	Body-shore	chr19:42891311-42891646	NA	NA
cg02690169	Hypo(10198)	-0.0363539	0.454935	2.8385	0.0103096	0.999997	-3.85649	0.438576	0.47493	-0.0363539	18	14430704	R	II		IGR	island	IGR-island	chr18:14430638-14431567	NA	NA
cg22816909	Hypo(10198)	-0.0579583	0.585681	2.83839	0.0103122	0.999997	-3.85673	0.5596	0.617558	-0.0579583	1	44456739	R	II	B4GALT2	3'UTR	shore	3'UTR-shore	chr1:44457150-44457772	NA	NA			rs74073348
cg10094443	Hypo(10198)	-0.032284	0.134589	2.83806	0.0103197	0.999997	-3.85743	0.120061	0.152345	-0.032284	4	39529866	F	II	UGDH	TSS1500	shore	TSS1500-shore	chr4:39528728-39529723	NA	NA		rs28526429
cg01572884	Hypo(10198)	-0.0286863	0.392281	2.83786	0.0103242	0.999997	-3.85785	0.379373	0.408059	-0.0286863	1	110610266	R	II	ALX3	Body	island	Body-island	chr1:110610265-110613303	NA	NA
cg27011620	Hypo(10198)	-0.00857672	0.0334805	2.83745	0.0103335	0.999997	-3.85871	0.029621	0.0381977	-0.00857672	12	94136156	R	II	CRADD	Body	opensea	Body-opensea		TRUE	NA
cg20031364	Hypo(10198)	-0.0555867	0.460276	2.83712	0.010341	0.999997	-3.85939	0.435262	0.490848	-0.0555867	17	36731152	R	II	SRCIN1	Body	shore	Body-shore	chr17:36728633-36729284	TRUE	NA
cg25043629	Hypo(10198)	-0.0254144	0.15922	2.8361	0.0103643	0.999997	-3.86154	0.147784	0.173198	-0.0254144	22	38202659	F	II	GCAT	TSS1500	shore	TSS1500-shore	chr22:38203588-38204218	NA	NA
cg06617961	Hypo(10198)	-0.0633113	0.695991	2.83598	0.010367	0.999997	-3.86179	0.667501	0.730812	-0.0633113	16	33965255	F	I	MIR1826	TSS1500	island	TSS1500-island	chr16:33964362-33966423	NA	NA		rs418602	rs76839731
cg23253961	Hypo(10198)	-0.0359293	0.884515	2.83535	0.0103814	0.999997	-3.86311	0.868347	0.904276	-0.0359293	14	62394494	R	II		IGR	opensea	IGR-opensea		NA	TRUE
cg17199181	Hypo(10198)	-0.121926	0.897694	2.83513	0.0103864	0.999997	-3.86357	0.842827	0.964754	-0.121926	18	74799250	F	II	MBP	Body	island	Body-island	chr18:74799144-74800038	TRUE	NA
cg08267038	Hypo(10198)	-0.0430707	0.269283	2.83483	0.0103934	0.999997	-3.86421	0.249901	0.292972	-0.0430707	3	113325595	R	II	SIDT1	Body	opensea	Body-opensea		NA	TRUE			rs9866412
cg21369466	Hypo(10198)	-0.0511156	0.679709	2.83479	0.0103943	0.999997	-3.8643	0.656707	0.707823	-0.0511156	7	55437329	R	II	LANCL2	Body	shelf	Body-shelf	chr7:55433147-55434271	NA	NA
cg04364764	Hypo(10198)	-0.0536046	0.830491	2.83447	0.0104016	0.999997	-3.86496	0.806369	0.859974	-0.0536046	1	236106938	F	II		IGR	opensea	IGR-opensea		TRUE	TRUE
cg13488605	Hypo(10198)	-0.0102726	0.0361576	2.83394	0.0104136	0.999997	-3.86606	0.031535	0.0418075	-0.0102726	19	38908709	F	II	RASGRP4	Body	island	Body-island	chr19:38908487-38909240	TRUE	TRUE
cg15305172	Hypo(10198)	-0.00683888	0.0235261	2.83297	0.010436	0.999997	-3.86811	0.0204486	0.0272875	-0.00683888	6	116892775	F	II	RWDD1	1stExon	island	1stExon-island	chr6:116892235-116892934	NA	NA
cg23856413	Hypo(10198)	-0.0398375	0.177328	2.83288	0.010438	0.999997	-3.86829	0.159401	0.199238	-0.0398375	6	106429659	R	II		IGR	island	IGR-island	chr6:106429111-106429772	NA	NA
cg13100600	Hypo(10198)	-0.0597657	0.440213	2.83279	0.0104401	0.999997	-3.86848	0.413318	0.473084	-0.0597657	1	958351	R	II	AGRN	Body	shelf	Body-shelf	chr1:954768-956343	NA	NA
cg18707489	Hypo(10198)	-0.0418351	0.227574	2.83239	0.0104493	0.999997	-3.86933	0.208748	0.250583	-0.0418351	14	104690151	F	II		IGR	island	IGR-island	chr14:104690039-104690274	NA	NA			rs77505595
cg11154798	Hypo(10198)	-0.00929607	0.0242162	2.83216	0.0104546	0.999997	-3.86981	0.020033	0.029329	-0.00929607	5	34656563	R	I	RAI14	5'UTR	island	5'UTR-island	chr5:34656123-34657330	NA	NA	high-CpG:34692061-34692409
cg19049607	Hypo(10198)	-0.00946503	0.0304529	2.83177	0.0104636	0.999997	-3.87063	0.0261937	0.0356587	-0.00946503	12	12764333	F	II	CREBL2	TSS1500	shore	TSS1500-shore	chr12:12764751-12765205	NA	NA
cg02656341	Hypo(10198)	-0.036072	0.824433	2.83156	0.0104684	0.999997	-3.87106	0.808201	0.844273	-0.036072	6	13872434	R	II		IGR	shore	IGR-shore	chr6:13873765-13874262	NA	NA
cg09808786	Hypo(10198)	-0.0412132	0.165097	2.8315	0.0104698	0.999997	-3.87119	0.146551	0.187764	-0.0412132	1	160051438	R	I	KCNJ9	5'UTR	shelf	5'UTR-shelf	chr1:160053721-160054738	TRUE	NA
cg03097134	Hypo(10198)	-0.0517966	0.648094	2.83132	0.010474	0.999997	-3.87157	0.624786	0.676582	-0.0517966	6	37598264	R	II		IGR	opensea	IGR-opensea		TRUE	TRUE
cg06580943	Hypo(10198)	-0.0388885	0.776737	2.83093	0.0104829	0.999997	-3.87239	0.759237	0.798125	-0.0388885	6	168405834	F	I		IGR	shelf	IGR-shelf	chr6:168402226-168402437	NA	NA		rs59007150
cg05548469	Hypo(10198)	-0.03866	0.392651	2.83075	0.0104871	0.999997	-3.87276	0.375254	0.413914	-0.03866	4	122853464	R	II	TRPC3	1stExon	shore	1stExon-shore	chr4:122853554-122854169	NA	NA
cg13526756	Hypo(10198)	-0.0399661	0.87126	2.83042	0.0104949	0.999997	-3.87347	0.853275	0.893241	-0.0399661	2	175595575	F	II		IGR	shore	IGR-shore	chr2:175594518-175595255	NA	NA
cg26971989	Hypo(10198)	-0.012171	0.0901941	2.83036	0.0104963	0.999997	-3.8736	0.0847172	0.0968881	-0.012171	14	91976806	R	I	SMEK1	TSS200	island	TSS200-island	chr14:91975670-91977326	NA	NA	high-CpG:91046350-91046652
cg26523565	Hypo(10198)	-0.044207	0.189344	2.82999	0.0105047	0.999997	-3.87436	0.169451	0.213658	-0.044207	5	179779237	F	II	GFPT2	Body	island	Body-island	chr5:179779114-179781279	NA	NA
cg05627365	Hypo(10198)	-0.0415302	0.865757	2.8291	0.0105253	0.999997	-3.87623	0.847069	0.888599	-0.0415302	15	81453408	R	II		IGR	opensea	IGR-opensea		TRUE	TRUE
cg04040975	Hypo(10198)	-0.0253237	0.371117	2.82868	0.010535	0.999997	-3.87711	0.359721	0.385045	-0.0253237	11	123065445	R	I	ASAM	Body	island	Body-island	chr11:123065426-123066184	TRUE	NA
cg01298991	Hypo(10198)	-0.0427507	0.637568	2.82809	0.0105488	0.999997	-3.87836	0.618331	0.661081	-0.0427507	2	20422849	R	II	SDC1	Body	shore	Body-shore	chr2:20423088-20425767	NA	NA
cg27496339	Hypo(10198)	-0.0911547	0.221552	2.828	0.0105509	0.999997	-3.87854	0.180533	0.271687	-0.0911547	7	43803803	F	II	BLVRA	5'UTR	opensea	5'UTR-opensea		NA	TRUE
cg27091643	Hypo(10198)	-0.0208171	0.111741	2.82745	0.0105636	0.999997	-3.87969	0.102373	0.12319	-0.0208171	12	64977593	R	II		IGR	opensea	IGR-opensea		NA	TRUE
cg00450304	Hypo(10198)	-0.011057	0.0246025	2.82714	0.0105708	0.999997	-3.88034	0.0196269	0.0306839	-0.011057	1	167599527	F	I	RCSD1	5'UTR	island	5'UTR-island	chr1:167599464-167599839	NA	TRUE	high-CpG:165866072-165866243		rs3738220
cg05725404	Hypo(10198)	-0.123606	0.403553	2.82698	0.0105747	0.999997	-3.88069	0.34793	0.471536	-0.123606	16	58534157	R	II	NDRG4	Body	shore	Body-shore	chr16:58535040-58535596	TRUE	NA
cg16866485	Hypo(10198)	-0.0203398	0.921791	2.82655	0.0105846	0.999997	-3.88158	0.912638	0.932978	-0.0203398	7	4276220	R	II	SDK1	Body	opensea	Body-opensea		NA	NA
cg07936030	Hypo(10198)	-0.0397829	0.747575	2.82611	0.0105949	0.999997	-3.88251	0.729673	0.769456	-0.0397829	17	36756043	R	II	SRCIN1	Body	opensea	Body-opensea		NA	TRUE
cg17494927	Hypo(10198)	-0.043144	0.509768	2.82568	0.0106049	0.999997	-3.8834	0.490353	0.533497	-0.043144	19	7953071	R	II	LRRC8E	TSS1500	shore	TSS1500-shore	chr19:7953280-7953708	NA	TRUE
cg16630791	Hypo(10198)	-0.00842645	0.0204788	2.82565	0.0106057	0.999997	-3.88348	0.0166869	0.0251133	-0.00842645	16	86543538	R	I	FOXF1	TSS1500	island	TSS1500-island	chr16:86541430-86545228	NA	NA
cg14817130	Hypo(10198)	-0.0127977	0.0821953	2.82557	0.0106076	0.999997	-3.88365	0.0764363	0.089234	-0.0127977	8	11424789	F	II		IGR	shelf	IGR-shelf	chr8:11421336-11422434	NA	NA
cg01323371	Hypo(10198)	-0.0261985	0.883445	2.82539	0.0106116	0.999997	-3.88401	0.871656	0.897854	-0.0261985	3	179667823	F	II	PEX5L	Body	opensea	Body-opensea		NA	TRUE		rs73883415	rs73883414
cg27343380	Hypo(10198)	-0.0156131	0.948655	2.82528	0.0106143	0.999997	-3.88426	0.941629	0.957242	-0.0156131	7	158617671	R	II	ESYT2	Body	shelf	Body-shelf	chr7:158621005-158622747	NA	NA
cg16547235	Hypo(10198)	-0.00976947	0.932263	2.8252	0.010616	0.999997	-3.88441	0.927867	0.937636	-0.00976947	17	7480059	R	II	EIF4A1	Body	shelf	Body-shelf	chr17:7475916-7477330	NA	NA
cg16538390	Hypo(10198)	-0.0406147	0.828069	2.825	0.0106208	0.999997	-3.88484	0.809793	0.850407	-0.0406147	10	135344917	R	II	CYP2E1	Body	shelf	Body-shelf	chr10:135341255-135342561	NA	NA
cg13220917	Hypo(10198)	-0.0468151	0.675917	2.82469	0.0106282	0.999997	-3.88549	0.65485	0.701665	-0.0468151	2	242480249	R	I		IGR	shore	IGR-shore	chr2:242480444-242481818	NA	NA
cg25591106	Hypo(10198)	-0.0220663	0.937385	2.82443	0.0106341	0.999997	-3.88602	0.927455	0.949521	-0.0220663	6	152656019	F	II	SYNE1	Body	opensea	Body-opensea		NA	NA		rs35337997
cg05652886	Hypo(10198)	-0.0110064	0.0539775	2.82401	0.010644	0.999997	-3.88692	0.0490247	0.0600311	-0.0110064	2	238876315	F	II	UBE2F	5'UTR	island	5'UTR-island	chr2:238875131-238876327	NA	NA
cg01590338	Hypo(10198)	-0.0406047	0.556128	2.82398	0.0106448	0.999997	-3.88698	0.537856	0.57846	-0.0406047	14	101831332	F	I		IGR	island	IGR-island	chr14:101831291-101831695	NA	NA
cg01276128	Hypo(10198)	-0.0165783	0.0606565	2.82351	0.0106558	0.999997	-3.88796	0.0531963	0.0697745	-0.0165783	19	39138334	R	I	ACTN4	5'UTR	island	5'UTR-island	chr19:39138062-39138570	NA	NA	high-CpG:43830055-43830231
cg10021749	Hypo(10198)	-0.0108723	0.919988	2.82331	0.0106604	0.999997	-3.88838	0.915095	0.925968	-0.0108723	7	2557358	R	II	LFNG	Body	shore	Body-shore	chr7:2558371-2559967	TRUE	TRUE
cg19619003	Hypo(10198)	-0.0459297	0.465218	2.82303	0.0106669	0.999997	-3.88896	0.44455	0.49048	-0.0459297	1	41846758	R	II		IGR	shore	IGR-shore	chr1:41847264-41849204	NA	TRUE
cg08474334	Hypo(10198)	-0.0539144	0.550661	2.82302	0.0106672	0.999997	-3.88899	0.5264	0.580314	-0.0539144	1	156816117	F	II	NTRK1	Body	shore	Body-shore	chr1:156814881-156815792	NA	NA
cg16842214	Hypo(10198)	-0.04594	0.450288	2.8228	0.0106723	0.999997	-3.88945	0.429615	0.475555	-0.04594	3	42727160	F	II	KBTBD5	1stExon	island	1stExon-island	chr3:42727084-42727916	TRUE	NA
cg13125627	Hypo(10198)	-0.0388208	0.841758	2.82279	0.0106726	0.999997	-3.88947	0.824289	0.86311	-0.0388208	8	40010631	R	II	C8orf4	TSS1500	opensea	TSS1500-opensea		NA	TRUE
cg13650687	Hypo(10198)	-0.0441173	0.798295	2.82212	0.0106883	0.999997	-3.89087	0.778442	0.822559	-0.0441173	10	71655974	R	II	COL13A1	Body	opensea	Body-opensea		NA	TRUE
cg02719221	Hypo(10198)	-0.0161848	0.907968	2.82185	0.0106946	0.999997	-3.89143	0.900685	0.91687	-0.0161848	16	3613509	R	II	NLRC3	Body	island	Body-island	chr16:3613100-3613546	NA	NA
cg05180258	Hypo(10198)	-0.0560037	0.841238	2.82174	0.0106973	0.999997	-3.89167	0.816036	0.87204	-0.0560037	14	73921198	F	II	NUMB	5'UTR	shelf	5'UTR-shelf	chr14:73924588-73924980	NA	NA
cg14136502	Hypo(10198)	-0.0222116	0.130185	2.8217	0.0106984	0.999997	-3.89177	0.12019	0.142402	-0.0222116	10	119939	R	II		IGR	island	IGR-island	chr10:119609-120162	TRUE	NA
cg22510442	Hypo(10198)	-0.0112678	0.0354327	2.82154	0.0107019	0.999997	-3.89208	0.0303622	0.0416299	-0.0112678	1	109633088	F	II	TMEM167B	TSS1500	shore	TSS1500-shore	chr1:109633188-109633632	TRUE	NA
cg00852675	Hypo(10198)	-0.0422745	0.85124	2.82146	0.0107039	0.999997	-3.89226	0.832216	0.874491	-0.0422745	7	150105086	F	I	LOC728743	Body	island	Body-island	chr7:150104704-150105530	NA	NA
cg01724607	Hypo(10198)	-0.0198399	0.0716792	2.82099	0.010715	0.999997	-3.89325	0.0627512	0.0825912	-0.0198399	6	99278360	F	II		IGR	shore	IGR-shore	chr6:99279317-99283842	NA	NA
cg20688289	Hypo(10198)	-0.0344553	0.374264	2.8209	0.0107171	0.999997	-3.89344	0.358759	0.393214	-0.0344553	7	100612865	R	II	MUC12	TSS200	shelf	TSS200-shelf	chr7:100608736-100609793	NA	NA			rs78097765
cg06334134	Hypo(10198)	-0.0121501	0.0373731	2.82076	0.0107203	0.999997	-3.89372	0.0319055	0.0440556	-0.0121501	7	142986693	F	II	CASP2	Body	shore	Body-shore	chr7:142985047-142985810	NA	NA
cg06161720	Hypo(10198)	-0.0108091	0.0608399	2.82044	0.0107279	0.999997	-3.89439	0.0559758	0.0667849	-0.0108091	14	35099471	F	II	SNX6	TSS200	island	TSS200-island	chr14:35098694-35099478	NA	NA
cg05116002	Hypo(10198)	-0.0106217	0.935416	2.81989	0.0107409	0.999997	-3.89555	0.930637	0.941258	-0.0106217	3	58151255	R	I	FLNB	Body	opensea	Body-opensea		NA	TRUE
cg23707540	Hypo(10198)	-0.0319602	0.18263	2.81967	0.0107461	0.999997	-3.89601	0.168248	0.200209	-0.0319602	10	126836038	R	II	CTBP2	5'UTR	shelf	5'UTR-shelf	chr10:126839791-126841034	TRUE	TRUE
cg11435035	Hypo(10198)	-0.0122864	0.0408294	2.81966	0.0107463	0.999997	-3.89603	0.0353005	0.047587	-0.0122864	5	177026869	F	II	B4GALT7	TSS1500	island	TSS1500-island	chr5:177026715-177027519	NA	NA	high-CpG:176959322-176959843
cg17112828	Hypo(10198)	-0.0347762	0.640492	2.81907	0.0107603	0.999997	-3.89726	0.624843	0.659619	-0.0347762	1	204655244	R	II	LRRN2	TSS1500	shore	TSS1500-shore	chr1:204654132-204654885	TRUE	NA
cg03753297	Hypo(10198)	-0.0140527	0.0543379	2.81899	0.0107622	0.999997	-3.89743	0.0480142	0.0620669	-0.0140527	19	36427608	F	I	LRFN3	TSS1500	island	TSS1500-island	chr19:36427173-36427722	NA	NA
cg01762738	Hypo(10198)	-0.0224561	0.0685593	2.8189	0.0107644	0.999997	-3.89762	0.0584541	0.0809102	-0.0224561	12	120967237	R	II	COQ5	TSS1500	shore	TSS1500-shore	chr12:120966788-120967038	TRUE	NA
cg08678925	Hypo(10198)	-0.0389372	0.74965	2.8189	0.0107644	0.999997	-3.89763	0.732128	0.771065	-0.0389372	15	85358595	F	II	ALPK3	TSS1500	shore	TSS1500-shore	chr15:85360192-85360574	NA	NA		rs75190796
cg07730673	Hypo(10198)	-0.0107748	0.0464865	2.81847	0.0107744	0.999997	-3.89851	0.0416378	0.0524127	-0.0107748	3	196438540	R	II	PIGX	TSS1500	shore	TSS1500-shore	chr3:196438874-196439734	NA	NA
cg15407570	Hypo(10198)	-0.044303	0.323155	2.81837	0.0107769	0.999997	-3.89873	0.303218	0.347521	-0.044303	3	52529524	R	II	STAB1	Body	opensea	Body-opensea		NA	TRUE
cg03086006	Hypo(10198)	-0.0134468	0.95452	2.81833	0.010778	0.999997	-3.89882	0.948469	0.961916	-0.0134468	1	195684226	F	II		IGR	opensea	IGR-opensea		NA	TRUE			rs71787759
cg02036336	Hypo(10198)	-0.0215592	0.11064	2.81816	0.0107819	0.999997	-3.89917	0.100938	0.122498	-0.0215592	10	102758403	R	II	LZTS2	5'UTR	island	5'UTR-island	chr10:102756834-102759798	NA	TRUE	low-CpG:102748025-102748438
cg01026383	Hypo(10198)	-0.0328107	0.854534	2.81769	0.0107931	0.999997	-3.90016	0.839769	0.87258	-0.0328107	6	32905012	R	II	HLA-DMB	Body	opensea	Body-opensea		NA	NA
cg02874768	Hypo(10198)	-0.0222131	0.894493	2.81758	0.0107956	0.999997	-3.90038	0.884497	0.90671	-0.0222131	13	56150943	F	II		IGR	opensea	IGR-opensea		NA	TRUE
cg19501982	Hypo(10198)	-0.037027	0.162232	2.81751	0.0107973	0.999997	-3.90053	0.14557	0.182597	-0.037027	4	190938265	R	I		IGR	island	IGR-island	chr4:190938106-190938848	NA	NA
cg26164151	Hypo(10198)	-0.0206855	0.38361	2.81731	0.0108021	0.999997	-3.90095	0.374301	0.394987	-0.0206855	11	44749353	R	I		IGR	island	IGR-island	chr11:44748205-44749761	NA	TRUE
cg03801300	Hypo(10198)	-0.0146111	0.0510224	2.81722	0.0108041	0.999997	-3.90114	0.0444474	0.0590585	-0.0146111	10	130010447	F	II		IGR	shore	IGR-shore	chr10:130008558-130009620	NA	NA
cg01530154	Hypo(10198)	-0.0353898	0.192327	2.81721	0.0108044	0.999997	-3.90116	0.176402	0.211792	-0.0353898	6	28661712	R	II		IGR	opensea	IGR-opensea		NA	NA
cg07697597	Hypo(10198)	-0.0435239	0.365714	2.8172	0.0108046	0.999997	-3.90118	0.346128	0.389652	-0.0435239	22	43740003	R	I	SCUBE1	TSS1500	island	TSS1500-island	chr22:43738882-43740285	TRUE	NA
cg25610129	Hypo(10198)	-0.0101653	0.943789	2.81716	0.0108056	0.999997	-3.90126	0.939215	0.94938	-0.0101653	2	197172759	F	II	HECW2	Body	opensea	Body-opensea		NA	TRUE
cg01105183	Hypo(10198)	-0.0101026	0.926422	2.81709	0.0108074	0.999997	-3.90142	0.921876	0.931978	-0.0101026	10	102731747	F	II	SEMA4G	TSS1500	shelf	TSS1500-shelf	chr10:102729299-102729710	NA	NA		rs1570171
cg25732045	Hypo(10198)	-0.0109959	0.0223031	2.81704	0.0108086	0.999997	-3.90153	0.017355	0.0283508	-0.0109959	19	1241620	F	I	ATP5D	TSS200	island	TSS200-island	chr19:1241619-1242569	NA	NA
cg05896902	Hypo(10198)	-0.020864	0.0841961	2.81678	0.0108147	0.999997	-3.90207	0.0748073	0.0956713	-0.020864	15	45671018	F	II	LOC145663	Body	island	Body-island	chr15:45669970-45671029	TRUE	NA
cg15216925	Hypo(10198)	-0.0280905	0.197931	2.81674	0.0108156	0.999997	-3.90215	0.18529	0.213381	-0.0280905	5	179921655	R	I	CNOT6	5'UTR	island	5'UTR-island	chr5:179921201-179922179	NA	NA
cg11963912	Hypo(10198)	-0.0227649	0.0967592	2.81662	0.0108185	0.999997	-3.9024	0.086515	0.10928	-0.0227649	17	72439044	F	II	GPRC5C	Body	shelf	Body-shelf	chr17:72442927-72443194	TRUE	NA		rs74627195
cg03326252	Hypo(10198)	-0.0708859	0.637499	2.81658	0.0108195	0.999997	-3.90249	0.6056	0.676486	-0.0708859	11	133821166	R	II	IGSF9B	Body	opensea	Body-opensea		TRUE	TRUE
cg18083764	Hypo(10198)	-0.046737	0.830338	2.81591	0.0108354	0.999997	-3.90389	0.809307	0.856044	-0.046737	5	4230848	R	I		IGR	opensea	IGR-opensea		NA	TRUE
cg11869269	Hypo(10198)	-0.00990406	0.940177	2.81588	0.0108362	0.999997	-3.90395	0.93572	0.945624	-0.00990406	14	101527046	F	II	MIR377	TSS1500	opensea	TSS1500-opensea		NA	NA
cg19369606	Hypo(10198)	-0.00780278	0.0195902	2.81528	0.0108504	0.999997	-3.9052	0.016079	0.0238818	-0.00780278	7	99746231	F	II	C7orf59	TSS1500	shore	TSS1500-shore	chr7:99746253-99746643	NA	NA
cg26681822	Hypo(10198)	-0.0134413	0.0334839	2.81523	0.0108517	0.999997	-3.90532	0.0274353	0.0408767	-0.0134413	4	38858561	R	II	TLR6	TSS200	opensea	TSS200-opensea		NA	TRUE		rs28589922
cg18432441	Hypo(10198)	-0.0213884	0.713974	2.81496	0.010858	0.999997	-3.90587	0.704349	0.725737	-0.0213884	11	8106632	F	I	TUB	Body	shelf	Body-shelf	chr11:8102358-8102913	NA	TRUE		rs60510725
cg06310157	Hypo(10198)	-0.0243328	0.785985	2.81483	0.0108611	0.999997	-3.90614	0.775036	0.799368	-0.0243328	7	140218138	R	II		IGR	opensea	IGR-opensea		NA	TRUE
cg03306946	Hypo(10198)	-0.0278779	0.861481	2.81449	0.0108692	0.999997	-3.90685	0.848936	0.876813	-0.0278779	18	76071635	R	II		IGR	shore	IGR-shore	chr18:76073274-76073558	NA	NA
cg21098323	Hypo(10198)	-0.0609094	0.602105	2.81388	0.0108838	0.999997	-3.90813	0.574696	0.635605	-0.0609094	19	54605642	F	II	OSCAR	TSS1500	shore	TSS1500-shore	chr19:54605985-54606590	NA	NA
cg09902379	Hypo(10198)	-0.0188133	0.0658211	2.81349	0.0108932	0.999997	-3.90895	0.0573552	0.0761684	-0.0188133	5	160973589	F	I	GABRB2	Body	shore	Body-shore	chr5:160974692-160975384	NA	NA		rs1052804	rs75921414
cg13994177	Hypo(10198)	-0.0423113	0.828626	2.81312	0.0109021	0.999997	-3.90973	0.809586	0.851897	-0.0423113	15	25296464	F	II	SNORD116-1	TSS200	opensea	TSS200-opensea		NA	NA
cg24921089	Hypo(10198)	-0.0303254	0.235302	2.81298	0.0109054	0.999997	-3.91001	0.221655	0.251981	-0.0303254	11	10472840	F	II	AMPD3	Body	island	Body-island	chr11:10472000-10472857	TRUE	NA
cg19214024	Hypo(10198)	-0.0346007	0.616386	2.81251	0.0109167	0.999997	-3.91101	0.600816	0.635417	-0.0346007	19	3227772	R	II	BRUNOL5	Body	shore	Body-shore	chr19:3228729-3228992	NA	TRUE
cg00497046	Hypo(10198)	-0.0658115	0.762227	2.81242	0.0109189	0.999997	-3.91119	0.732611	0.798423	-0.0658115	7	676094	F	II	PRKAR1B	Body	island	Body-island	chr7:675569-676095	TRUE	NA
cg20665157	Hypo(10198)	-0.0508416	0.471406	2.81213	0.0109259	0.999997	-3.9118	0.448527	0.499369	-0.0508416	7	121969421	R	II	CADPS2	Body	opensea	Body-opensea		NA	TRUE
cg24875000	Hypo(10198)	-0.0320331	0.802519	2.81202	0.0109284	0.999997	-3.91202	0.788104	0.820137	-0.0320331	1	19041556	R	II	PAX7	Body	shore	Body-shore	chr1:19043390-19043828	NA	NA
cg01829662	Hypo(10198)	-0.00740103	0.0229528	2.81202	0.0109286	0.999997	-3.91204	0.0196223	0.0270233	-0.00740103	12	132435233	F	II	EP400	5'UTR	island	5'UTR-island	chr12:132434352-132435241	NA	NA
cg15118665	Hypo(10198)	-0.0417546	0.192813	2.81201	0.0109288	0.999997	-3.91206	0.174024	0.215778	-0.0417546	8	144451924	F	I	RHPN1	Body	shore	Body-shore	chr8:144450376-144451557	NA	NA
cg27288047	Hypo(10198)	-0.0185844	0.131061	2.8119	0.0109315	0.999997	-3.91229	0.122698	0.141283	-0.0185844	19	49568106	R	II	NTF4	TSS1500	opensea	TSS1500-opensea		TRUE	TRUE
cg24592576	Hypo(10198)	-0.0300174	0.180496	2.81177	0.0109346	0.999997	-3.91256	0.166988	0.197006	-0.0300174	12	114887657	R	II		IGR	shore	IGR-shore	chr12:114886354-114886579	NA	TRUE
cg00630245	Hypo(10198)	-0.0285069	0.83209	2.81149	0.0109411	0.999997	-3.91313	0.819262	0.847769	-0.0285069	11	71146831	R	II	DHCR7	Body	island	Body-island	chr11:71146442-71146862	NA	NA
cg17779676	Hypo(10198)	-0.0345148	0.876413	2.81149	0.0109414	0.999997	-3.91315	0.860881	0.895396	-0.0345148	17	55982124	R	II	CUEDC1	TSS1500	opensea	TSS1500-opensea		NA	TRUE
cg01341751	Hypo(10198)	-0.00901938	0.964267	2.81148	0.0109416	0.999997	-3.91317	0.960208	0.969227	-0.00901938	17	38249486	F	I	THRA	Body	island	Body-island	chr17:38249260-38249603	NA	NA
cg02335441	Hypo(10198)	-0.0175218	0.0476373	2.81144	0.0109424	0.999997	-3.91324	0.0397525	0.0572743	-0.0175218	3	130745948	R	II	NEK11	5'UTR	shore	5'UTR-shore	chr3:130745388-130745840	NA	TRUE
cg07422940	Hypo(10198)	-0.0486859	0.705632	2.81132	0.0109454	0.999997	-3.9135	0.683724	0.73241	-0.0486859	16	54546090	R	II		IGR	opensea	IGR-opensea		NA	TRUE
cg16165803	Hypo(10198)	-0.00873449	0.960843	2.81064	0.0109618	0.999997	-3.91493	0.956913	0.965647	-0.00873449	12	54450584	F	II	FLJ12825	TSS1500	shelf	TSS1500-shelf	chr12:54454249-54454458	NA	NA
cg19398269	Hypo(10198)	-0.0581042	0.463843	2.81041	0.0109673	0.999997	-3.91541	0.437696	0.4958	-0.0581042	6	28678460	F	II		IGR	opensea	IGR-opensea		NA	NA
cg10377510	Hypo(10198)	-0.0483227	0.45698	2.80992	0.0109791	0.999997	-3.91643	0.435235	0.483558	-0.0483227	1	9224003	R	II		IGR	opensea	IGR-opensea		TRUE	TRUE
cg02976309	Hypo(10198)	-0.0504464	0.203037	2.80967	0.0109852	0.999997	-3.91696	0.180336	0.230782	-0.0504464	6	52441305	R	I	TRAM2	Body	island	Body-island	chr6:52441269-52441793	TRUE	NA
cg19194454	Hypo(10198)	-0.0167709	0.071914	2.80963	0.0109861	0.999997	-3.91704	0.0643671	0.081138	-0.0167709	16	69760878	F	II	NQO1	TSS1500	shore	TSS1500-shore	chr16:69760293-69760506	NA	NA
cg09732486	Hypo(10198)	-0.0125454	0.0702874	2.80827	0.0110191	0.999997	-3.91989	0.064642	0.0771874	-0.0125454	12	41086050	R	II	CNTN1	TSS1500	shore	TSS1500-shore	chr12:41086522-41087102	NA	NA
cg03329949	Hypo(10198)	-0.0345121	0.68548	2.80794	0.0110269	0.999997	-3.92056	0.66995	0.704462	-0.0345121	3	50425698	F	II	CACNA2D2	Body	opensea	Body-opensea		TRUE	NA
cg23940614	Hypo(10198)	-0.0432799	0.566706	2.80746	0.0110385	0.999997	-3.92157	0.54723	0.59051	-0.0432799	15	84115479	F	II	SH3GL3	TSS1500	shore	TSS1500-shore	chr15:84115762-84116921	NA	NA		rs923968
cg03663120	Hypo(10198)	-0.0532549	0.820319	2.80704	0.0110488	0.999997	-3.92245	0.796354	0.849609	-0.0532549	7	2284600	R	I	NUDT1	Body	shelf	Body-shelf	chr7:2281362-2282105	NA	NA
cg07622001	Hypo(10198)	-0.0288851	0.381469	2.80605	0.0110729	0.999997	-3.92453	0.368471	0.397356	-0.0288851	5	158758903	R	I	IL12B	TSS1500	shore	TSS1500-shore	chr5:158758474-158758839	TRUE	NA
cg15457731	Hypo(10198)	-0.00703803	0.013566	2.80604	0.0110731	0.999997	-3.92454	0.0103989	0.0174369	-0.00703803	1	45805982	F	II	MUTYH	TSS200	island	TSS200-island	chr1:45805564-45805983	NA	NA		rs28372898
cg02043994	Hypo(10198)	-0.0249739	0.122563	2.80594	0.0110755	0.999997	-3.92474	0.111325	0.136298	-0.0249739	6	15244878	R	II		IGR	island	IGR-island	chr6:15244877-15246160	NA	NA
cg09870978	Hypo(10198)	-0.00873926	0.0234222	2.80566	0.0110823	0.999997	-3.92533	0.0194895	0.0282288	-0.00873926	15	62684001	F	I		IGR	island	IGR-island	chr15:62682502-62684396	NA	NA			rs1848350
cg25792714	Hypo(10198)	-0.00794808	0.0187839	2.80559	0.011084	0.999997	-3.92547	0.0152073	0.0231554	-0.00794808	6	21666554	R	II	FLJ22536	TSS200	shore	TSS200-shore	chr6:21666655-21666862	NA	NA
cg01940297	Hypo(10198)	-0.048993	0.696635	2.80542	0.0110882	0.999997	-3.92584	0.674588	0.723581	-0.048993	8	129061191	R	II	MIR1207	TSS1500	opensea	TSS1500-opensea		NA	TRUE
cg12094420	Hypo(10198)	-0.00929074	0.959068	2.80472	0.0111054	0.999997	-3.92731	0.954887	0.964178	-0.00929074	1	197324797	F	I	CRB1	Body	opensea	Body-opensea		NA	NA
cg16247733	Hypo(10198)	-0.0224035	0.757849	2.8047	0.0111058	0.999997	-3.92734	0.747768	0.770171	-0.0224035	1	62193198	F	I		IGR	shelf	IGR-shelf	chr1:62190647-62190942	NA	NA
cg25853078	Hypo(10198)	-0.0541392	0.488503	2.80459	0.0111085	0.999997	-3.92758	0.46414	0.51828	-0.0541392	11	133402919	F	II	OPCML	TSS1500	opensea	TSS1500-opensea		NA	NA
cg02086195	Hypo(10198)	-0.0391234	0.695632	2.80452	0.0111103	0.999997	-3.92773	0.678026	0.71715	-0.0391234	1	12656232	F	I	DHRS3	Body	island	Body-island	chr1:12655926-12656248	TRUE	NA
cg21074350	Hypo(10198)	-0.0254127	0.231993	2.80445	0.011112	0.999997	-3.92788	0.220557	0.24597	-0.0254127	7	101335435	R	II		IGR	shelf	IGR-shelf	chr7:101331642-101331904	NA	NA
cg16585244	Hypo(10198)	-0.0310415	0.898194	2.80415	0.0111193	0.999997	-3.9285	0.884226	0.915267	-0.0310415	2	240567557	R	II		IGR	shore	IGR-shore	chr2:240566174-240566644	NA	NA
cg16451027	Hypo(10198)	-0.0235379	0.848877	2.80375	0.011129	0.999997	-3.92933	0.838285	0.861823	-0.0235379	5	112042859	R	II	APC	TSS1500	shore	TSS1500-shore	chr5:112043079-112043917	NA	NA
cg07251603	Hypo(10198)	-0.010236	0.0498075	2.80355	0.011134	0.999997	-3.92976	0.0452013	0.0554373	-0.010236	3	57994031	R	I	FLNB	TSS200	island	TSS200-island	chr3:57993838-57994704	TRUE	NA
cg01763057	Hypo(10198)	-0.0235756	0.264226	2.80317	0.0111432	0.999997	-3.93055	0.253617	0.277192	-0.0235756	2	239112731	R	I	ILKAP	TSS1500	shore	TSS1500-shore	chr2:239111681-239112519	NA	NA
cg14774755	Hypo(10198)	-0.0520523	0.702525	2.80212	0.011169	0.999997	-3.93275	0.679101	0.731153	-0.0520523	8	70980603	R	II	PRDM14	Body	shore	Body-shore	chr8:70981873-70984888	NA	NA
cg16931664	Hypo(10198)	-0.0440916	0.258694	2.80207	0.0111702	0.999997	-3.93285	0.238853	0.282945	-0.0440916	11	11169707	R	II		IGR	opensea	IGR-opensea		TRUE	TRUE
cg01134296	Hypo(10198)	-0.0125921	0.0936667	2.80206	0.0111705	0.999997	-3.93287	0.0880002	0.100592	-0.0125921	17	34122866	F	II	MMP28	TSS1500	shore	TSS1500-shore	chr17:34122024-34122801	TRUE	NA			rs9912027
cg27436286	Hypo(10198)	-0.0296117	0.340991	2.80155	0.0111828	0.999997	-3.93392	0.327666	0.357278	-0.0296117	15	65670863	R	II	IGDCC3	TSS1500	shore	TSS1500-shore	chr15:65669310-65670617	TRUE	NA
cg04071779	Hypo(10198)	-0.0263117	0.0873604	2.80152	0.0111837	0.999997	-3.93399	0.0755202	0.101832	-0.0263117	7	30517627	R	II	NOD1	5'UTR	shore	5'UTR-shore	chr7:30517987-30518610	NA	NA
cg21385052	Hypo(10198)	-0.0548495	0.844507	2.80148	0.0111847	0.999997	-3.93408	0.819825	0.874675	-0.0548495	1	149903249	R	II	MTMR11	Body	shelf	Body-shelf	chr1:149899625-149899893	NA	NA	low-CpG:148169747-148170097
cg02163400	Hypo(10198)	-0.00930648	0.0336898	2.80138	0.011187	0.999997	-3.93428	0.0295019	0.0388083	-0.00930648	17	883084	F	I	NXN	TSS200	island	TSS200-island	chr17:881733-883381	NA	NA	high-CpG:829399-830174
cg05441518	Hypo(10198)	-0.0220964	0.894558	2.80117	0.0111921	0.999997	-3.93472	0.884614	0.906711	-0.0220964	10	1739453	F	II	ADARB2	Body	shore	Body-shore	chr10:1741424-1744125	NA	NA		rs34836306
cg27050987	Hypo(10198)	-0.0315125	0.0817364	2.80098	0.011197	0.999997	-3.93513	0.0675558	0.0990682	-0.0315125	10	97516407	R	II	ENTPD1	Body	opensea	Body-opensea		NA	TRUE			rs62625035
cg01953390	Hypo(10198)	-0.0567378	0.55431	2.80089	0.0111992	0.999997	-3.93532	0.528778	0.585516	-0.0567378	7	44105764	F	II	PGAM2	TSS1500	shore	TSS1500-shore	chr7:44104746-44105116	NA	NA
cg25348323	Hypo(10198)	-0.0647263	0.776825	2.80052	0.0112083	0.999997	-3.93609	0.747698	0.812424	-0.0647263	7	45131862	F	II		IGR	shelf	IGR-shelf	chr7:45127979-45128263	TRUE	NA
cg02970218	Hypo(10198)	-0.0184994	0.0462988	2.8	0.0112211	0.999997	-3.93717	0.0379741	0.0564735	-0.0184994	5	126365232	F	II	2021-03-03	5'UTR	shore	5'UTR-shore	chr5:126365623-126367250	NA	NA
cg22876086	Hypo(10198)	-0.0291381	0.182242	2.79989	0.0112238	0.999997	-3.9374	0.16913	0.198268	-0.0291381	11	114670551	R	II		IGR	opensea	IGR-opensea		NA	TRUE
cg21459053	Hypo(10198)	-0.0307523	0.102156	2.79988	0.0112239	0.999997	-3.93741	0.0883175	0.11907	-0.0307523	3	173116161	R	II	NLGN1	TSS200	shore	TSS200-shore	chr3:173115404-173115775	NA	NA
cg25195158	Hypo(10198)	-0.039163	0.107218	2.7998	0.011226	0.999997	-3.93759	0.0895951	0.128758	-0.039163	12	118500481	R	II		IGR	shore	IGR-shore	chr12:118499103-118499473	TRUE	NA
cg22711777	Hypo(10198)	-0.0422782	0.135206	2.79974	0.0112275	0.999997	-3.93772	0.116181	0.158459	-0.0422782	1	9352663	F	I	SPSB1	TSS1500	opensea	TSS1500-opensea		TRUE	NA
cg25753722	Hypo(10198)	-0.033167	0.360261	2.79945	0.0112346	0.999997	-3.93832	0.345336	0.378503	-0.033167	17	70498417	R	II		IGR	opensea	IGR-opensea		NA	TRUE
cg19171272	Hypo(10198)	-0.0430622	0.840599	2.79926	0.0112392	0.999997	-3.93871	0.821221	0.864284	-0.0430622	22	38449367	F	II		IGR	shelf	IGR-shelf	chr22:38453187-38453503	NA	NA		rs4821733
cg06708213	Hypo(10198)	-0.0508601	0.753041	2.79918	0.0112413	0.999997	-3.93888	0.730154	0.781014	-0.0508601	17	74864041	R	II	MGAT5B	TSS1500	shore	TSS1500-shore	chr17:74864170-74866657	NA	NA
cg15378605	Hypo(10198)	-0.0518917	0.557452	2.79903	0.0112449	0.999997	-3.93919	0.5341	0.585992	-0.0518917	10	125805592	R	II	CHST15	1stExon	shore	1stExon-shore	chr10:125804001-125804379	NA	NA
cg14215970	Hypo(10198)	-0.0288063	0.133725	2.79897	0.0112464	0.999997	-3.93931	0.120763	0.149569	-0.0288063	9	124132919	F	II	STOM	TSS1500	island	TSS1500-island	chr9:124132057-124133095	NA	NA
cg16205861	Hypo(10198)	-0.012407	0.925527	2.7985	0.011258	0.999997	-3.9403	0.919944	0.932351	-0.012407	12	54146572	F	II		IGR	shore	IGR-shore	chr12:54144562-54145470	NA	NA
cg19816107	Hypo(10198)	-0.00873156	0.0520253	2.79814	0.011267	0.999997	-3.94106	0.0480961	0.0568276	-0.00873156	7	33101939	R	II	NT5C3	Body	island	Body-island	chr7:33101938-33102907	NA	NA
cg27362525	Hypo(10198)	-0.0511954	0.242527	2.79781	0.0112751	0.999997	-3.94174	0.21949	0.270685	-0.0511954	17	5019638	F	I	ZNF232	5'UTR	island	5'UTR-island	chr17:5019637-5019879	NA	NA		rs6502844
cg26086948	Hypo(10198)	-0.0473646	0.859501	2.79764	0.0112795	0.999997	-3.94211	0.838187	0.885552	-0.0473646	20	44097731	F	II	WFDC2	TSS1500	shore	TSS1500-shore	chr20:44098280-44099536	NA	NA		rs6104176
cg22370252	Hypo(10198)	-0.0684188	0.385409	2.79748	0.0112834	0.999997	-3.94244	0.35462	0.423039	-0.0684188	12	54446289	F	II	HOXC4	5'UTR	shore	5'UTR-shore	chr12:54447744-54448091	TRUE	TRUE
cg20163166	Hypo(10198)	-0.0115703	0.0577279	2.79717	0.0112911	0.999997	-3.94309	0.0525213	0.0640916	-0.0115703	12	59313517	F	II	LRIG3	TSS200	shore	TSS200-shore	chr12:59313559-59314452	NA	NA
cg15672044	Hypo(10198)	-0.00782813	0.0170508	2.79715	0.0112914	0.999997	-3.94311	0.0135281	0.0213563	-0.00782813	7	16684349	R	II	BZW2	TSS1500	island	TSS1500-island	chr7:16684239-16684505	NA	NA
cg14132888	Hypo(10198)	-0.0491125	0.391262	2.7971	0.0112927	0.999997	-3.94322	0.369161	0.418274	-0.0491125	5	114514899	F	I	TRIM36	Body	island	Body-island	chr5:114514716-114516220	NA	TRUE		rs74394118
cg24000860	Hypo(10198)	-0.0199915	0.125622	2.79706	0.0112938	0.999997	-3.94331	0.116626	0.136618	-0.0199915	10	81206436	R	II	ZCCHC24	TSS1500	shore	TSS1500-shore	chr10:81204452-81204790	NA	NA
cg05397697	Hypo(10198)	-0.00914708	0.952321	2.79681	0.0112998	0.999997	-3.94382	0.948204	0.957351	-0.00914708	14	90042217	F	II	PRO1768	TSS1500	opensea	TSS1500-opensea		NA	TRUE
cg15706657	Hypo(10198)	-0.0421399	0.629735	2.79662	0.0113047	0.999997	-3.94424	0.610772	0.652912	-0.0421399	6	167571324	R	II	GPR31	TSS200	opensea	TSS200-opensea		NA	NA
cg12101479	Hypo(10198)	-0.0171809	0.900484	2.7966	0.0113053	0.999997	-3.94428	0.892753	0.909933	-0.0171809	1	43426093	R	II	SLC2A1	TSS1500	shore	TSS1500-shore	chr1:43423467-43424768	NA	NA
cg18345115	Hypo(10198)	-0.0502347	0.0932993	2.79638	0.0113106	0.999997	-3.94473	0.0706937	0.120928	-0.0502347	19	10541478	R	I	PDE4A	TSS200	shore	TSS200-shore	chr19:10542662-10543120	NA	NA	high-CpG:10402334-10402520
cg00744494	Hypo(10198)	-0.0143333	0.0599076	2.79634	0.0113115	0.999997	-3.94481	0.0534576	0.0677909	-0.0143333	14	73707721	R	II	PAPLN	Body	shore	Body-shore	chr14:73706299-73706677	NA	NA
cg21071815	Hypo(10198)	-0.00814362	0.0302943	2.79633	0.0113118	0.999997	-3.94483	0.0266297	0.0347733	-0.00814362	3	50329421	R	I	IFRD2	Body	island	Body-island	chr3:50329399-50330116	NA	NA
cg12349832	Hypo(10198)	-0.0304315	0.443262	2.79623	0.0113145	0.999997	-3.94505	0.429568	0.459999	-0.0304315	17	72951240	F	II	C17orf28	Body	opensea	Body-opensea		NA	NA
cg14476479	Hypo(10198)	-0.0229248	0.87037	2.7962	0.0113151	0.999997	-3.94511	0.860054	0.882979	-0.0229248	8	145728209	R	II	GPT	TSS1500	shore	TSS1500-shore	chr8:145725460-145726707	NA	NA
cg12541478	Hypo(10198)	-0.0510991	0.847085	2.79589	0.0113228	0.999997	-3.94576	0.824091	0.87519	-0.0510991	12	52444020	R	II	NR4A1	TSS1500	shore	TSS1500-shore	chr12:52444553-52445421	NA	NA
cg15402232	Hypo(10198)	-0.0347321	0.339989	2.7955	0.0113326	0.999997	-3.94658	0.32436	0.359092	-0.0347321	22	39631806	F	II	PDGFB	Body	shelf	Body-shelf	chr22:39627590-39627811	TRUE	NA
cg22478952	Hypo(10198)	-0.016961	0.072104	2.79542	0.0113346	0.999997	-3.94674	0.0644716	0.0814326	-0.016961	2	30371369	F	II	YPEL5	5'UTR	shore	5'UTR-shore	chr2:30369311-30370921	NA	NA
cg02856716	Hypo(10198)	-0.0129743	0.0513875	2.79496	0.011346	0.999997	-3.9477	0.0455491	0.0585234	-0.0129743	1	18993307	F	II	PAX7	Body	opensea	Body-opensea		NA	NA
cg01425670	Hypo(10198)	-0.00962258	0.0247188	2.7949	0.0113475	0.999997	-3.94783	0.0203886	0.0300112	-0.00962258	1	72749015	F	II	NEGR1	TSS1500	island	TSS1500-island	chr1:72748471-72749736	NA	NA
cg10374872	Hypo(10198)	-0.00863867	0.0263561	2.79468	0.011353	0.999997	-3.94829	0.0224687	0.0311074	-0.00863867	21	37692457	F	I	MORC3	TSS200	island	TSS200-island	chr21:37692208-37693059	NA	NA
cg25631936	Hypo(10198)	-0.0167306	0.0377366	2.79464	0.0113538	0.999997	-3.94836	0.0302078	0.0469384	-0.0167306	5	154239514	R	II	CNOT8	5'UTR	shore	5'UTR-shore	chr5:154237008-154238362	NA	NA
cg25482755	Hypo(10198)	-0.0329646	0.191509	2.79463	0.011354	0.999997	-3.94838	0.176675	0.209639	-0.0329646	2	242759635	F	II		IGR	shore	IGR-shore	chr2:242760681-242760886	NA	NA
cg01519299	Hypo(10198)	-0.0379223	0.716506	2.79451	0.011357	0.999997	-3.94862	0.699441	0.737364	-0.0379223	22	46543252	R	II		IGR	shelf	IGR-shelf	chr22:46545480-46547412	NA	NA
cg02620147	Hypo(10198)	-0.0347017	0.855646	2.79443	0.0113592	0.999997	-3.9488	0.84003	0.874732	-0.0347017	8	26726143	R	II		IGR	shore	IGR-shore	chr8:26721642-26724566	NA	NA
cg11174173	Hypo(10198)	-0.0259449	0.859627	2.79414	0.0113663	0.999997	-3.9494	0.847952	0.873897	-0.0259449	6	35403738	F	II		IGR	opensea	IGR-opensea		NA	TRUE		rs5023901
cg24354612	Hypo(10198)	-0.0198606	0.792943	2.79397	0.0113706	0.999997	-3.94976	0.784006	0.803867	-0.0198606	19	10384847	R	I	ICAM1	Body	shelf	Body-shelf	chr19:10380287-10381965	NA	NA
cg17852791	Hypo(10198)	-0.0169514	0.16903	2.79356	0.0113808	0.999997	-3.95062	0.161402	0.178353	-0.0169514	17	49022312	R	II		IGR	shore	IGR-shore	chr17:49021856-49022279	TRUE	NA
cg19440734	Hypo(10198)	-0.0387851	0.290303	2.79318	0.0113903	0.999997	-3.95141	0.27285	0.311635	-0.0387851	3	48264753	R	II	CAMP	TSS200	opensea	TSS200-opensea		TRUE	NA
cg12387247	Hypo(10198)	-0.0547691	0.479175	2.79297	0.0113955	0.999997	-3.95184	0.454529	0.509298	-0.0547691	19	7766974	R	II	FCER2	1stExon	opensea	1stExon-opensea		NA	NA
cg13225665	Hypo(10198)	-0.0353862	0.905428	2.79261	0.0114046	0.999997	-3.9526	0.889504	0.92489	-0.0353862	18	44562918	R	II	TCEB3B	TSS1500	shore	TSS1500-shore	chr18:44561025-44561822	NA	NA
cg03606954	Hypo(10198)	-0.0658115	0.542678	2.79241	0.0114096	0.999997	-3.95302	0.513063	0.578874	-0.0658115	11	43701349	R	II	HSD17B12	TSS1500	shore	TSS1500-shore	chr11:43702016-43702597	NA	NA
cg14353218	Hypo(10198)	-0.0208757	0.794438	2.79227	0.0114131	0.999997	-3.95331	0.785044	0.80592	-0.0208757	14	48095792	R	I	MDGA2	Body	opensea	Body-opensea		NA	NA
cg02888113	Hypo(10198)	-0.0112368	0.0346846	2.79205	0.0114185	0.999997	-3.95376	0.029628	0.0408648	-0.0112368	16	4818387	R	II	ZNF500	TSS1500	shore	TSS1500-shore	chr16:4818667-4819033	NA	NA
cg01208814	Hypo(10198)	-0.0257233	0.261428	2.79184	0.0114239	0.999997	-3.95421	0.249853	0.275576	-0.0257233	14	104599405	F	I		IGR	shelf	IGR-shelf	chr14:104601959-104605672	NA	NA		rs77730480
cg07811933	Hypo(10198)	-0.0322078	0.656712	2.79183	0.0114241	0.999997	-3.95423	0.642218	0.674426	-0.0322078	7	1361132	R	I		IGR	shore	IGR-shore	chr7:1362811-1363643	NA	NA
cg12300731	Hypo(10198)	-0.0379385	0.515856	2.79079	0.0114503	0.999997	-3.95641	0.498784	0.536723	-0.0379385	11	101207708	F	II		IGR	opensea	IGR-opensea		NA	TRUE
cg20701556	Hypo(10198)	-0.0956093	0.678965	2.79014	0.0114666	0.999997	-3.95775	0.635941	0.73155	-0.0956093	1	95698924	F	II	RWDD3	TSS1500	shore	TSS1500-shore	chr1:95699725-95700142	NA	NA		rs4146664
cg02996131	Hypo(10198)	-0.0430168	0.206088	2.78946	0.0114837	0.999997	-3.95917	0.18673	0.229747	-0.0430168	6	152958598	R	II	SYNE1	TSS1500	shore	TSS1500-shore	chr6:152957810-152958472	NA	NA
cg19369955	Hypo(10198)	-0.0441647	0.446806	2.78902	0.0114947	0.999997	-3.96008	0.426932	0.471097	-0.0441647	12	2030178	F	I		IGR	opensea	IGR-opensea		NA	NA
cg17513182	Hypo(10198)	-0.0154379	0.0852535	2.78857	0.0115062	0.999997	-3.96103	0.0783064	0.0937443	-0.0154379	1	153894941	R	I	GATAD2B	5'UTR	island	5'UTR-island	chr1:153894837-153895921	NA	NA
cg01477546	Hypo(10198)	-0.0117404	0.94914	2.78844	0.0115096	0.999997	-3.96131	0.943856	0.955597	-0.0117404	2	86096098	F	II	ST3GAL5	TSS1500	opensea	TSS1500-opensea		NA	NA
cg05536984	Hypo(10198)	-0.012785	0.0462603	2.78806	0.0115191	0.999997	-3.96209	0.040507	0.0532921	-0.012785	1	32083535	R	II	HCRTR1	5'UTR	island	5'UTR-island	chr1:32083149-32084069	NA	TRUE
cg27535677	Hypo(10198)	-0.0696674	0.684185	2.78793	0.0115223	0.999997	-3.96237	0.652835	0.722502	-0.0696674	6	28601365	R	I		IGR	shore	IGR-shore	chr6:28602853-28603295	NA	NA
cg17071181	Hypo(10198)	-0.0110656	0.0536824	2.78787	0.0115238	0.999997	-3.96249	0.0487029	0.0597685	-0.0110656	3	171757786	F	II	FNDC3B	5'UTR	island	5'UTR-island	chr3:171757493-171758724	NA	NA
cg16907566	Hypo(10198)	-0.049147	0.315415	2.78775	0.0115268	0.999997	-3.96273	0.293299	0.342446	-0.049147	8	121136534	R	II	COL14A1	TSS1500	shore	TSS1500-shore	chr8:121137099-121137778	NA	NA
cg08748913	Hypo(10198)	-0.0215527	0.189245	2.78765	0.0115295	0.999997	-3.96295	0.179547	0.201099	-0.0215527	5	137071788	R	II	KLHL3	TSS200	opensea	TSS200-opensea		NA	TRUE	low-CpG:137099440-137099718
cg01385052	Hypo(10198)	-0.0366776	0.426907	2.78756	0.0115317	0.999997	-3.96313	0.410402	0.44708	-0.0366776	8	140643119	F	II	KCNK9	Body	opensea	Body-opensea		TRUE	NA
cg04640809	Hypo(10198)	-0.031467	0.904438	2.78729	0.0115386	0.999997	-3.96371	0.890278	0.921745	-0.031467	8	2752782	F	II		IGR	opensea	IGR-opensea		NA	NA		rs2721267
cg22776912	Hypo(10198)	-0.0360714	0.780228	2.78726	0.0115393	0.999997	-3.96377	0.763996	0.800067	-0.0360714	15	81630789	F	II	TMC3	Body	opensea	Body-opensea		NA	TRUE
cg16818361	Hypo(10198)	-0.0174666	0.919276	2.78654	0.0115576	0.999997	-3.96527	0.911416	0.928883	-0.0174666	3	118792317	R	II	IGSF11	Body	opensea	Body-opensea		NA	NA
cg16700758	Hypo(10198)	-0.0185251	0.259649	2.78619	0.0115664	0.999997	-3.96599	0.251313	0.269838	-0.0185251	17	32582359	R	II	CCL2	5'UTR	opensea	5'UTR-opensea		TRUE	TRUE		rs79290195
cg15104066	Hypo(10198)	-0.014632	0.052361	2.78614	0.0115677	0.999997	-3.9661	0.0457766	0.0604086	-0.014632	12	90102578	R	I	LOC338758	TSS200	island	TSS200-island	chr12:90101436-90104065	NA	NA
cg07469594	Hypo(10198)	-0.0122554	0.0837241	2.78612	0.0115683	0.999997	-3.96615	0.0782092	0.0904646	-0.0122554	15	64456062	R	II	PPIB	TSS1500	shore	TSS1500-shore	chr15:64454890-64455577	NA	NA
cg27225571	Hypo(10198)	-0.0098789	0.0204376	2.78604	0.0115702	0.999997	-3.9663	0.015992	0.0258709	-0.0098789	6	160210811	R	I	MRPL18	TSS1500	island	TSS1500-island	chr6:160209941-160212015	NA	NA		rs2181196
cg04519789	Hypo(10198)	-0.0167141	0.895251	2.78588	0.0115742	0.999997	-3.96664	0.887729	0.904443	-0.0167141	14	76906056	F	II	ESRRB	Body	island	Body-island	chr14:76905703-76906057	NA	NA
cg07294814	Hypo(10198)	-0.0313547	0.800258	2.78584	0.0115754	0.999997	-3.96673	0.786148	0.817503	-0.0313547	8	144348648	F	II	GLI4	TSS1500	shore	TSS1500-shore	chr8:144349048-144350070	NA	NA		rs79565437
cg07626700	Hypo(10198)	-0.0728937	0.581413	2.78579	0.0115765	0.999997	-3.96683	0.548611	0.621505	-0.0728937	7	156741534	F	II	NOM1	TSS1500	island	TSS1500-island	chr7:156741472-156741899	NA	NA
cg21855021	Hypo(10198)	-0.0639419	0.416819	2.7856	0.0115813	0.999997	-3.96721	0.388045	0.451987	-0.0639419	6	131457506	F	II		IGR	shore	IGR-shore	chr6:131456364-131457157	NA	NA		rs7751453
cg26672426	Hypo(10198)	-0.0426512	0.652191	2.78477	0.0116025	0.999997	-3.96895	0.632998	0.675649	-0.0426512	9	132514582	F	II	PTGES	Body	opensea	Body-opensea		NA	TRUE
cg02085838	Hypo(10198)	-0.00936931	0.0253145	2.78457	0.0116075	0.999997	-3.96936	0.0210984	0.0304677	-0.00936931	5	14143304	F	I	TRIO	TSS1500	island	TSS1500-island	chr5:14143017-14145350	NA	NA	high-CpG:14196287-14197057
cg18014274	Hypo(10198)	-0.0193762	0.914485	2.78439	0.0116122	0.999997	-3.96975	0.905766	0.925142	-0.0193762	11	46263780	R	II		IGR	shore	IGR-shore	chr11:46264973-46265335	NA	NA
cg26572973	Hypo(10198)	-0.0250111	0.850777	2.784	0.0116221	0.999997	-3.97056	0.839522	0.864533	-0.0250111	8	145728501	R	II	GPT	TSS1500	shore	TSS1500-shore	chr8:145730390-145732205	NA	NA
cg26689770	Hypo(10198)	-0.00871932	0.0455054	2.78358	0.0116327	0.999997	-3.97143	0.0415817	0.050301	-0.00871932	16	84328352	F	II	WFDC1	TSS200	shore	TSS200-shore	chr16:84328519-84328720	NA	TRUE		rs80068047
cg07009981	Hypo(10198)	-0.0263515	0.852536	2.78353	0.011634	0.999997	-3.97153	0.840678	0.867029	-0.0263515	10	133454756	F	II		IGR	shelf	IGR-shelf	chr10:133458017-133458495	NA	NA		rs78476987
cg08877967	Hypo(10198)	-0.0112636	0.952946	2.78341	0.0116372	0.999997	-3.97179	0.947878	0.959141	-0.0112636	11	93490981	F	II	C11orf54	Body	opensea	Body-opensea		NA	NA		rs670871
cg12159302	Hypo(10198)	-0.00864242	0.0661085	2.78301	0.0116474	0.999997	-3.97263	0.0622194	0.0708618	-0.00864242	12	49962501	F	II	MCRS1	TSS1500	shore	TSS1500-shore	chr12:49961630-49962219	NA	NA
cg06207804	Hypo(10198)	-0.0284888	0.202131	2.78283	0.0116518	0.999997	-3.97299	0.189311	0.2178	-0.0284888	1	44398998	R	II	ARTN	1stExon	shore	1stExon-shore	chr1:44399068-44399535	NA	TRUE
cg06329491	Hypo(10198)	-0.0379158	0.248765	2.78265	0.0116564	0.999997	-3.97336	0.231702	0.269618	-0.0379158	17	49031751	F	II		IGR	opensea	IGR-opensea		TRUE	NA
cg16606674	Hypo(10198)	-0.0325581	0.224591	2.78244	0.0116619	0.999997	-3.97381	0.20994	0.242498	-0.0325581	16	28891926	R	II	ATP2A1	Body	shore	Body-shore	chr16:28890954-28891868	NA	NA
cg04100190	Hypo(10198)	-0.0683238	0.656749	2.78231	0.0116651	0.999997	-3.97407	0.626003	0.694327	-0.0683238	1	40783264	F	II	COL9A2	TSS1500	shore	TSS1500-shore	chr1:40781004-40781445	NA	NA	high-CpG:40555481-40555965	rs2747521
cg12242345	Hypo(10198)	-0.0447623	0.617345	2.78205	0.011672	0.999997	-3.97463	0.597202	0.641964	-0.0447623	10	100061625	F	II		IGR	opensea	IGR-opensea		NA	TRUE
cg11630206	Hypo(10198)	-0.0169797	0.156356	2.78188	0.0116762	0.999997	-3.97497	0.148716	0.165695	-0.0169797	11	75378272	F	II	MAP6	Body	shore	Body-shore	chr11:75378416-75379882	TRUE	NA
cg24764979	Hypo(10198)	-0.01798	0.0643741	2.78173	0.01168	0.999997	-3.97528	0.0562831	0.0742631	-0.01798	16	10276600	F	II	GRIN2A	TSS1500	island	TSS1500-island	chr16:10273943-10277424	NA	NA
cg13469396	Hypo(10198)	-0.049243	0.616042	2.78131	0.0116908	0.999997	-3.97616	0.593883	0.643126	-0.049243	9	136435554	F	I	ADAMTSL2	Body	shore	Body-shore	chr9:136433380-136433639	NA	NA
cg07586008	Hypo(10198)	-0.0455404	0.443343	2.78111	0.0116961	0.999997	-3.97659	0.42285	0.46839	-0.0455404	19	49636535	F	I	PPFIA3	Body	island	Body-island	chr19:49636224-49636694	TRUE	NA
cg20752472	Hypo(10198)	-0.00925436	0.950438	2.78083	0.0117031	0.999997	-3.97716	0.946273	0.955528	-0.00925436	5	14710734	R	II	ANKH	3'UTR	opensea	3'UTR-opensea		NA	NA
cg20581874	Hypo(10198)	-0.172857	0.371075	2.78072	0.0117059	0.999997	-3.97739	0.293289	0.466147	-0.172857	14	21191754	F	I		IGR	island	IGR-island	chr14:21191657-21191860	NA	NA
cg11382417	Hypo(10198)	-0.0367262	0.0980098	2.78021	0.0117192	0.999997	-3.97846	0.081483	0.118209	-0.0367262	11	41481655	R	II		IGR	opensea	IGR-opensea		NA	NA
cg01629058	Hypo(10198)	-0.00866337	0.019439	2.77984	0.0117285	0.999997	-3.97922	0.0155405	0.0242039	-0.00866337	22	46692853	R	I	CN5H6.4	TSS1500	island	TSS1500-island	chr22:46692210-46693349	NA	NA	high-CpG:45071490-45071574
cg04495270	Hypo(10198)	-0.012464	0.0774159	2.77945	0.0117386	0.999997	-3.98003	0.0718071	0.0842711	-0.012464	17	17206295	F	II	NT5M	TSS1500	shore	TSS1500-shore	chr17:17206527-17207306	NA	NA		rs77284785
[truncated: 11,709 more rows]
