# Supplementary material for: Genome-wide DNA methylation profiling reveals candidate biomarkers and probable molecular mechanism of metabolic syndrome
Source: Genes Dis. 2022 Jan 11;9(4):833–6. doi: 10.1016/j.gendis.2021.12.010 (PMC9170599; doi:10.1016/j.gendis.2021.12.010)
Supplement: Multimedia component 4 [file mmc4.xlsx]

## Sheet: Gene with hyper-methylation
Table S2. List of functional enrichment analysis of genes with hyper-methylated in MetS compared to control
Term	Overlap	P-value	Adjusted P-value	Old P-value	Old Adjusted P-value	Odds Ratio	Combined Score	Genes
ABC transporters	13/45	0.000361784	0.0600446	0	0	3.63096	28.7734	ABCA1;ABCC1;ABCG5;ABCA3;ABCB5;TAP2;TAP1;ABCA7;ABCB11;ABCC10;ABCA13;ABCC12;ABCG1
Adrenergic signaling in cardiomyocytes	28/145	0.000585395	0.0600446	0	0	2.14484	15.9645	RYR2;KCNE1;ATF6B;CALML3;CACNA1C;ADCY1;SLC8A1;PIK3R6;ADCY6;PPP2CA;PPP2R3C;AKT1;CAMK2G;CACNA2D3;ATP2B4;CACNA2D2;PRKCA;PPP2R5D;ATP2B2;PPP2R3A;ATP2B1;CACNB1;KCNQ1;GNAQ;GNAS;BCL2;CREB5;RAPGEF4
Oxytocin signaling pathway	29/153	0.000647281	0.0600446	0	0	2.09627	15.3923	RYR2;SRC;NPR2;PRKAG2;CALML3;CACNA1C;ADCY1;PTGS2;PIK3R6;ADCY6;MYLK;CAMKK2;CAMK2G;MAP2K5;MEF2C;CAMK1D;NOS3;PLA2G4C;CACNA2D3;CACNA2D2;NFATC2;PRKCA;EEF2;CACNB1;GNAO1;GNAQ;GNAS;RAF1;PPP1R12C
Focal adhesion	35/199	0.000808682	0.0600446	0	0	1.91439	13.6307	SHC4;TNXB;FLT1;SRC;PXN;LAMA3;PIK3CD;PIK3CB;THBS4;MYLK;IGF1R;CCND2;CAPN2;AKT1;TNR;FYN;ACTN1;LAMB4;PRKCA;PARVA;LAMB1;PTK2;MAPK10;COL4A2;COL4A1;COL6A2;COL9A1;BCL2;CTNNB1;ITGA7;RAF1;SOS1;PPP1R12C;DOCK1;BIRC3
Fluid shear stress and atherosclerosis	26/139	0.00146323	0.0850996	0	0	2.06053	13.4493	SRC;KEAP1;MGST2;PIK3CD;CALML3;PIK3CB;PRKCZ;SUMO3;AKT1;MAP2K5;MEF2A;NQO1;MEF2C;GSTM1;GSTO1;NOS3;MMP2;PTK2;KLF2;TNFRSF1A;MAPK10;IFNG;TRPV4;BCL2;CTNNB1;BMPR1A
Cholinergic synapse	22/112	0.00171918	0.0850996	0	0	2.18753	13.9256	CHRM2;CHRNB2;CHRNA3;CHRNA6;CACNA1A;PIK3CD;PRKCA;CACNA1C;PIK3CB;ADCY1;PIK3R6;ADCY6;GNAO1;KCNQ1;GNAQ;KCNQ2;GNB1;BCL2;AKT1;FYN;CAMK2G;CREB5
Pathways in cancer	74/530	0.00259316	0.110024	0	0	1.46053	8.69725	ALK;CSF3R;SLC2A1;PIK3CD;KEAP1;CALML3;PIK3CB;BRCA2;GLI3;GLI2;IGF1R;RASSF1;CCND2;SUFU;BDKRB2;AKT1;WNT5B;GSTO1;IFNGR2;MMP2;DAPK3;PRKCA;MITF;WNT16;RBX1;RUNX1;EML4;COL4A2;IFNG;TRAF3;COL4A1;SOS1;RAF1;BIRC3;PTGER4;NOTCH1;CTBP2;NOTCH4;LAMA3;LRP5;MGST2;LPAR3;ADCY1;PTGS2;ADCY6;FOXO1;KNG1;WNT11;TERT;CTNNA3;VHL;CAMK2G;JAG2;EGLN1;STAT5B;NQO1;CREBBP;GSTM1;TXNRD2;ZBTB16;PTCH1;LAMB4;FZD9;LAMB1;ESR1;PTK2;MAPK10;I…
Prolactin signaling pathway	15/70	0.00376558	0.114617	0	0	2.43687	13.6023	SHC4;STAT5B;SRC;PIK3CD;PIK3CB;FOXO3;ESR1;GCK;MAPK10;CCND2;IRF1;AKT1;TNFSF11;RAF1;SOS1
Sphingolipid signaling pathway	22/119	0.00377534	0.114617	0	0	2.02887	11.3196	ABCC1;SGMS1;NOS3;PIK3CD;PRKCA;PPP2R5D;PIK3CB;GAB2;PPP2R3A;PRKCZ;KNG1;TNFRSF1A;PPP2CA;MAPK10;PPP2R3C;GNAQ;BCL2;BDKRB2;AKT1;DEGS1;FYN;RAF1
AMPK signaling pathway	22/120	0.00419211	0.114617	0	0	2.00806	10.9932	PFKFB3;CAB39L;ADIPOQ;PRKAG2;PIK3CD;PPP2R5D;PIK3CB;PPP2R3A;FOXO3;EEF2;FOXO1;IGF1R;CAMKK2;RAB11B;RPTOR;PPP2CA;PPP2R3C;AKT1;ULK1;MLYCD;CD36;CREB5
Axon guidance	30/181	0.00457019	0.114617	0	0	1.779	9.5856	SEMA5B;SRC;SEMA3A;LRRC4;PIK3CD;PIK3CB;PRKCZ;ROBO1;RGS3;ABLIM2;DPYSL5;DPYSL2;SLIT1;FYN;SRGAP1;CAMK2G;NTNG1;SEMA6A;WNT5B;UNC5A;PTCH1;NFATC2;PRKCA;UNC5D;PTK2;RGMA;ENAH;PARD3;PLXNB2;RAF1
cGMP-PKG signaling pathway	28/166	0.0046942	0.114617	0	0	1.81631	9.73803	ATF6B;NPR2;CALML3;GATA4;CACNA1C;ADCY1;SLC8A1;PIK3R6;KNG1;ADCY6;MYLK;NPPB;BDKRB2;CNGA1;AKT1;KCNMB4;MEF2A;MEF2C;NOS3;ATP2B4;NFATC2;ATP2B2;ATP2B1;SLC8A3;ADRB3;GNAQ;RAF1;CREB5
HIF-1 signaling pathway	19/100	0.0050169	0.114617	0	0	2.09705	11.1038	EGLN1;CREBBP;PFKFB3;FLT1;TFRC;NOS3;IFNGR2;SLC2A1;PIK3CD;PRKCA;PIK3CB;IGF1R;RBX1;IFNG;BCL2;AKT1;VHL;TEK;CAMK2G
Long-term depression	13/60	0.00612082	0.125831	0	0	2.47008	12.5877	GRID2;PLA2G4C;CACNA1A;PRKCA;CRHR1;IGF1R;PPP2CA;GNAO1;GNAQ;CRH;GNAS;NOS1;RAF1
Human papillomavirus infection	48/330	0.00635511	0.125831	0	0	1.52674	7.723	PTGER4;TNXB;NOTCH1;NOTCH4;PXN;LAMA3;PIK3CD;PIK3CB;PTGS2;PRKCZ;FOXO1;THBS4;PPP2CA;CCND2;WNT11;TERT;PPP2R3C;AKT1;TNR;ATP6V0A4;IKBKE;ATP6V1C2;CREBBP;WNT5B;LAMB4;FZD9;SCRIB;PPP2R5D;LAMB1;PPP2R3A;WNT16;PTK2;TNFRSF1A;COL4A2;COL4A1;TRAF3;PARD3;COL6A2;IRF1;COL9A1;GNAS;CTNNB1;ITGA7;RAF1;SOS1;ATP6V0D2;LLGL2;CREB5
ECM-receptor interaction	16/82	0.00736604	0.136732	0	0	2.16586	10.6363	TNXB;LAMA3;LAMB4;LAMB1;HSPG2;THBS4;COL4A2;COL4A1;COL6A2;DAG1;COL9A1;TNR;ITGA7;CD36;AGRN;CD44
Calcium signaling pathway	30/188	0.00789553	0.13794	0	0	1.69951	8.22813	CHRM2;RYR2;CACNA1A;CALML3;CACNA1C;HTR2A;ADCY1;SLC8A1;CACNA1H;MYLK;HRH1;HRH2;ERBB4;BDKRB2;PLCE1;NOS1;CAMK2G;CAMK1D;NOS3;ATP2B4;PRKCA;ATP2B2;ATP2B1;ITPKB;SLC8A3;GNAL;CCKBR;ADRB3;GNAQ;GNAS
Aldosterone synthesis and secretion	18/98	0.00885995	0.146189	0	0	2.01062	9.50263	DAGLA;CAMK1D;KCNK9;ATF6B;ATP2B4;CALML3;PRKCA;ATP2B2;CACNA1C;ADCY1;ATP2B1;CACNA1H;ADCY6;NR4A1;GNAQ;GNAS;CAMK2G;CREB5
Glutamatergic synapse	20/114	0.0100177	0.154031	0	0	1.90171	8.75434	SLC38A1;HOMER1;GRIK5;PLA2G4C;CACNA1A;GRIK4;PRKCA;CACNA1C;GRIK2;ADCY1;SLC1A7;ADCY6;GNAO1;GRM3;GNAQ;GNB1;GRM8;GNAS;SHANK2;SHANK1
Relaxin signaling pathway	22/130	0.010874	0.154031	0	0	1.8211	8.23391	SHC4;ATF6B;SRC;NOS3;MMP2;PIK3CD;PRKCA;PIK3CB;ADCY1;PRKCZ;ADCY6;GNAO1;MAPK10;COL4A2;COL4A1;GNB1;GNAS;AKT1;NOS1;RAF1;SOS1;CREB5
Inflammatory mediator regulation of TRP channels	18/100	0.0108911	0.154031	0	0	1.96136	8.86499	PTGER4;SRC;PLA2G4C;PIK3CD;CALML3;PRKCA;PIK3CB;HTR2A;ADCY1;KNG1;ADCY6;MAPK10;HRH1;TRPV4;GNAQ;GNAS;BDKRB2;CAMK2G
Insulin secretion	16/86	0.0116317	0.155904	0	0	2.04164	9.0935	RYR2;ATF6B;SLC2A1;PRKCA;ADCY1;CACNA1C;ADCY6;GCK;GNAQ;GNAS;KCNMB4;KCNN3;CAMK2G;RAPGEF4;CREB5;TRPM4
Thyroid hormone signaling pathway	20/116	0.0120734	0.155904	0	0	1.86188	8.22347	CREBBP;NOTCH1;THRB;SRC;NOTCH4;DIO1;DIO2;SLC2A1;PIK3CD;PRKCA;GATA4;PIK3CB;MED16;ESR1;FOXO1;TBC1D4;AKT1;PLCE1;CTNNB1;RAF1
VEGF signaling pathway	12/59	0.0137022	0.169565	0	0	2.27894	9.77709	SRC;NOS3;PLA2G4C;PXN;PIK3CD;AKT1;NFATC2;PRKCA;PIK3CB;RAF1;PTGS2;PTK2
Protein digestion and absorption	16/90	0.0176335	0.20309	0	0	1.93085	7.79668	COL18A1;SLC15A1;CPA1;CPB2;COL13A1;COL14A1;COL11A2;SLC8A1;SLC8A3;SLC9A3;COL4A2;COL5A1;COL4A1;KCNQ1;COL6A2;COL9A1
SNARE interactions in vesicular transport	8/34	0.0177789	0.20309	0	0	2.74416	11.0583	STX17;STX8;STX18;GOSR1;VTI1A;STX2;VAMP5;BET1
Morphine addiction	16/91	0.0194518	0.203787	0	0	1.905	7.50534	GABRA2;PDE4D;GABRA4;CACNA1A;PRKCA;ADCY1;ADCY6;GABRG1;GNAO1;PDE11A;PDE10A;GRK5;GNB1;GNAS;PDE7B;PDE7A
Cell adhesion molecules (CAMs)	23/145	0.0195392	0.203787	0	0	1.68493	6.63075	NTNG1;CADM1;LRRC4;PVR;CLDN1;IGSF11;CLDN10;CDH4;MAG;NFASC;ALCAM;CLDN3;CD8B;CD8A;CD28;CLDN19;HLA-DPB1;ESAM;CDH15;CD58;HLA-DOA;HLA-DQA2;JAM2
Endocrine and other factor-regulated calcium reabsorption	10/48	0.0198984	0.203787	0	0	2.34775	9.19639	VDR;GNAQ;BDKRB2;GNAS;PRKCA;ATP2B1;AP2A2;ESR1;SLC8A1;ADCY6
Tight junction	26/170	0.0211064	0.208953	0	0	1.61414	6.22764	SRC;NEDD4L;PRKAG2;GATA4;CD1C;CLDN1;PRKCZ;PPP2CA;MICALL2;MYH10;JAM2;MYH7B;MPP4;HSPA4;ACTN1;SCRIB;RUNX1;MAPK10;TIAM1;CLDN10;MYH2;CLDN3;PARD3;CLDN19;MYH9;LLGL2
Melanogenesis	17/101	0.0243387	0.233181	0	0	1.80719	6.71495	CREBBP;WNT5B;TYRP1;FZD9;CALML3;MITF;PRKCA;ADCY1;WNT16;ADCY6;GNAO1;WNT11;GNAQ;GNAS;CTNNB1;RAF1;CAMK2G
Rap1 signaling pathway	30/206	0.0261363	0.236998	0	0	1.52416	5.5547	DOCK4;FLT1;SRC;PIK3CD;CALML3;LPAR3;ADCY1;PIK3CB;SIPA1L2;PRKCZ;ADCY6;IGF1R;AKT1;PLCE1;MAGI3;MAGI2;PRKCA;APBB1IP;GNAO1;TIAM1;PARD3;GNAQ;GNAS;CTNNB1;TEK;RAPGEF5;RAF1;FGFR3;SIPA1;RAPGEF4
Longevity regulating pathway	17/102	0.0265513	0.236998	0	0	1.78583	6.48019	CLPB;ATF6B;EHMT2;ADIPOQ;PRKAG2;PIK3CD;PIK3CB;ADCY1;FOXO3;FOXO1;ADCY6;IGF1R;CAMKK2;RPTOR;AKT1;ULK1;CREB5
Adherens junction	13/72	0.0271311	0.236998	0	0	1.96637	7.09285	CREBBP;SRC;ACTN1;PTPRJ;SORBS1;IGF1R;PTPRB;PARD3;CTNNB1;CTNNA3;FYN;SSX2IP;WASF3
Cortisol synthesis and secretion	12/65	0.028165	0.238518	0	0	2.02027	7.2117	MRAP;NR4A1;ATF6B;GNAQ;GNAS;KCNA4;ADCY1;CACNA1C;ADCY6;CACNA1H;PBX1;CREB5
Chagas disease (American trypanosomiasis)	17/103	0.0289113	0.238518	0	0	1.76496	6.25419	C1QA;IFNGR2;PIK3CD;PIK3CB;ADCY1;KNG1;TNFRSF1A;GNAO1;PPP2CA;MAPK10;GNAL;IFNG;GNAQ;GNAS;BDKRB2;AKT1;CD247
Neurotrophin signaling pathway	19/119	0.0297981	0.23919	0	0	1.69681	5.96141	SHC4;MATK;PIK3CD;CALML3;PIK3CB;FOXO3;MAPK10;IRAK2;ARHGDIA;RPS6KA2;ARHGDIB;NTF3;BCL2;AKT1;RAF1;SOS1;CAMK2G;MAP2K5;SH2B2
Amoebiasis	16/96	0.0307596	0.240411	0	0	1.78544	6.21609	ACTN1;LAMA3;LAMB4;PIK3CD;PRKCA;LAMB1;PIK3CB;ADCY1;PTK2;MUC2;GNAL;IFNG;COL4A2;COL4A1;GNAQ;GNAS
GABAergic synapse	15/89	0.0326721	0.24881	0	0	1.80927	6.18993	GABRA2;SLC38A1;SLC12A5;SRC;PLCL1;GABRA4;GAD1;CACNA1A;PRKCA;ADCY1;CACNA1C;ADCY6;GABRG1;GNAO1;GNB1
Apelin signaling pathway	21/137	0.0346825	0.257518	0	0	1.61691	5.43527	MEF2A;HDAC4;RYR2;MEF2C;NOS3;UCP1;PRKAG2;CALML3;ADCY1;SLC8A1;PIK3R6;ADCY6;KLF2;MYLK;SLC8A3;ADCY10;GNAQ;GNB1;AKT1;NOS1;RAF1
Gastric acid secretion	13/75	0.0366038	0.259661	0	0	1.87091	6.18823	KCNJ10;CALML3;PRKCA;ADCY1;ADCY6;MYLK;CCKBR;HRH2;KCNQ1;GNAQ;GNAS;SLC26A7;CAMK2G
cAMP signaling pathway	30/212	0.0367198	0.259661	0	0	1.47342	4.86881	CHRM2;RYR2;PIK3CD;CALML3;ADCY1;CACNA1C;PIK3CB;GLI3;ADCY6;CNGA1;AKT1;PLCE1;CAMK2G;CREBBP;PTCH1;PDE4D;NPY1R;ATP2B4;ATP2B2;ATP2B1;MAPK10;TIAM1;ADCY10;PDE10A;FSHR;GNAS;ACOX3;RAF1;RAPGEF4;CREB5
Type II diabetes mellitus	9/46	0.0383377	0.264797	0	0	2.16912	7.0742	MAPK10;PKLR;ADIPOQ;CACNA1A;PIK3CD;PIK3CB;CACNA1C;PRKCZ;GCK
Biosynthesis of unsaturated fatty acids	2021-06-27	0.0490071	0.330798	0	0	2.54633	7.6792	ACOT7;ELOVL4;TECR;ELOVL3;ELOVL6;ACOX3
Proteoglycans in cancer	28/201	0.0501566	0.331034	0	0	1.44601	4.32733	DDX5;SRC;PXN;PIK3CD;PIK3CB;IGF1R;WNT11;ERBB4;AKT1;PLCE1;CAMK2G;WNT5B;PTCH1;MMP2;FZD9;PRKCA;WNT16;ANK1;HSPG2;ESR1;PTK2;DCN;TIAM1;CTNNB1;RAF1;SOS1;PPP1R12C;CD44
mTOR signaling pathway	22/152	0.0538838	0.34482	0	0	1.51106	4.41368	WNT5B;CAB39L;FZD9;LRP5;PIK3CD;PRKCA;PIK3CB;WNT16;IGF1R;TNFRSF1A;RPTOR;FLCN;SLC7A5;WNT11;RPS6KA2;AKT1;ULK1;RAF1;SOS1;LPIN1;FNIP2;ATP6V1C2
Ovarian steroidogenesis	9/49	0.0545675	0.34482	0	0	2.0061	5.83438	FSHR;ALOX5;PLA2G4C;GNAS;ADCY1;PTGS2;CYP19A1;ADCY6;IGF1R
Autophagy	19/128	0.0564368	0.34911	0	0	1.55592	4.4727	STX17;BNIP3;DAPK3;PIK3CD;PIK3CB;AMBRA1;IGF1R;CAMKK2;RPTOR;PPP2CA;MAPK10;LAMP1;ATG16L2;BCL2;AKT1;ATG4B;ULK1;RAF1;ATG7
Leukocyte transendothelial migration	17/112	0.0575973	0.34911	0	0	1.59695	4.55815	ACTN1;MMP2;PXN;PIK3CD;PRKCA;PIK3CB;CLDN1;PTK2;CLDN10;CLDN3;CLDN19;CTNNB1;ESAM;CTNNA3;JAM2;SIPA1;RAPGEF4
Estrogen signaling pathway	20/137	0.0592568	0.351468	0	0	1.5259	4.31201	SHC4;ATF6B;SRC;NOS3;MMP2;PIK3CD;CALML3;PIK3CB;ADCY1;ESR1;ADCY6;GNAO1;GNAQ;KRT26;GNAS;BCL2;AKT1;RAF1;SOS1;CREB5
Cholesterol metabolism	9/50	0.0608364	0.351468	0	0	1.95706	5.47893	ABCA1;LRPAP1;ABCG5;OSBPL5;SOAT2;APOC2;CD36;ABCB11;PLTP
Circadian entrainment	15/97	0.0624986	0.351468	0	0	1.63202	4.52497	RYR2;CALML3;PRKCA;CACNA1C;ADCY1;CACNA1H;ADCY6;GNAO1;ADCY10;GNAQ;GNB1;NOS1AP;GNAS;NOS1;CAMK2G
Type I diabetes mellitus	8/43	0.063561	0.351468	0	0	2.0375	5.61485	PTPRN2;IFNG;GAD1;PRF1;CD28;HLA-DPB1;HLA-DOA;HLA-DQA2
Non-small cell lung cancer	11/66	0.0656682	0.351468	0	0	1.78348	4.85667	ALK;EML4;STAT5B;RASSF1;PIK3CD;AKT1;PRKCA;PIK3CB;RAF1;SOS1;FOXO3
Parathyroid hormone synthesis, secretion and action	16/106	0.0666993	0.351468	0	0	1.58617	4.29465	MEF2A;MEF2C;ATF6B;VDR;PDE4D;LRP5;PRKCA;ADCY1;ADCY6;GNAQ;MMP17;GNAS;BCL2;TNFSF11;RAF1;CREB5
Signaling pathways regulating pluripotency of stem cells	20/139	0.0669083	0.351468	0	0	1.50009	4.05689	ZFHX3;WNT5B;DLX5;PCGF2;FZD9;SMAD9;PIK3CD;LIFR;PIK3CB;WNT16;IGF1R;MEIS1;REST;WNT11;AKT1;CTNNB1;RAF1;JARID2;FGFR3;BMPR1A
Salivary secretion	14/90	0.0674534	0.351468	0	0	1.64321	4.43061	SLC12A2;ATP2B4;CALML3;PRKCA;ATP2B2;ADCY1;ATP2B1;ADCY6;CST3;DMBT1;ADRB3;GNAQ;GNAS;NOS1
Phospholipase D signaling pathway	21/148	0.0694567	0.355666	0	0	1.47595	3.93644	SHC4;PLA2G4C;PIK3CD;PRKCA;LPAR3;PIK3CB;GAB2;ADCY1;AGPAT1;PIK3R6;ADCY6;AGPAT4;GRM3;CYTH3;GRM8;GNAS;AKT1;FYN;RAF1;SOS1;RAPGEF4
Vasopressin-regulated water reabsorption	8/44	0.0711164	0.357993	0	0	1.98079	5.2361	DYNC1H1;ARHGDIA;ARHGDIB;GNAS;DYNLL1;ADCY6;RAB11B;CREB5
Wnt signaling pathway	22/158	0.0757804	0.375113	0	0	1.44391	3.72516	CREBBP;WNT5B;CTBP2;CTNNBIP1;FZD9;LRP5;NFATC2;PRKCA;PRICKLE1;WNT16;DKK2;RBX1;MAPK10;CCND2;VANGL2;WNT11;TBL1XR1;CTNNB1;ROR1;ROR2;CAMK2G;RSPO4
Fc epsilon RI signaling pathway	11/68	0.0781286	0.380397	0	0	1.72071	4.38678	MAPK10;ALOX5;PLA2G4C;PIK3CD;AKT1;PRKCA;FYN;PIK3CB;GAB2;RAF1;SOS1
Hepatocellular carcinoma	23/168	0.0819603	0.384365	0	0	1.41584	3.54174	SHC4;NQO1;GSTM1;WNT5B;GSTO1;TXNRD2;FZD9;LRP5;KEAP1;MGST2;PIK3CD;PRKCA;PIK3CB;WNT16;ARID1B;IGF1R;WNT11;TERT;DPF1;AKT1;CTNNB1;RAF1;SOS1
GnRH signaling pathway	14/93	0.0838041	0.384365	0	0	1.58054	3.9186	SRC;MMP2;PLA2G4C;CALML3;PRKCA;ADCY1;CACNA1C;ADCY6;MAPK10;GNAQ;GNAS;RAF1;SOS1;CAMK2G
ErbB signaling pathway	13/85	0.0845851	0.384365	0	0	1.61016	3.9771	SHC4;STAT5B;SRC;PIK3CD;PRKCA;PIK3CB;PTK2;MAPK10;ERBB4;AKT1;RAF1;SOS1;CAMK2G
Renal cell carcinoma	11/69	0.0848781	0.384365	0	0	1.69095	4.1708	EGLN1;FLCN;CREBBP;SLC2A1;PIK3CD;AKT1;PIK3CB;VHL;RAF1;SOS1;RBX1
Transcriptional misregulation in cancer	25/186	0.0854144	0.384365	0	0	1.38616	3.41028	DDX5;FLT1;FOXO1;AFF1;IGF1R;CCND2;HIST1H3H;HIST1H3D;PTCRA;MEF2C;TAF15;BCL11B;IGFBP3;ZBTB16;MITF;WNT16;FLI1;PBX1;PTK2;ETV5;RUNX1;MEIS1;PAX7;CDK14;BIRC3
PI3K-Akt signaling pathway	44/354	0.0873194	0.387072	0	0	1.26852	3.09288	CHRM2;TNXB;CSF3R;FLT1;ATF6B;LAMA3;PIK3CD;LPAR3;PIK3CB;FOXO3;PIK3R6;THBS4;IGF1R;RPTOR;PPP2CA;GHR;CCND2;ERBB4;PPP2R3C;NTF3;AKT1;TNR;NOS3;MAGI2;LAMB4;PRKCA;PPP2R5D;LAMB1;PPP2R3A;PTK2;NR4A1;COL4A2;COL4A1;IL7;COL6A2;GNB1;COL9A1;BCL2;ITGA7;TEK;RAF1;SOS1;FGFR3;CREB5
Complement and coagulation cascades	12/79	0.0986692	0.425523	0	0	1.59687	3.69833	CFD;C1QA;CR2;CPB2;SERPINA1;F10;SERPINC1;BDKRB2;SERPING1;MASP2;CLU;KNG1
Regulation of lipolysis in adipocytes	9/55	0.098859	0.425523	0	0	1.74385	4.03538	ADRB3;NPY1R;GNAS;PIK3CD;AKT1;PIK3CB;ADCY1;PTGS2;ADCY6
Cushing syndrome	21/155	0.101084	0.428887	0	0	1.3983	3.20463	WNT5B;ATF6B;FZD9;KCNA4;CACNA1C;ADCY1;WNT16;CRHR1;CACNA1H;PBX1;ADCY6;MRAP;NR4A1;PDE11A;WNT11;GNAQ;GNAS;CRH;CTNNB1;CAMK2G;CREB5
Toxoplasmosis	16/113	0.104237	0.436033	0	0	1.47113	3.32635	IFNGR2;LAMA3;LAMB4;LAMB1;PIK3R6;TNFRSF1A;GNAO1;MAPK10;IFNG;ALOX5;BCL2;HLA-DPB1;AKT1;HLA-DOA;HLA-DQA2;BIRC3
Dopaminergic synapse	18/131	0.110455	0.455626	0	0	1.42082	3.13029	ATF6B;CACNA1A;CALML3;PRKCA;PPP2R5D;CACNA1C;PPP2R3A;GNAO1;PPP2CA;MAPK10;GNAL;PPP2R3C;GNAQ;GNB1;GNAS;AKT1;CAMK2G;CREB5
Graft-versus-host disease	7/41	0.114621	0.466336	0	0	1.83444	3.97362	IFNG;PRF1;CD28;HLA-DPB1;KIR3DL2;HLA-DOA;HLA-DQA2
Pancreatic secretion	14/98	0.116223	0.466462	0	0	1.48605	3.19834	SLC12A2;RYR2;CPA1;CPB2;ATP2B4;PRKCA;ATP2B2;ADCY1;ATP2B1;SLC4A4;ADCY6;KCNQ1;GNAQ;GNAS
Glycosaminoglycan degradation	2021-04-19	0.118277	0.468375	0	0	2.37501	5.07001	GALNS;IDUA;HYAL1;GNS
Dilated cardiomyopathy (DCM)	13/91	0.126679	0.486318	0	0	1.48581	3.06982	MYBPC3;RYR2;CACNA2D3;CACNA2D2;ADCY1;CACNA1C;SLC8A1;ADCY6;TTN;CACNB1;DAG1;GNAS;ITGA7
Insulin resistance	15/108	0.127304	0.486318	0	0	1.43811	2.96419	NOS3;GFPT2;SLC2A1;PRKAG2;PIK3CD;PIK3CB;PRKCZ;FOXO1;TNFRSF1A;MAPK10;TBC1D4;RPS6KA2;AKT1;CD36;CREB5
Taste transduction	12/83	0.129759	0.486318	0	0	1.50657	3.07653	TAS2R60;GABRA2;CALHM1;HTR3E;GABRA4;CACNA1A;PKD2L1;HTR3B;CACNA1C;TRPM5;ADCY6;TAS2R4
Fatty acid elongation	2021-05-27	0.130626	0.486318	0	0	2.02437	4.12045	ACOT7;ELOVL4;TECR;ELOVL3;ELOVL6
AGE-RAGE signaling pathway in diabetic complications	14/100	0.130995	0.486318	0	0	1.45133	2.94997	STAT5B;NOS3;MMP2;PIK3CD;PRKCA;PIK3CB;PRKCZ;FOXO1;MAPK10;COL4A2;COL4A1;BCL2;AKT1;PLCE1
Glioma	11/75	0.132637	0.486335	0	0	1.53191	3.09467	SHC4;CAMK1D;PIK3CD;AKT1;CALML3;PRKCA;PIK3CB;RAF1;SOS1;CAMK2G;IGF1R
Th1 and Th2 cell differentiation	13/92	0.134674	0.487782	0	0	1.46692	2.94102	JAG2;STAT5B;NOTCH1;IFNGR2;NFATC2;RUNX3;MAPK10;IFNG;TBX21;HLA-DPB1;CD247;HLA-DOA;HLA-DQA2
TNF signaling pathway	15/110	0.142164	0.505395	0	0	1.40767	2.74605	ATF6B;CCL20;PIK3CD;PIK3CB;PTGS2;TNFRSF1A;RPS6KA4;MAPK10;TRAF3;IRF1;BCL3;AKT1;RIPK1;CREB5;BIRC3
Small cell lung cancer	13/93	0.14294	0.505395	0	0	1.4485	2.81781	LAMA3;LAMB4;PIK3CD;LAMB1;PIK3CB;PTGS2;PTK2;COL4A2;TRAF3;COL4A1;BCL2;AKT1;BIRC3
Human cytomegalovirus infection	28/225	0.145092	0.506206	0	0	1.26813	2.44799	PTGER4;ATF6B;SRC;PXN;PIK3CD;CALML3;ADCY1;PIK3CB;PTGS2;ADCY6;AKT1;RIPK1;CCR1;TAP2;NFATC2;TAP1;PRKCA;PTK2;TNFRSF1A;TAPBP;GNAO1;GNAQ;GNB1;GNAS;CTNNB1;RAF1;SOS1;CREB5
Phototransduction	2021-05-28	0.146578	0.506206	0	0	1.93625	3.71798	GRK1;GNB1;CNGA1;CALML3;PDE6B
Chemokine signaling pathway	24/190	0.149342	0.509821	0	0	1.28962	2.45224	SHC4;CCR1;CX3CR1;STAT5B;SRC;CCL20;PXN;PIK3CD;PIK3CB;ADCY1;FOXO3;PRKCZ;PIK3R6;PTK2;ADCY6;GRK1;TIAM1;GRK5;PARD3;GNB1;AKT1;RAF1;SOS1;CCL28
Antigen processing and presentation	11/77	0.151244	0.51045	0	0	1.48532	2.80557	IFNG;CD8B;CD8A;HSPA4;TAP2;HLA-DPB1;TAP1;KIR3DL2;HLA-DOA;HLA-DQA2;TAPBP
Breast cancer	19/147	0.157894	0.526903	0	0	1.32356	2.44306	SHC4;JAG2;NOTCH1;WNT5B;NOTCH4;FZD9;LRP5;PIK3CD;PIK3CB;BRCA2;WNT16;ESR1;IGF1R;WNT11;AKT1;TNFSF11;CTNNB1;RAF1;SOS1
Serotonergic synapse	15/113	0.166156	0.548315	0	0	1.36435	2.44877	HTR3E;PLA2G4C;CACNA1A;PRKCA;ALOX12B;CACNA1C;HTR2A;HTR3B;PTGS2;GNAO1;GNAQ;ALOX5;GNB1;GNAS;RAF1
FoxO signaling pathway	17/132	0.177862	0.575468	0	0	1.31775	2.27542	PLK4;CREBBP;HOMER1;BNIP3;PRKAG2;PIK3CD;PIK3CB;FOXO3;FOXO1;KLF2;IGF1R;MAPK10;CCND2;CCNG2;AKT1;RAF1;SOS1
Hematopoietic cell lineage	13/97	0.178622	0.575468	0	0	1.37922	2.37567	CR2;CSF3R;TFRC;CD1C;CD8B;CD8A;IL7;HLA-DPB1;CD37;CD36;HLA-DOA;HLA-DQA2;CD44
Allograft rejection	6/38	0.180581	0.575468	0	0	1.67001	2.85834	IFNG;PRF1;CD28;HLA-DPB1;HLA-DOA;HLA-DQA2
Basal cell carcinoma	9/63	0.182135	0.575468	0	0	1.48484	2.5287	WNT11;WNT5B;SUFU;PTCH1;FZD9;CTNNB1;WNT16;GLI3;GLI2
Arrhythmogenic right ventricular cardiomyopathy (ARVC)	10/72	0.187835	0.587231	0	0	1.43702	2.40297	CACNB1;RYR2;DAG1;CACNA2D3;CACNA2D2;ITGA7;CTNNB1;CTNNA3;CACNA1C;SLC8A1
Progesterone-mediated oocyte maturation	13/99	0.197944	0.590858	0	0	1.34699	2.18182	PIK3CD;PIK3CB;ADCY1;ADCY6;IGF1R;MAPK10;STK10;RPS6KA2;AKT1;ANAPC5;RAF1;BUB1;MAD1L1
Asthma	2021-05-31	0.198863	0.590858	0	0	1.71255	2.76601	PRG2;HLA-DPB1;EPX;HLA-DOA;HLA-DQA2
RNA polymerase	2021-05-31	0.198863	0.590858	0	0	1.71255	2.76601	POLR3B;POLR3E;POLR1C;POLR1D;POLR2L
Rheumatoid arthritis	12/91	0.205904	0.590858	0	0	1.3534	2.13885	FLT1;IFNG;CCL20;CD28;HLA-DPB1;TNFSF11;ATP6V0A4;TEK;HLA-DOA;ATP6V0D2;HLA-DQA2;ATP6V1C2
mRNA surveillance pathway	12/91	0.205904	0.590858	0	0	1.3534	2.13885	PPP2CA;NXF1;DAZAP1;CPSF1;PCF11;PPP2R3C;SSU72;PPP2R5D;MSI2;PABPC1;PPP2R3A;SMG6
Notch signaling pathway	7/48	0.207047	0.590858	0	0	1.52065	2.39473	PTCRA;JAG2;NCOR2;CREBBP;NOTCH1;CTBP2;NOTCH4
Osteoclast differentiation	16/127	0.210987	0.590858	0	0	1.28457	1.99874	IFNGR2;SIRPG;FHL2;NFATC2;PIK3CD;MITF;PIK3CB;GAB2;TNFRSF1A;LILRA5;MAPK10;IFNG;AKT1;TNFSF11;FOSB;FYN
Inositol phosphate metabolism	10/74	0.21114	0.590858	0	0	1.39195	2.16481	ITPKB;INPP4A;INPP5A;ITPK1;PIK3CD;PLCE1;PIP4K2B;PIK3CB;SYNJ2;PLCH2
PPAR signaling pathway	10/74	0.21114	0.590858	0	0	1.39195	2.16481	FABP1;EHHADH;ADIPOQ;ACSL6;UCP1;HMGCS2;CD36;ACOX3;SORBS1;PLTP
Thyroid hormone synthesis	10/74	0.21114	0.590858	0	0	1.39195	2.16481	TPO;ATF6B;GPX6;GNAQ;ALB;GNAS;PRKCA;ADCY1;ADCY6;CREB5
Ferroptosis	6/40	0.212868	0.590858	0	0	1.5716	2.43139	TFRC;FTMT;LPCAT3;ACSL6;SLC7A11;ATG7
Nicotine addiction	6/40	0.212868	0.590858	0	0	1.5716	2.43139	CHRNB2;GABRA2;GABRA4;CHRNA6;CACNA1A;GABRG1
Propanoate metabolism	5/32	0.217549	0.598259	0	0	1.64903	2.51532	LDHB;SUCLA2;PCCA;EHHADH;MLYCD
Insulin signaling pathway	17/137	0.220057	0.599605	0	0	1.26249	1.91124	SHC4;PKLR;PRKAG2;PIK3CD;CALML3;PIK3CB;SORBS1;PRKCZ;FOXO1;GCK;RPTOR;MAPK10;PRKAR1B;AKT1;RAF1;SOS1;SH2B2
Endometrial cancer	8/58	0.228369	0.602967	0	0	1.42506	2.10452	PIK3CD;AKT1;CTNNB1;CTNNA3;PIK3CB;RAF1;SOS1;FOXO3
Purine metabolism	16/129	0.229333	0.602967	0	0	1.2617	1.85795	PKLR;NPR2;PDE4D;GMPR;NME3;ADCY1;ADCY6;ADCY10;NT5E;PDE11A;PDE10A;GUK1;PDE6D;PDE6B;PDE7B;PDE7A
Bladder cancer	6/41	0.22971	0.602967	0	0	1.52661	2.24554	RASSF1;SRC;MMP2;DAPK3;RAF1;FGFR3
Fat digestion and absorption	6/41	0.22971	0.602967	0	0	1.52661	2.24554	ABCA1;FABP1;ABCG5;CLPS;CD36;AGPAT1
Long-term potentiation	9/67	0.232653	0.602967	0	0	1.38213	2.01543	CREBBP;RPS6KA2;GNAQ;CALML3;PRKCA;ADCY1;CACNA1C;RAF1;CAMK2G
Chronic myeloid leukemia	10/76	0.235556	0.602967	0	0	1.34962	1.95129	SHC4;STAT5B;CTBP2;PIK3CD;AKT1;PIK3CB;GAB2;RAF1;SOS1;RUNX1
Hypertrophic cardiomyopathy (HCM)	11/85	0.237462	0.602967	0	0	1.32416	1.9038	MYBPC3;CACNB1;RYR2;DAG1;CACNA2D3;PRKAG2;CACNA2D2;ITGA7;CACNA1C;SLC8A1;TTN
Vibrio cholerae infection	7/50	0.237532	0.602967	0	0	1.44976	2.08396	SLC12A2;KCNQ1;GNAS;PRKCA;ATP6V0A4;ATP6V0D2;ATP6V1C2
C-type lectin receptor signaling pathway	13/104	0.250037	0.629331	0	0	1.27262	1.76404	SRC;NFATC2;PIK3CD;CALML3;PIK3CB;LSP1;PTGS2;MAPK10;IRF1;BCL3;AKT1;RAF1;IKBKE
Adipocytokine signaling pathway	9/69	0.25964	0.645855	0	0	1.33591	1.80142	MAPK10;ADIPOQ;SLC2A1;ACSL6;PRKAG2;AKT1;CD36;TNFRSF1A;CAMKK2
Synaptic vesicle cycle	10/78	0.260951	0.645855	0	0	1.30978	1.75959	RIMS1;UNC13A;CACNA1A;ATP6V0A4;STX2;AP2A2;SLC6A2;ATP6V0D2;SLC1A7;ATP6V1C2
Platelet activation	15/124	0.269495	0.661487	0	0	1.22591	1.60742	SRC;NOS3;PLA2G4C;PIK3CD;PIK3CB;ADCY1;PRKCZ;PIK3R6;ADCY6;MYLK;APBB1IP;GNAQ;GNAS;AKT1;FYN
Prostate cancer	12/97	0.273168	0.665008	0	0	1.25745	1.63175	CREBBP;BCL2;AKT1;PIK3CD;CTNNB1;PIK3CB;RAF1;SOS1;FOXO1;ETV5;IGF1R;CREB5
Choline metabolism in cancer	12/99	0.297041	0.717245	0	0	1.2284	1.49114	MAPK10;SLC44A4;PCYT1A;SLC44A2;PLA2G4C;AKT1;PIK3CD;PRKCA;PIK3CB;RAF1;SOS1;WASF3
Bile secretion	9/72	0.301795	0.718163	0	0	1.27208	1.52396	SLC9A3;ABCG5;EPHX1;SLC2A1;GNAS;ADCY1;ABCB11;SLC4A4;ADCY6
Hepatitis C	18/155	0.302257	0.718163	0	0	1.17035	1.40029	CD81;EIF2AK1;PIK3CD;PIK3CB;CLDN1;TNFRSF1A;PPP2CA;CLDN10;CLDN3;IFNG;TRAF3;CLDN19;AKT1;CTNNB1;RIPK1;RAF1;SOS1;IKBKE
Taurine and hypotaurine metabolism	2021-02-11	0.307118	0.723921	0	0	1.97788	2.33493	GGT5;GAD1
Butanoate metabolism	2021-04-28	0.312259	0.730244	0	0	1.48364	1.72684	GAD1;EHHADH;ACSM5;HMGCS2
T cell receptor signaling pathway	12/101	0.321463	0.731684	0	0	1.20066	1.3626	CD8B;IFNG;CD8A;CD28;AKT1;NFATC2;PIK3CD;FYN;PIK3CB;CD247;RAF1;SOS1
Retrograde endocannabinoid signaling	17/148	0.32561	0.731684	0	0	1.15576	1.29683	GABRA2;DAGLA;GABRA4;CACNA1A;NDUFC2;PRKCA;CACNA1C;ADCY1;PTGS2;ADCY6;GABRG1;GNAO1;MAPK10;RIMS1;GNAQ;GNB1;NDUFS4
Regulation of actin cytoskeleton	24/214	0.325743	0.731684	0	0	1.1252	1.26208	CHRM2;CYFIP1;SRC;ACTN1;PXN;PIK3CD;PIK3CB;PTK2;KNG1;MYLK;ENAH;TIAM1;BDKRB2;ARHGEF4;MYH9;ITGA7;PIP4K2B;ARHGEF7;RAF1;SOS1;MYH10;FGFR3;PPP1R12C;DOCK1
Peroxisome	10/83	0.32777	0.731684	0	0	1.21973	1.36054	DAO;PEX3;EHHADH;MPV17L;ACSL6;HAO1;HACL1;MLYCD;ACOX3;PEX14
One carbon pool by folate	2021-03-20	0.329053	0.731684	0	0	1.57075	1.74594	MTFMT;MTHFD1;ALDH1L2
Bacterial invasion of epithelial cells	9/74	0.330749	0.731684	0	0	1.2328	1.36397	SHC4;SRC;PXN;PIK3CD;CTNNB1;CTNNA3;PIK3CB;DOCK1;PTK2
Central carbon metabolism in cancer	8/65	0.333494	0.731684	0	0	1.24956	1.37218	SLC7A5;SLC2A1;PIK3CD;AKT1;PIK3CB;RAF1;FGFR3;GCK
Cysteine and methionine metabolism	6/47	0.337511	0.731684	0	0	1.30277	1.41501	LDHB;AHCYL2;SDS;CBS;MAT2B;ENOPH1
Ether lipid metabolism	6/47	0.337511	0.731684	0	0	1.30277	1.41501	PLA2G4C;LPCAT1;PLD4;ENPP6;PAFAH1B3;PAFAH2
Hedgehog signaling pathway	6/47	0.337511	0.731684	0	0	1.30277	1.41501	CCND2;SUFU;PTCH1;BCL2;GLI3;GLI2
Glucagon signaling pathway	12/103	0.346322	0.744902	0	0	1.17414	1.24505	LDHB;CREBBP;GNAQ;GNAS;SLC2A1;AKT1;PRKAG2;CALML3;CAMK2G;FOXO1;GCK;CREB5
Acute myeloid leukemia	8/66	0.349209	0.744902	0	0	1.22795	1.29191	STAT5B;ZBTB16;PIK3CD;AKT1;PIK3CB;RAF1;SOS1;RUNX1
Tuberculosis	20/179	0.351942	0.744902	0	0	1.12019	1.16981	CREBBP;VDR;SRC;IFNGR2;CALML3;LSP1;TNFRSF1A;MAPK10;LAMP1;IFNG;IRAK2;BCL2;HLA-DPB1;AKT1;ATP6V0A4;HLA-DOA;RAF1;ATP6V0D2;HLA-DQA2;CAMK2G
Vascular smooth muscle contraction	15/132	0.35568	0.744902	0	0	1.14158	1.18007	NPR2;PLA2G4C;CALML3;PRKCA;CACNA1C;ADCY1;ADCY6;MYLK;NPPB;CALD1;GNAQ;GNAS;KCNMB4;RAF1;PPP1R12C
Valine, leucine and isoleucine degradation	6/48	0.356149	0.744902	0	0	1.27168	1.31289	HIBADH;PCCA;IVD;EHHADH;HMGCS2;ACSF3
Glycine, serine and threonine metabolism	5/40	0.379621	0.775551	0	0	1.27154	1.23159	SDS;DAO;CBS;SARDH;PHGDH
Amphetamine addiction	8/68	0.380879	0.775551	0	0	1.18689	1.14567	ATF6B;GNAS;FOSB;CALML3;PRKCA;CACNA1C;CAMK2G;CREB5
Epithelial cell signaling in Helicobacter pylori infection	8/68	0.380879	0.775551	0	0	1.18689	1.14567	MAPK10;SRC;NOD1;ATP6V0A4;CSK;ATP6V0D2;JAM2;ATP6V1C2
Circadian rhythm	4/31	0.383859	0.775551	0	0	1.31857	1.26251	PRKAG2;RORA;FBXL3;RBX1
beta-Alanine metabolism	4/31	0.383859	0.775551	0	0	1.31857	1.26251	ALDH1A3;GAD1;EHHADH;MLYCD
Viral myocarditis	7/59	0.387062	0.776598	0	0	1.19824	1.13733	PRF1;DAG1;CD28;HLA-DPB1;FYN;HLA-DOA;HLA-DQA2
Glycerophospholipid metabolism	11/97	0.390614	0.776598	0	0	1.13863	1.07035	PTDSS2;PCYT1A;LPCAT3;PLA2G4C;LPCAT1;PLD4;PEMT;AGPAT1;LPIN1;LCLAT1;AGPAT4
Neuroactive ligand-receptor interaction	36/338	0.394838	0.776598	0	0	1.06156	0.986484	PTGER4;CHRM2;CHRNA3;THRB;GRIK5;CHRNA6;GRIK4;LPAR3;GRIK2;HTR2A;NR3C1;CRHR1;KNG1;GHR;GRM3;GHRHR;HRH1;HRH2;GRM8;BDKRB2;GPR156;NTSR2;GABRA2;CHRNB2;GRID2;NPY5R;GPR35;GABRA4;NPY1R;GABRG1;CCKBR;ADRB3;PARD3;FSHR;MC5R;CRH
Th17 cell differentiation	12/107	0.396906	0.776598	0	0	1.12446	1.03906	MAPK10;STAT5B;IFNG;IFNGR2;TBX21;HLA-DPB1;NFATC2;RORA;CD247;HLA-DOA;HLA-DQA2;RUNX1
Gap junction	10/88	0.397451	0.776598	0	0	1.14122	1.05299	SRC;GNAQ;GNAS;PRKCA;HTR2A;ADCY1;RAF1;SOS1;ADCY6;MAP2K5
Mineral absorption	6/51	0.412282	0.790664	0	0	1.1867	1.05147	SLC9A3;VDR;CYBRD1;ATP2B1;SLC8A1;SLC39A4
Caffeine metabolism	2021-01-05	0.412979	0.790664	0	0	2.22463	1.96737	NAT2
Neomycin, kanamycin and gentamicin biosynthesis	2021-01-05	0.412979	0.790664	0	0	2.22463	1.96737	GCK
Phosphatidylinositol signaling system	11/99	0.41733	0.790664	0	0	1.11262	0.972299	INPP4A;ITPKB;INPP5A;ITPK1;PLCE1;PIK3CD;CALML3;PIP4K2B;PRKCA;SYNJ2;PIK3CB
Endocytosis	26/244	0.41796	0.790664	0	0	1.0618	0.926279	TFRC;SRC;WIPF3;NEDD4L;AGAP1;ASAP2;PRKCZ;AP2A2;IGF1R;GRK1;CYTH3;GRK5;PSD3;RAB11FIP3;IQSEC3;ARAP2;ARAP1;IGF2R;ARFGAP1;RAB11B;EHD1;PARD3;CHMP2A;SMAP2;STAM2;FGFR3
TGF-beta signaling pathway	10/90	0.425594	0.80001	0	0	1.11257	0.950432	PPP2CA;CREBBP;IFNG;SMAD9;LTBP1;HAMP;DCN;RGMA;RBX1;BMPR1A
B cell receptor signaling pathway	8/71	0.428577	0.80055	0	0	1.13018	0.957582	CR2;CD81;PIK3CD;AKT1;NFATC2;PIK3CB;RAF1;SOS1
Gastric cancer	16/149	0.437892	0.812838	0	0	1.07077	0.88422	SHC4;WNT5B;FZD9;LRP5;PIK3CD;PIK3CB;WNT16;MUC2;WNT11;TERT;BCL2;AKT1;CTNNB1;CTNNA3;RAF1;SOS1
Autoimmune thyroid disease	6/53	0.449468	0.822754	0	0	1.13608	0.908509	TPO;PRF1;CD28;HLA-DPB1;HLA-DOA;HLA-DQA2
Glycosaminoglycan biosynthesis	6/53	0.449468	0.822754	0	0	1.13608	0.908509	CSGALNACT1;DSE;UST;CHST13;B4GALT7;ST3GAL3
Hippo signaling pathway	17/160	0.451545	0.822754	0	0	1.05807	0.841246	YAP1;WNT5B;FZD9;SCRIB;WNT16;PRKCZ;GLI2;PPP2CA;RASSF1;CCND2;WNT11;PARD3;CTNNB1;CTNNA3;TEAD1;LLGL2;BMPR1A
Cytosolic DNA-sensing pathway	7/63	0.455405	0.824727	0	0	1.1124	0.87498	POLR3B;POLR1C;POLR3E;POLR1D;RIPK1;IKBKE;POLR2L
Epstein-Barr virus infection	21/201	0.47004	0.835713	0	0	1.03828	0.783834	CR2;TAP2;TAP1;PIK3CD;PIK3CB;RUNX3;TAPBP;NCOR2;MAPK10;CCND2;TRAF3;HLA-DPB1;BCL2;AKT1;RIPK1;CD58;CD247;HLA-DOA;HLA-DQA2;IKBKE;CD44
Glycosylphosphatidylinositol (GPI)-anchor biosynthesis	2021-03-25	0.470095	0.835713	0	0	1.21342	0.915915	PIGB;PIGG;PIGV
Phosphonate and phosphinate metabolism	2021-01-06	0.472312	0.835713	0	0	1.7796	1.33491	PCYT1A
JAK-STAT signaling pathway	17/162	0.472727	0.835713	0	0	1.04335	0.781721	STAT5B;CREBBP;CSF3R;IFNGR2;PIK3CD;LIFR;PIK3CB;IL22RA2;GHR;CCND2;IFNG;IL7;BCL2;AKT1;RAF1;SOS1;STAM2
Lysosome	13/123	0.475672	0.835944	0	0	1.05169	0.781433	PSAPL1;IDUA;AP3D1;AP3B1;GNS;LITAF;IGF2R;GALNS;LAMP1;HYAL1;NEU1;ATP6V0A4;ATP6V0D2
Hepatitis B	17/163	0.483281	0.839571	0	0	1.03615	0.753444	STAT5B;CREBBP;ATF6B;SRC;NFATC2;PIK3CD;PRKCA;PIK3CB;HSPG2;MAPK10;TRAF3;BCL2;AKT1;RAF1;SOS1;IKBKE;CREB5
Ras signaling pathway	24/232	0.483663	0.839571	0	0	1.02679	0.745826	SHC4;FLT1;PLA2G4C;PIK3CD;CALML3;PRKCA;GAB2;PIK3CB;IGF1R;MAPK10;TIAM1;RASSF1;SYNGAP1;RASA3;NTF3;GNB1;AKT1;PLCE1;TEK;RAPGEF5;RAF1;SOS1;FGFR3;EXOC2
Inflammatory bowel disease (IBD)	7/65	0.489043	0.839571	0	0	1.07392	0.768181	IFNG;IFNGR2;TBX21;HLA-DPB1;RORA;HLA-DOA;HLA-DQA2
Mitophagy	7/65	0.489043	0.839571	0	0	1.07392	0.768181	MAPK10;SRC;BNIP3;MITF;ULK1;AMBRA1;FOXO3
Tyrosine metabolism	4/36	0.500065	0.850685	0	0	1.11223	0.770797	ALDH1A3;TPO;TYRP1;ADH6
Glutathione metabolism	6/56	0.504141	0.850685	0	0	1.06773	0.731288	GGT5;GSTM1;GSTO1;GPX6;MGST2;TXNDC12
Aminoacyl-tRNA biosynthesis	7/66	0.505634	0.850685	0	0	1.05566	0.7199	MTFMT;VARS;PARS2;RARS;GARS;CARS2;WARS2
Nucleotide excision repair	5/47	0.521974	0.850685	0	0	1.0592	0.688629	RFC1;ERCC2;XPC;GTF2H4;RBX1
African trypanosomiasis	4/37	0.522223	0.850685	0	0	1.07847	0.700638	IFNG;GNAQ;PRKCA;KNG1
Aldosterone-regulated sodium reabsorption	4/37	0.522223	0.850685	0	0	1.07847	0.700638	NEDD4L;PIK3CD;PRKCA;PIK3CB
Primary immunodeficiency	4/37	0.522223	0.850685	0	0	1.07847	0.700638	CD8B;CD8A;TAP2;TAP1
Collecting duct acid secretion	2021-03-27	0.52285	0.850685	0	0	1.11218	0.721203	ATP6V0A4;ATP6V0D2;ATP6V1C2
Nitrogen metabolism	2021-02-17	0.524159	0.850685	0	0	1.18633	0.766321	CA12;CA1
Selenocompound metabolism	2021-02-17	0.524159	0.850685	0	0	1.18633	0.766321	TXNRD2;SEPHS1
Amino sugar and nucleotide sugar metabolism	5/48	0.541256	0.868935	0	0	1.03451	0.635051	CYB5R4;GMDS;GFPT2;FUK;GCK
Intestinal immune network for IgA production	5/48	0.541256	0.868935	0	0	1.03451	0.635051	CD28;HLA-DPB1;HLA-DOA;HLA-DQA2;CCL28
Renin secretion	7/69	0.55421	0.879523	0	0	1.00441	0.592817	PTGER4;ADRB3;GNAQ;GNAS;CALML3;CACNA1C;ADCY6
Other glycan degradation	2021-02-18	0.555745	0.879523	0	0	1.11212	0.653311	FUCA2;NEU1
Lysine degradation	6/59	0.556735	0.879523	0	0	1.00713	0.589839	SETD3;PRDM6;EHMT2;EHHADH;SETD1B;PLOD1
Cocaine addiction	5/49	0.560165	0.88026	0	0	1.01095	0.585867	GRM3;ATF6B;GNAS;FOSB;CREB5
Pyruvate metabolism	4/39	0.565057	0.883274	0	0	1.01673	0.580378	LDHB;PC;PKLR;HAGH
Natural killer cell mediated cytotoxicity	13/131	0.570352	0.885391	0	0	0.979949	0.550242	SHC4;IFNGR2;PRF1;NFATC2;PIK3CD;PRKCA;PIK3CB;KIR3DL2;IFNG;FYN;CD247;RAF1;SOS1
Human immunodeficiency virus 1 infection	21/212	0.572374	0.885391	0	0	0.977874	0.545618	PXN;TAP2;NFATC2;TAP1;PIK3CD;CALML3;PRKCA;PIK3CB;PTK2;RBX1;TNFRSF1A;TAPBP;GNAO1;MAPK10;GNAQ;GNB1;BCL2;AKT1;RIPK1;CD247;RAF1
Fc gamma R-mediated phagocytosis	9/91	0.578421	0.885629	0	0	0.976295	0.534476	MYO10;PIK3CD;AKT1;PRKCA;PIK3CB;GAB2;ASAP2;RAF1;WASF3
Phagosome	15/152	0.578492	0.885629	0	0	0.97383	0.533008	DYNC1H1;TFRC;STX18;TAP2;TAP1;THBS4;LAMP1;HLA-DPB1;ATP6V0A4;CD36;NOS1;HLA-DOA;ATP6V0D2;HLA-DQA2;ATP6V1C2
Apoptosis	14/143	0.590883	0.899686	0	0	0.965226	0.507842	DFFB;DIABLO;PRF1;PIK3CD;PIK3CB;LMNB1;TNFRSF1A;MAPK10;CAPN2;BCL2;AKT1;RIPK1;RAF1;BIRC3
Chemical carcinogenesis	8/82	0.595818	0.899686	0	0	0.961588	0.497929	ALDH1A3;GSTM1;GSTO1;NAT2;EPHX1;MGST2;PTGS2;ADH6
Amyotrophic lateral sclerosis (ALS)	5/51	0.596761	0.899686	0	0	0.966884	0.499143	ALS2;BCL2;NOS1;NEFH;TNFRSF1A
Oocyte meiosis	12/125	0.618315	0.923774	0	0	0.944387	0.454021	PPP2CA;RPS6KA2;CALML3;ANAPC5;PPP2R5D;ADCY1;CAMK2G;BUB1;MAD1L1;ADCY6;IGF1R;RBX1
Mucin type O-glycan biosynthesis	2021-03-31	0.61896	0.923774	0	0	0.953083	0.457208	GALNT2;GALNTL5;GALNT9
Arachidonic acid metabolism	6/63	0.62249	0.924397	0	0	0.936241	0.443805	GGT5;GPX6;ALOX5;PLA2G4C;ALOX12B;PTGS2
Human T-cell leukemia virus 1 infection	21/219	0.633655	0.936297	0	0	0.942932	0.430213	STAT5B;CREBBP;ATF6B;SLC2A1;NFATC2;PIK3CD;ADCY1;PIK3CB;ADCY6;TNFRSF1A;MAPK10;CCND2;TERT;HLA-DPB1;AKT1;ANAPC5;BUB3;HLA-DOA;HLA-DQA2;MAD1L1;CREB5
Arginine biosynthesis	2021-02-21	0.641335	0.940562	0	0	0.936368	0.415938	NOS3;NOS1
Colorectal cancer	8/86	0.650389	0.940562	0	0	0.912072	0.392359	MAPK10;BCL2;PIK3CD;AKT1;CTNNB1;PIK3CB;RAF1;SOS1
Alcoholism	17/180	0.65253	0.940562	0	0	0.927201	0.395821	SHC4;HDAC4;H2AFY;ATF6B;CALML3;HDAC9;CAMKK2;GNAO1;GNB1;GNAS;CRH;FOSB;HIST1H3H;RAF1;SOS1;HIST1H3D;CREB5
Synthesis and degradation of ketone bodies	2021-01-10	0.655455	0.940562	0	0	0.988449	0.417547	HMGCS2
Pertussis	7/76	0.658248	0.940562	0	0	0.902163	0.377261	MAPK10;C1QA;IRF1;IRF8;SERPING1;CALML3;NOD1
Fructose and mannose metabolism	3/33	0.661787	0.940562	0	0	0.889445	0.367173	PFKFB3;GMDS;FUK
Carbohydrate digestion and absorption	4/44	0.662077	0.940562	0	0	0.88939	0.366761	PIK3CD;AKT1;PIK3CB;SLC2A5
Fatty acid degradation	4/44	0.662077	0.940562	0	0	0.88939	0.366761	EHHADH;ACSL6;ACOX3;ADH6
Influenza A	16/171	0.665044	0.940562	0	0	0.917654	0.374314	CREBBP;EIF2AK1;IFNGR2;PIK3CD;PRKCA;PIK3CB;TNFRSF1A;MAPK10;NXF1;IFNG;HLA-DPB1;AKT1;HLA-DOA;RAF1;HLA-DQA2;IKBKE
Basal transcription factors	4/45	0.679604	0.946361	0	0	0.867649	0.335125	TAF15;ERCC2;TAF4;GTF2H4
Cardiac muscle contraction	7/78	0.685111	0.946361	0	0	0.876652	0.331528	CACNB1;RYR2;CACNA2D3;CACNA2D2;CACNA1C;COX6A2;SLC8A1
Ubiquinone and other terpenoid-quinone biosynthesis	2021-01-11	0.690288	0.946361	0	0	0.889554	0.32971	NQO1
Mannose type O-glycan biosynthesis	2021-02-23	0.690812	0.946361	0	0	0.847095	0.31333	B3GAT1;ST3GAL3
Proximal tubule bicarbonate reclamation	2021-02-23	0.690812	0.946361	0	0	0.847095	0.31333	SLC9A3;SLC4A4
MicroRNAs in cancer	28/299	0.693664	0.946361	0	0	0.918017	0.335781	SHC4;TRIM71;HDAC4;TNXB;NOTCH1;NOTCH4;PTGS2;RPTOR;RASSF1;CCND2;TNR;TP63;CREBBP;ABCC1;MIR9-3;PRKCA;KIF23;FOXP1;MIRLET7C;BCL2;MIR124-1;SPRY2;MDM4;ZFPM2;RAF1;SOS1;FGFR3;CD44
Glycolysis / Gluconeogenesis	6/68	0.696223	0.946361	0	0	0.860498	0.311574	ALDH1A3;LDHB;PKLR;GAPDHS;GCK;ADH6
Staphylococcus aureus infection	6/68	0.696223	0.946361	0	0	0.860498	0.311574	CFD;C1QA;HLA-DPB1;MASP2;HLA-DOA;HLA-DQA2
Alanine, aspartate and glutamate metabolism	3/35	0.701008	0.946361	0	0	0.833762	0.296182	ALDH4A1;GAD1;GFPT2
Prion diseases	3/35	0.701008	0.946361	0	0	0.833762	0.296182	C1QA;NOTCH1;FYN
Kaposi sarcoma-associated herpesvirus infection	17/186	0.704912	0.947325	0	0	0.893981	0.312609	CCR1;CREBBP;SRC;NFATC2;PIK3CD;CALML3;PIK3CB;PTGS2;PIK3R6;TNFRSF1A;MAPK10;TRAF3;GNB1;AKT1;CTNNB1;RAF1;IKBKE
Sphingolipid metabolism	4/47	0.712719	0.953339	0	0	0.827201	0.280146	UGCG;SGMS1;NEU1;DEGS1
Starch and sucrose metabolism	3/36	0.719275	0.953339	0	0	0.808451	0.266394	GBE1;AGL;GCK
RIG-I-like receptor signaling pathway	6/70	0.722855	0.953339	0	0	0.833514	0.270514	MAPK10;TRAF3;RIPK1;TBKBP1;IKBKE;TANK
Thermogenesis	21/231	0.72787	0.953339	0	0	0.88845	0.282201	KLB;COX19;ACSL6;UCP1;PRKAG2;NDUFC2;ADCY1;COX6A2;ARID1B;ADCY6;RPTOR;NPPB;ADCY10;ADRB3;RPS6KA2;DPF1;PRDM16;NDUFS4;GNAS;SOS1;CREB5
alpha-Linolenic acid metabolism	2021-02-25	0.734518	0.953339	0	0	0.773349	0.23861	PLA2G4C;ACOX3
IL-17 signaling pathway	8/93	0.734798	0.953339	0	0	0.836632	0.257817	MAPK10;IFNG;TRAF3;CCL20;FOSB;ANAPC5;PTGS2;IKBKE
MAPK signaling pathway	27/295	0.735392	0.953339	0	0	0.894843	0.275032	FLT1;CACNA1A;CACNA1C;DUSP16;CACNA1H;IGF1R;RPS6KA4;ERBB4;RPS6KA2;NTF3;AKT1;MAP2K5;MEF2C;PLA2G4C;CACNA2D3;CACNA2D2;PRKCA;MAPK8IP3;TNFRSF1A;CACNB1;MAPK10;NR4A1;PPP5C;TEK;RAF1;SOS1;FGFR3
Viral carcinogenesis	18/201	0.740083	0.953339	0	0	0.873902	0.263038	HDAC4;STAT5B;CREBBP;ATF6B;SRC;ACTN1;PXN;PIK3CD;SCRIB;PIK3CB;GTF2H4;HDAC9;SND1;CCND2;TRAF3;ATP6V0D2;MAD1L1;CREB5
Arginine and proline metabolism	4/49	0.743253	0.953339	0	0	0.790349	0.234512	ALDH4A1;DAO;NOS3;NOS1
Malaria	4/49	0.743253	0.953339	0	0	0.790349	0.234512	IFNG;CD81;CD36;THBS4
Melanoma	6/72	0.747814	0.953339	0	0	0.808166	0.234854	PIK3CD;AKT1;MITF;PIK3CB;RAF1;IGF1R
Fatty acid biosynthesis	2021-01-13	0.749751	0.953339	0	0	0.741213	0.21348	ACSL6
Cellular senescence	14/160	0.753288	0.953339	0	0	0.852025	0.241385	IGFBP3;NFATC2;PIK3CD;CALML3;GATA4;PIK3CB;FOXO3;FOXO1;HIPK2;CCND2;TRPV4;CAPN2;AKT1;RAF1
Maturity onset diabetes of the young	2021-02-26	0.754325	0.953339	0	0	0.741085	0.208935	PKLR;GCK
Necroptosis	14/162	0.769194	0.962259	0	0	0.840417	0.220536	STAT5B;H2AFY;IFNGR2;PLA2G4C;SPATA2;TNFRSF1A;MAPK10;IFNG;CAPN2;CHMP2A;BCL2;RIPK1;CAMK2G;BIRC3
Leishmaniasis	6/74	0.771103	0.962259	0	0	0.784309	0.203868	IFNG;IFNGR2;HLA-DPB1;HLA-DOA;PTGS2;HLA-DQA2
Metabolism of xenobiotics by cytochrome P450	6/74	0.771103	0.962259	0	0	0.784309	0.203868	ALDH1A3;GSTM1;GSTO1;EPHX1;MGST2;ADH6
Pancreatic cancer	6/75	0.782129	0.971934	0	0	0.772899	0.189929	MAPK10;PIK3CD;AKT1;PIK3CB;BRCA2;RAF1
Protein processing in endoplasmic reticulum	14/165	0.791711	0.979742	0	0	0.823581	0.192355	MBTPS1;ATF6B;WFS1;EIF2AK1;UBE2G1;SEL1L2;RBX1;MAPK10;LMAN2;CAPN2;BCL2;STT3B;SIL1;RNF185
Shigellosis	5/65	0.799076	0.984754	0	0	0.740699	0.166138	MAPK10;SRC;NOD1;DOCK1;CD44
Legionellosis	4/55	0.819975	0.991505	0	0	0.697133	0.138368	RAB1A;RAB1B;BNIP3;NAIP
Pathogenic Escherichia coli infection	4/55	0.819975	0.991505	0	0	0.697133	0.138368	CTNNB1;PRKCA;FYN;CLDN1
Citrate cycle (TCA cycle)	2/30	0.821247	0.991505	0	0	0.635074	0.125066	PC;SUCLA2
Glyoxylate and dicarboxylate metabolism	2/30	0.821247	0.991505	0	0	0.635074	0.125066	PCCA;HAO1
Pentose phosphate pathway	2/30	0.821247	0.991505	0	0	0.635074	0.125066	TKTL2;H6PD
Measles	11/138	0.835548	0.997907	0	0	0.769272	0.138213	MAPK10;STAT5B;CCND2;TRAF3;EIF2AK1;CD28;BCL2;AKT1;PIK3CD;PIK3CB;IKBKE
Phenylalanine metabolism	2021-01-17	0.836629	0.997907	0	0	0.555786	0.0991381	ALDH1A3
Primary bile acid biosynthesis	2021-01-17	0.836629	0.997907	0	0	0.555786	0.0991381	CYP7B1
Glycosphingolipid biosynthesis	3/45	0.846536	0.999917	0	0	0.634893	0.105775	B3GALT5;FUT3;ST3GAL3
Proteasome	3/45	0.846536	0.999917	0	0	0.634893	0.105775	IFNG;POMP;PSMB8
NF-kappa B signaling pathway	7/95	0.857031	0.999917	0	0	0.706627	0.109019	TRAF3;BCL2;TNFSF11;RIPK1;PTGS2;TNFRSF1A;BIRC3
p53 signaling pathway	5/72	0.864972	0.999917	0	0	0.663054	0.0961815	CCND2;IGFBP3;CCNG2;BCL2;MDM4
Drug metabolism	8/108	0.865452	0.999917	0	0	0.710541	0.102675	ALDH1A3;GSTM1;NAT2;GSTO1;MGST2;NME3;CES1;ADH6
Pantothenate and CoA biosynthesis	2021-01-19	0.868004	0.999917	0	0	0.493977	0.069927	PANK4
Steroid biosynthesis	2021-01-19	0.868004	0.999917	0	0	0.493977	0.069927	SOAT2
Steroid hormone biosynthesis	4/60	0.868497	0.999917	0	0	0.634712	0.0894885	SULT1E1;CYP7B1;HSD17B8;CYP19A1
Systemic lupus erythematosus	10/133	0.875444	0.999917	0	0	0.721883	0.096028	C1QA;H2AFY;IFNG;ACTN1;CD28;HLA-DPB1;HIST1H3H;HLA-DOA;HLA-DQA2;HIST1H3D
Glycerolipid metabolism	4/61	0.876724	0.999917	0	0	0.623542	0.0820348	AGPAT1;LPIN1;LCLAT1;AGPAT4
Salmonella infection	6/86	0.878048	0.999917	0	0	0.666216	0.0866443	MAPK10;DYNC1H1;IFNG;IFNGR2;MYH9;MYH10
DNA replication	2/36	0.891199	0.999917	0	0	0.522827	0.0602234	RFC1;MCM4
Ubiquitin mediated proteolysis	10/137	0.896381	0.999917	0	0	0.69899	0.0764623	UBE2H;MGRN1;KEAP1;NEDD4L;UBE2L6;ANAPC5;UBE2G1;VHL;RBX1;BIRC3
Non-alcoholic fatty liver disease (NAFLD)	11/149	0.897643	0.999917	0	0	0.707517	0.0763998	MAPK10;PKLR;ADIPOQ;NDUFS4;AKT1;PRKAG2;PIK3CD;NDUFC2;PIK3CB;COX6A2;TNFRSF1A
Other types of O-glycan biosynthesis	2021-01-22	0.904143	0.999917	0	0	0.423338	0.0426588	ST3GAL3
Terpenoid backbone biosynthesis	2021-01-22	0.904143	0.999917	0	0	0.423338	0.0426588	HMGCS2
Toll-like receptor signaling pathway	7/104	0.911277	0.999917	0	0	0.640742	0.05953	MAPK10;TRAF3;AKT1;PIK3CD;RIPK1;PIK3CB;IKBKE
Histidine metabolism	2021-01-23	0.91384	0.999917	0	0	0.404073	0.0364069	ALDH1A3
Mismatch repair	2021-01-23	0.91384	0.999917	0	0	0.404073	0.0364069	RFC1
Protein export	2021-01-23	0.91384	0.999917	0	0	0.404073	0.0364069	SRP54
Renin-angiotensin system	2021-01-23	0.91384	0.999917	0	0	0.404073	0.0364069	MRGPRD
Fanconi anemia pathway	3/54	0.920424	0.999917	0	0	0.522591	0.0433337	FANCI;BRCA2;POLH
Vitamin digestion and absorption	2021-01-24	0.922556	0.999917	0	0	0.386483	0.0311532	ABCC1
Homologous recombination	2/41	0.929071	0.999917	0	0	0.455671	0.033524	SYCP3;BRCA2
Tryptophan metabolism	2/42	0.934971	0.999917	0	0	0.444255	0.0298714	EHHADH;ACMSD
Pyrimidine metabolism	3/57	0.936663	0.999917	0	0	0.493475	0.0322891	NT5E;NME3;CMPK2
Folate biosynthesis	2021-01-26	0.937434	0.999917	0	0	0.355525	0.0229702	PCBD2
Cell cycle	8/124	0.941576	0.999917	0	0	0.611988	0.036842	CREBBP;CCND2;MCM4;ANAPC5;BUB3;BUB1;MAD1L1;RBX1
Ribosome biogenesis in eukaryotes	6/101	0.949707	0.999917	0	0	0.560554	0.0289257	NXF1;WDR36;REXO1;NVL;MDN1;GNL3
Linoleic acid metabolism	2021-01-29	0.954569	0.999917	0	0	0.31738	0.0147568	PLA2G4C
Nicotinate and nicotinamide metabolism	2021-01-30	0.959166	0.999917	0	0	0.306419	0.0127749	NT5E
Huntington disease	13/193	0.96009	0.999917	0	0	0.640181	0.0260733	CREBBP;HIP1;DNAH14;UCP1;NDUFC2;AP2A2;COX6A2;REST;GNAQ;NDUFS4;TAF4;CREB5;POLR2L
Galactose metabolism	2021-01-31	0.963298	0.999917	0	0	0.296188	0.0110751	GCK
RNA degradation	4/79	0.964585	0.999917	0	0	0.473416	0.0170703	TTC37;PAN3;CNOT1;PABPC1
Spliceosome	8/134	0.966956	0.999917	0	0	0.563102	0.0189216	XAB2;DDX5;SF3B2;SF3A2;ZMAT2;PRPF3;DHX15;HNRNPA1
N-Glycan biosynthesis	2/50	0.967959	0.999917	0	0	0.370047	0.0120508	MGAT4A;STT3B
Base excision repair	1/33	0.970351	0.999917	0	0	0.277645	0.0083564	NEIL3
Thyroid cancer	1/37	0.980652	0.999917	0	0	0.246741	0.00482068	CTNNB1
Herpes simplex virus 1 infection	36/492	0.987273	0.999917	0	0	0.696924	0.00892671	ZNF250;SRC;ZNF20;PIK3CD;ZNF45;PIK3CB;NXF1;ZNF727;AKT1;HLA-DOA;ZNF841;HLA-DQA2;IKBKE;ZNF783;ZNF19;ZNF184;EIF2AK1;IFNGR2;TAP2;TAP1;ZFP90;TNFRSF1A;TAPBP;ZNF91;ZNF718;IFNG;TRAF3;ZNF517;HLA-DPB1;BCL2;ZNF778;ZNF577;ZNF555;RBAK;ZNF311;BIRC3
NOD-like receptor signaling pathway	10/178	0.988416	0.999917	0	0	0.52719	0.0061427	MAPK10;IFI16;TRAF3;BCL2;RIPK1;NOD1;IKBKE;TANK;NAIP;BIRC3
RNA transport	9/165	0.988654	0.999917	0	0	0.511059	0.00583181	RANBP2;CYFIP1;EIF4A1;NXF1;NUP210;SUMO3;NUP54;PABPC1;NUPL2
Alzheimer disease	9/171	0.992185	0.999917	0	0	0.491965	0.00385984	GNAQ;NDUFS4;CAPN2;NDUFC2;CALML3;CACNA1C;NOS1;COX6A2;TNFRSF1A
Oxidative phosphorylation	6/133	0.994193	0.999917	0	0	0.418562	0.00243782	NDUFS4;NDUFC2;ATP6V0A4;COX6A2;ATP6V0D2;ATP6V1C2
Parkinson disease	6/142	0.99699	0.999917	0	0	0.390666	0.0011778	GNAL;NDUFS4;NDUFC2;UBE2L6;UBE2G1;COX6A2
Cytokine-cytokine receptor interaction	17/294	0.997077	0.999917	0	0	0.542118	0.00158698	CCR1;CX3CR1;CSF3R;CCL20;IFNGR2;TNFRSF9;TNFRSF19;LIFR;TNFRSF1A;GHR;IFNG;IL7;TNFSF11;CCL28;TNFRSF4;TNFRSF21;BMPR1A
Retinol metabolism	1/67	0.999212	0.999917	0	0	0.134361	0.000105886	ADH6
Olfactory transduction	24/444	0.999878	0.999917	0	0	0.502439	6.1077e-05	OR10J1;OR5AU1;OR10J3;OR1B1;OR10J5;OR14J1;OR1J4;OR2M3;OR1L3;CALML3;SLC8A1;SLC8A3;OR6V1;GNAL;OR2L13;OR4X1;OR10W1;GNB1;OR2AT4;OR2B11;OR6A2;OR8D1;OR6B1;CAMK2G
Ribosome	4/153	0.999917	0.999917	0	0	0.237312	1.97997e-05	RPS14;RPL34;MRPL28;RPL29

## Sheet: Gene with hypo-methylation
Table S2. List of functional enrichment analysis of genes with hypo-methylated in MetS compared to control
Term	Overlap	P-value	Adjusted P-value	Old P-value	Old Adjusted P-value	Odds Ratio	Combined Score	Genes
Pathways in cancer	192/530	1.23818e-07	3.77646e-05	0	0	1.63161	25.9499	SPI1;CALML6;IL23R;HHIP;IL5RA;KEAP1;ETS1;FGF3;IGF1R;CCND3;FGF8;RPS6KA5;TFG;FGF9;CCND1;CDH1;MYC;AKT3;PIM1;IL12B;PRKACB;IL6R;PRKCG;IFNAR2;MAP2K1;RALBP1;WNT5B;DAPK3;WNT5A;PRKCA;PGF;MSH6;ADCY9;SMO;COL4A2;RAF1;NOTCH3;CTBP2;CTBP1;EPAS1;NOTCH4;CUL2;TCF7;PDGFB;LPAR3;PIK3R2;PIK3R1;PLD1;FOXO1;RASGRP4;WNT6;TERT;TPR;PLCG2;FGF20;DVL3;RALGDS;FGF22;JAG2;STAT5A;WNT10B;STAT5B;CREBBP;WNT10A;FZD3;JAG1;SMAD3;FZD5;JUP…
Rap1 signaling pathway	87/206	3.21297e-07	4.89978e-05	0	0	2.08816	31.2199	FLT1;ITGAM;CALML6;FLT4;ITGB3;ITGB2;SIPA1L3;FGF3;IGF1R;FGF8;FGF9;CDH1;AKT3;PLCE1;HRAS;PRKCG;MAP2K1;MAGI2;ARAP3;PRKCA;RHOA;PGF;VAV2;TIAM1;ADCY9;MRAS;PRKD3;ADORA2B;PARD3;KIT;RAF1;RAPGEF6;MET;CRK;RAPGEF3;EPHA2;RALB;PDGFB;ADCY4;ADCY3;PARD6G;LPAR3;PIK3R2;ADCY2;PIK3R1;ADCY8;EFNA5;PRKCZ;EFNA4;ADCY6;EGFR;RAP1GAP;GNAI2;GRIN2A;PARD6B;CNR1;PDGFD;P2RY1;FGF20;DRD2;RALGDS;FGF22;ANGPT2;INSR;VEGFB;BRAF;MAPK14;GRI…
Hippo signaling pathway	70/160	9.37458e-07	9.53082e-05	0	0	2.21855	30.7937	WNT2B;BMPR2;YWHAB;WWC1;SERPINE1;ITGB2;LIMD1;BBC3;CCND3;RASSF2;CCND1;PPP2R1B;CDH1;RASSF4;MYC;YWHAG;TEAD3;TEAD4;APC2;WNT5B;FBXW11;WNT5A;AXIN1;CSNK1D;WNT9A;TGFBR2;PARD3;LLGL1;BIRC2;LLGL2;CRB2;CRB1;TCF7;LEF1;PARD6G;AFP;PRKCZ;NKD1;SAV1;WNT6;PARD6B;DVL3;CTNNA3;CTNNA2;WWTR1;WNT10B;SMAD1;TCF7L2;WNT10A;FZD3;SMAD3;FZD5;TGFB3;FZD7;WNT7B;FZD9;BMP8B;GDF5;BMP7;GDF7;BMP4;DLG1;DLG2;APC;PPP2R2C;DCHS2;DLG4;PPP2R2B…
Breast cancer	64/147	3.28267e-06	0.000226727	0	0	2.19795	27.7532	CDKN1A;WNT2B;FLT4;FGF3;IGF1R;FGF8;CCND1;FGF9;MYC;AKT3;HEY2;HRAS;APC2;MAP2K1;WNT5B;WNT5A;AXIN1;WNT9A;DDB2;KIT;RAF1;SOS2;NOTCH3;SHC2;SHC1;NOTCH4;TCF7;LEF1;LRP5;PIK3R2;PIK3R1;DLL1;EGFR;LRP6;DLL3;WNT6;ERBB2;FGF20;DVL3;E2F3;FGF22;JAG2;WNT10B;TCF7L2;WNT10A;FZD3;JAG1;FZD5;FZD7;WNT7B;FZD9;BRAF;ESR1;ESR2;MTOR;HEYL;CDK6;APC;SP1;CDK4;FGF19;GRB2;KRAS;FGFR1
Signaling pathways regulating pluripotency of stem cells	61/139	4.03783e-06	0.000226727	0	0	2.22867	27.6797	WNT2B;BMPR2;IGF1R;MYC;AKT3;HRAS;JAK3;JAK1;ACVR1;APC2;MAP2K1;WNT5B;WNT5A;AXIN1;LIFR;PAX6;WNT9A;ISL1;HOXB1;RAF1;DLX5;PIK3R2;PIK3R1;WNT6;ACVR1C;DVL3;PCGF1;OTX1;WNT10B;SMAD1;WNT10A;FZD3;ZFHX3;PCGF6;SMAD3;FZD5;FZD7;WNT7B;ESRRB;PCGF3;STAT3;FZD9;LIF;INHBB;MAPK14;SMAD5;ACVR2B;MAPK12;TBX3;MAPK13;BMP4;REST;APC;GRB2;KRAS;TCF3;FGFR3;NEUROG1;NODAL;FGFR2;FGFR1
MAPK signaling pathway	112/295	4.4602e-06	0.000226727	0	0	1.74896	21.5477	IL1RAP;FGF3;IGF1R;RPS6KA4;RPS6KA5;FGF8;FGF9;MYC;RPS6KA2;AKT3;MAP3K8;MAP3K6;PRKACB;MAP3K5;PRKCG;DAXX;MEF2C;MAP2K1;CACNA2D1;CACNA2D3;CACNA2D2;PRKCA;CACNA2D4;MAPK8IP2;MAPK8IP3;PGF;MAPK8IP1;CACNB2;CACNB3;RAF1;EPHA2;PDGFB;CACNA1B;CACNA1A;CACNA1D;CACNA1C;EFNA5;EFNA4;CACNA1E;RASGRP4;CACNA1G;CACNA1I;PDGFD;FGF20;FGF22;TGFB3;BDNF;INSR;NFATC1;BRAF;HSPA2;GNG12;EFNA1;NR4A1;EFNA3;EFNA2;FGF19;GRB2;FGFR3;FGFR2;F…
Parathyroid hormone synthesis, secretion and action	49/106	6.12503e-06	0.000266876	0	0	2.44761	29.379	CDKN1A;ARRB1;PTH1R;AKAP13;CREB3L1;CREB3L2;PDE4B;PDE4A;PRKACB;PRKCG;MAP2K1;MEF2C;PDE4C;PRKCA;RHOA;MMP14;ADCY9;MMP17;ARHGEF1;RAF1;CREB5;HBEGF;ATF6B;ADCY4;LRP5;ITPR2;ADCY3;ITPR3;ADCY2;GATA3;PLD1;ADCY8;EGFR;ADCY6;PTHLH;LRP6;GNAI2;BGLAP;GNA12;RXRG;VDR;BRAF;MAFB;CYP24A1;SP1;GNAQ;GNAS;BCL2;FGFR1
Axon guidance	74/181	9.62072e-06	0.00036679	0	0	1.97196	22.7792	SEMA5A;EPHB6;SEMA5B;NRP1;ROBO3;BMPR2;LRRC4;ROBO1;PPP3CA;SHH;CFL2;NCK2;HRAS;NEO1;EPHB3;EPHA5;SEMA6B;EPHA4;TRPC6;WNT5B;TRPC3;UNC5B;SEMA6D;WNT5A;PRKCA;RHOA;RGMA;SMO;PARD3;RAF1;MYL9;MET;NGEF;EPHA2;CAMK2B;SEMA3A;PARD6G;PIK3R2;PIK3R1;EFNA5;EFNA4;PRKCZ;NTN1;NTN3;GNAI2;ABLIM1;PARD6B;ABLIM2;PLCG2;SLIT3;SRGAP3;SLIT2;SRGAP2;SRGAP1;PLXNA4;FZD3;RYK;SEMA4B;LIMK1;NFATC2;SEMA4G;SSH2;BMP7;PTK2;GDF7;SSH1;NFATC4;EF…
Gastric cancer	63/149	1.2272e-05	0.000415884	0	0	2.0873	23.6036	CDKN1A;WNT2B;FGF3;SHH;FGF8;CCND1;FGF9;CDH1;MYC;AKT3;HRAS;APC2;MAP2K1;WNT5B;WNT5A;GAB1;AXIN1;WNT9A;TGFBR2;DDB2;RARB;RAF1;SOS2;MET;SHC2;SHC1;TCF7;LEF1;LRP5;PIK3R2;PIK3R1;EGFR;LRP6;WNT6;MUC2;TERT;ERBB2;FGF20;DVL3;E2F3;CTNNA3;CTNNA2;RXRG;FGF22;WNT10B;TCF7L2;WNT10A;FZD3;SMAD3;FZD5;JUP;TGFB3;FZD7;WNT7B;FZD9;BRAF;MTOR;APC;FGF19;BCL2;GRB2;KRAS;FGFR2
Proteoglycans in cancer	79/201	2.67793e-05	0.000816768	0	0	1.84627	19.4373	CDKN1A;WNT2B;HPSE2;ITGB3;FASLG;IGF1R;SHH;CCND1;MYC;AKT3;PLCE1;IL12B;PRKACB;HRAS;PRKCG;MAP2K1;PPP1R12A;WNT5B;PDPK1;WNT5A;GAB1;PLAUR;FRS2;PRKCA;WNT9A;NUDT16L1;ANK1;RHOA;VAV2;TIAM1;MRAS;SMO;ARHGEF1;ITGA5;RAF1;SOS2;MET;CD44;TLR2;HBEGF;CAMK2B;SDC4;SDC2;TWIST1;ITPR2;PIK3R2;ITPR3;PIK3R1;IQGAP1;EGFR;WNT6;ERBB4;ERBB2;PLCG2;FLNB;FLNC;WNT10B;WNT10A;FZD3;FZD5;CAV2;FZD7;WNT7B;RDX;STAT3;FZD9;BRAF;MAPK14;ESR1;P…
Calcium signaling pathway	74/188	4.46527e-05	0.0012381	0	0	1.84999	18.5306	CHRM2;RYR1;RYR2;CALML6;ATP2A3;ATP2A2;ATP2A1;SLC8A1;MYLK;MYLK4;PPP3CA;HTR6;HTR7;PLCE1;NOS1;PRKACB;PRKCG;LHCGR;CAMK1D;TNNC1;TNNC2;TACR2;TACR3;PRKCA;TACR1;ITPKB;ITPKC;ADCY9;ADORA2B;ITPKA;ORAI2;VDAC3;CAMK2B;PDE1C;PTGER1;PTGER3;PTAFR;CACNA1B;ADCY4;CACNA1A;ITPR2;ADCY3;CACNA1D;ITPR3;ADRB1;ADCY2;CACNA1C;ADCY8;CACNA1E;EGFR;CACNA1G;CACNA1I;GRIN2A;GNA15;TBXA2R;ERBB4;ERBB2;PHKG2;PLCG2;NOS2;PHKB;ATP2B2;HTR5A;…
Glutamatergic synapse	49/114	6.5863e-05	0.00154055	0	0	2.1452	20.6539	GRIK3;GRIK4;GRIK1;GRIK2;GRM3;PPP3CA;GRM4;GRM6;GRM8;HOMER3;DLGAP1;PRKACB;PRKCG;SLC38A1;PRKCA;ADCY9;SHANK2;SHANK1;GRIA1;ADCY4;CACNA1A;ITPR2;ADCY3;CACNA1D;ITPR3;ADCY2;CACNA1C;PLD1;ADCY8;SLC1A7;ADCY6;GNAI2;GRIN2A;GNG2;GNG4;GNG7;SLC17A6;SLC17A7;SLC38A3;HOMER1;HOMER2;GNG12;GRIN2B;GRIN1;GNAO1;DLG4;GNAQ;GNB1;GNAS
Oxytocin signaling pathway	62/153	6.65327e-05	0.00154055	0	0	1.94027	18.6611	RYR1;RYR2;CDKN1A;CALML6;PRKAG2;MYL6B;OXT;MYLK;MYLK4;PPP3CA;EEF2K;CCND1;PRKACB;HRAS;PRKCG;GUCY1A2;MAP2K1;MEF2C;PPP1R12A;CAMK1D;CACNA2D1;CACNA2D3;CACNA2D2;PRKCA;CACNA2D4;RHOA;CACNB2;CACNB3;ADCY9;RAF1;MYL9;CAMK2B;PRKAA2;NPR1;ADCY4;ITPR2;ADCY3;CACNA1D;ITPR3;ADCY2;CACNA1C;ADCY8;EGFR;ADCY6;GNAI2;CAMKK2;CACNG6;KCNJ2;KCNJ4;KCNJ6;KCNJ12;KCNJ9;NFATC2;NFATC1;EEF2;NFATC4;GNAO1;GNAQ;CAMK4;GNAS;KRAS;CALM2
Morphine addiction	41/91	7.07136e-05	0.00154055	0	0	2.33223	22.2888	GABRB3;GABRB2;PDE1C;PDE3B;ADCY4;CACNA1B;ADCY3;CACNA1A;ARRB1;ADCY2;ADCY8;ADCY6;GNAI2;GABRR2;GNG2;GRK5;GNG4;GNG7;PDE4B;PDE4A;PDE8B;PRKACB;GABRD;PRKCG;GABBR2;GABRA1;KCNJ6;GABBR1;SLC32A1;KCNJ9;GABRA5;PDE4C;PDE2A;PRKCA;GNG12;GABRG2;GNAO1;ADCY9;PDE10A;GNB1;GNAS
Non-small cell lung cancer	32/66	7.74419e-05	0.00157465	0	0	2.67513	25.3228	ALK;CDKN1A;PIK3R2;PIK3R1;FHIT;EGFR;CASP9;CCND1;AKT3;ERBB2;PLCG2;E2F3;HRAS;JAK3;RXRG;PRKCG;STAT5A;STAT5B;MAP2K1;PDPK1;BAD;STAT3;PRKCA;BRAF;DDB2;CDK6;CDK4;RARB;KRAS;GRB2;RAF1;SOS2
Aldosterone synthesis and secretion	43/98	0.000101588	0.00186306	0	0	2.22373	20.4463	ATF1;CAMK2B;SCARB1;DAGLA;KCNK9;ATF6B;CALML6;NPR1;ADCY4;ITPR2;ATP1A3;ADCY3;CACNA1D;ITPR3;ATP1A2;ADCY2;CACNA1C;ATP1A1;ADCY8;ADCY6;CACNA1G;LIPE;CACNA1I;CREB3L1;CREB3L2;PRKACB;LDLR;PRKCG;CAMK1D;PDE2A;PRKCA;ATP2B2;ATP1B2;POMC;NR4A1;ADCY9;STAR;PRKD3;GNAQ;CAMK4;GNAS;CALM2;CREB5
Cushing syndrome	62/155	0.000103843	0.00186306	0	0	1.89828	17.4122	SCARB1;CDKN1A;WNT2B;ASH2L;AHR;CCND1;CREB3L1;CREB3L2;PDE8B;PRKACB;MEN1;APC2;MAP2K1;WNT5B;WNT5A;AXIN1;WNT9A;ADCY9;CREB5;CAMK2B;ATF6B;TCF7;LEF1;ADCY4;ITPR2;ADCY3;CACNA1D;ITPR3;ADCY2;CACNA1C;ADCY8;CRHR1;EGFR;ADCY6;CACNA1G;GNAI2;CACNA1I;WNT6;DVL3;E2F3;LDLR;WNT10B;TCF7L2;WNT10A;FZD3;CDKN2C;FZD5;FZD7;WNT7B;FZD9;BRAF;PBX1;POMC;NR4A1;NCEH1;CDK6;STAR;APC;SP1;CDK4;GNAQ;GNAS
Ras signaling pathway	86/232	0.00014313	0.00242526	0	0	1.67901	14.8622	FLT1;CALML6;RASGRF2;FLT4;RASGRF1;FASLG;ETS1;FGF3;ETS2;IGF1R;IKBKB;HTR7;TBK1;FGF8;FGF9;AKT3;PLCE1;PRKACB;HRAS;PRKCG;RALBP1;MAP2K1;KSR1;GAB1;PRKCA;RHOA;PGF;TIAM1;MRAS;RASA3;KIT;RASA2;RIN1;RAF1;SOS2;MET;EPHA2;SHC2;RAB5C;RALB;SHC1;PDGFB;PIK3R2;RASAL1;PIK3R1;PLA2G6;EFNA5;PLD1;EFNA4;EGFR;RASGRP4;NTF4;GRIN2A;GNG2;GNG4;PDGFD;GNG7;PLCG2;FGF20;ABL2;RALGDS;FGF22;NTRK1;PLA2G2E;ANGPT2;BDNF;BAD;INSR;VEGFB;GNG1…
Prostate cancer	42/97	0.000174199	0.00279635	0	0	2.1716	18.7959	CDKN1A;TCF7;LEF1;PDGFB;PLAT;PIK3R2;PIK3R1;FOXO1;EGFR;IGF1R;CASP9;IKBKB;CCND1;CREB3L1;PDGFD;CREB3L2;AKT3;ERBB2;E2F3;HRAS;NKX3-1;TCF7L2;MAP2K1;CREBBP;HSP90AA1;PDPK1;BAD;BRAF;ETV5;MTOR;ZEB1;SPINT1;MDM2;BCL2;GRB2;KRAS;ERG;RAF1;SOS2;FGFR2;FGFR1;CREB5
cAMP signaling pathway	79/212	0.000214914	0.00309945	0	0	1.6923	14.2919	CHRM2;GLP1R;RYR2;VIPR2;CALML6;HHIP;PDE3B;ATP2A2;OXT;GLI3;LIPE;HTR6;CREB3L1;CREB3L2;AKT3;PDE4B;PLCE1;PDE4A;CNGA3;PRKACB;MAP2K1;PPP1R12A;PDE4C;NPY1R;ARAP3;ATP1B2;SSTR1;SSTR2;RHOA;VAV2;TIAM1;ADCYAP1;ADCY9;ACOX1;ACOX3;RAF1;MYL9;RAPGEF3;CREB5;GRIA1;CAMK2B;NPR1;PTGER3;ADCY4;ADCY3;ATP1A3;PIK3R2;ADCY2;ADRB1;CACNA1D;ATP1A2;PIK3R1;CACNA1C;ATP1A1;ADCY8;PLD1;ADCY6;GNAI2;GRIN2A;NPY;DRD2;GABBR2;CREBBP;GABBR1;H…
GABAergic synapse	39/89	0.000216198	0.00309945	0	0	2.2176	18.7151	GABRB3;GABRB2;ADCY4;CACNA1B;ADCY3;CACNA1A;ADCY2;CACNA1D;CACNA1C;SLC6A1;ADCY8;GPHN;ADCY6;GNAI2;GABRR2;GNG2;GNG4;GNG7;SLC38A3;PRKACB;GABRD;PRKCG;GABARAPL2;GABBR2;GABRA1;SLC38A1;KCNJ6;GABBR1;SLC32A1;GABRA5;SLC6A12;GAD2;PRKCA;GNG12;GABRG2;GNAO1;ADCY9;GNB1;HAP1
Hepatocellular carcinoma	65/168	0.000224243	0.00309945	0	0	1.79674	15.0976	CDKN1A;WNT2B;KEAP1;IGF1R;CCND1;MYC;AKT3;HRAS;PRKCG;APC2;MAP2K1;SMARCC1;WNT5B;WNT5A;GAB1;AXIN1;PRKCA;WNT9A;ARID1A;ARID1B;TGFBR2;DDB2;RAF1;SOS2;MET;SHC2;SMARCD2;SMARCD3;SHC1;TCF7;LEF1;LRP5;PIK3R2;PIK3R1;EGFR;LRP6;WNT6;TERT;PLCG2;DVL3;E2F3;WNT10B;NQO1;TCF7L2;WNT10A;FZD3;SMAD3;FZD5;TGFB3;BAD;TXNRD2;FZD7;TXNRD1;WNT7B;FZD9;BRAF;SMARCA2;MTOR;SMARCA4;CDK6;APC;CDK4;GRB2;KRAS;NFE2L2
Endometrial cancer	28/58	0.000233729	0.00309945	0	0	2.65152	22.1702	CDKN1A;LEF1;TCF7;PIK3R2;PIK3R1;EGFR;CASP9;CCND1;CDH1;MYC;AKT3;ERBB2;CTNNA3;CTNNA2;HRAS;APC2;TCF7L2;MAP2K1;PDPK1;BAD;AXIN1;BRAF;DDB2;APC;KRAS;GRB2;RAF1;SOS2
Human cytomegalovirus infection	82/225	0.000377354	0.00467822	0	0	1.63356	12.8763	CDKN1A;CALML6;ITGB3;FASLG;IKBKB;CASP9;PPP3CA;AKAP13;TBK1;CASP8;CCND1;CREB3L1;MYC;CREB3L2;AKT3;PRKACB;HRAS;IL6R;JAK1;PRKCG;MAP2K1;HLA-B;HLA-C;TSC2;PRKCA;HLA-G;RHOA;HLA-E;TAPBP;ADCY9;TRAF5;ARHGEF1;RAF1;SOS2;CRK;CREB5;ATF6B;PTGER1;PTGER3;ADCY4;ADCY3;ITPR2;PIK3R2;ADCY2;ITPR3;PIK3R1;ADCY8;ADCY6;EGFR;GNAI2;GNG2;GNG4;GNG7;GNA12;CCL2;E2F3;BID;CCR1;IL10RB;STAT3;NFATC2;NFATC1;GNG12;MAPK14;PTK2;MAPK12;MTOR;…
Cholinergic synapse	46/112	0.00038346	0.00467822	0	0	1.98207	15.5915	CHRM2;CAMK2B;ACHE;CHRNA4;CACNA1B;ADCY4;CACNA1A;ITPR2;ADCY3;CACNA1D;ITPR3;PIK3R2;ADCY2;PIK3R1;CACNA1C;ADCY8;ADCY6;GNAI2;GNG2;GNG4;CREB3L1;GNG7;CREB3L2;AKT3;PRKACB;HRAS;KCNJ2;PRKCG;KCNJ4;MAP2K1;KCNJ6;KCNJ12;PRKCA;GNG12;GNAO1;SLC5A7;ADCY9;KCNQ1;GNAQ;CAMK4;KCNQ2;GNB1;BCL2;KCNQ5;KRAS;CREB5
Melanogenesis	42/101	0.000495083	0.0058077	0	0	2.02382	15.4029	CAMK2B;WNT2B;CALML6;TCF7;LEF1;ADCY4;ADCY3;ADCY2;ADCY8;ADCY6;GNAI2;WNT6;CREB3L1;CREB3L2;DVL3;PRKACB;HRAS;PRKCG;WNT10B;TCF7L2;MAP2K1;CREBBP;WNT10A;FZD3;WNT5B;FZD5;FZD7;WNT7B;WNT5A;FZD9;PRKCA;WNT9A;GNAO1;POMC;KITLG;ADCY9;GNAQ;KIT;GNAS;KRAS;RAF1;CALM2
Acute myeloid leukemia	30/66	0.000526971	0.00595282	0	0	2.36737	17.8698	SPI1;ITGAM;CEBPE;LEF1;TCF7;PIK3R2;PIK3R1;IKBKB;CCND1;MYC;AKT3;PIM1;HRAS;STAT5A;STAT5B;TCF7L2;MAP2K1;JUP;BAD;ZBTB16;STAT3;BRAF;PML;MTOR;KIT;RARA;KRAS;GRB2;RAF1;SOS2
Adrenergic signaling in cardiomyocytes	56/145	0.000617894	0.00673064	0	0	1.79004	13.227	RYR2;CALML6;ATP2A2;SLC8A1;RPS6KA5;PPP2R1B;CREB3L1;CREB3L2;AKT3;SCN5A;PRKACB;SCN1B;TPM4;CACNA2D1;TNNC1;CACNA2D3;CACNA2D2;PRKCA;CACNA2D4;ATP1B2;PPP2R5C;CACNB2;CACNB3;ADCY9;KCNQ1;SCN4B;RAPGEF3;MYH6;CREB5;CAMK2B;ATF6B;CREM;ADCY4;ATP1A3;ADCY3;CACNA1D;ADRB1;ATP1A2;ADCY2;CACNA1C;ATP1A1;ADCY8;ADCY6;GNAI2;CACNG6;ATP2B2;MAPK14;MAPK12;MAPK13;ACTC1;PPP2R2C;PPP2R2B;GNAQ;GNAS;BCL2;CALM2
Wnt signaling pathway	60/158	0.000670082	0.00690458	0	0	1.74205	12.7311	WNT2B;CHD8;PPP3CA;CCND3;CCND1;SOX17;MYC;PRKACB;PRKCG;APC2;WNT5B;FBXW11;CTNNBIP1;WNT5A;AXIN1;PRKCA;CACYBP;WNT9A;RHOA;SFRP4;SFRP1;SFRP2;DAAM1;TBL1XR1;DAAM2;SFRP5;ROR2;CAMK2B;CTBP2;CTBP1;TCF7;LEF1;LRP5;PSEN1;PRICKLE1;NKD1;PRICKLE4;LRP6;NKD2;WNT6;DVL3;WNT10B;TCF7L2;CREBBP;WNT10A;FZD3;SMAD3;FZD5;RYK;FZD7;WNT7B;FZD9;NFATC2;NFATC1;NFATC4;MAPK10;VANGL2;APC;NOTUM;LGR6
Human T-cell leukemia virus 1 infection	79/219	0.000679139	0.00690458	0	0	1.60691	11.7219	NRP1;CD40;CDKN1A;SPI1;CRTC3;TRRAP;CRTC1;ITGB2;SLC2A1;TNFRSF13C;ETS1;ETS2;ICAM1;IKBKB;PPP3CA;CCND3;CCND1;CREB3L1;MYC;CREB3L2;AKT3;TSPO;HLA-DOA;PRKACB;HRAS;JAK3;HLA-DPA1;JAK1;MAP2K1;ANAPC7;HLA-B;HLA-C;HLA-G;HLA-E;TGFBR2;ADCY9;ESPL1;LCK;TBPL2;VDAC3;ANAPC5;MAD1L1;CREB5;ATF6B;SRF;ADCY4;ADCY3;GPS2;PIK3R2;ADCY2;PIK3R1;ADCY8;ADCY6;RELB;HLA-DMA;HLA-DMB;TERT;E2F3;STAT5A;STAT5B;MAP3K3;CREBBP;RANBP3;CDKN2C;M…
Glycosaminoglycan biosynthesis	25/53	0.000767682	0.00749918	0	0	2.5354	18.1843	B4GALT2;B4GALT1;HS3ST3A1;XYLT2;XYLT1;HS6ST1;FUT8;CHST11;DSE;CHST15;CHST13;EXTL3;ST3GAL1;ST3GAL2;ST3GAL3;HS3ST3B1;B3GAT3;HS3ST1;EXT2;B3GNT7;UST;CHST1;B4GALT7;CHST2;CHST3
ErbB signaling pathway	36/85	0.000808755	0.00749918	0	0	2.08773	14.8646	CAMK2B;CDKN1A;SHC2;SHC1;PIK3R2;PIK3R1;EGFR;ERBB4;MYC;AKT3;ERBB2;NCK2;PLCG2;ABL2;HRAS;PRKCG;STAT5A;STAT5B;MAP2K1;BAD;GAB1;NRG1;PRKCA;BRAF;NRG2;MTOR;PTK2;BTC;MAPK10;NRG4;KRAS;GRB2;RAF1;SOS2;CRK;HBEGF
Circadian entrainment	40/97	0.000811387	0.00749918	0	0	1.99458	14.195	GRIA1;RYR1;CAMK2B;RYR2;CALML6;ADCY4;ADCY3;CACNA1D;ITPR3;ADCY2;CACNA1C;ADCY8;ADCY6;CACNA1G;GNAI2;CACNA1I;GRIN2A;RPS6KA5;GNG2;GNG4;GNG7;NOS1;PRKACB;PRKCG;GUCY1A2;KCNJ6;KCNJ9;PRKCA;GNG12;GRIN2B;GRIN1;GNAO1;ADCYAP1;ADCY9;PER3;MTNR1B;GNAQ;GNB1;GNAS;CALM2
Viral myocarditis	27/59	0.000864723	0.00763873	0	0	2.39623	16.9009	CD86;CD40;LAMA2;ITGB2;ICAM1;CASP9;HLA-DMA;CASP8;SGCD;HLA-DMB;CCND1;SGCB;DAG1;ABL2;HLA-DOA;BID;CD55;HLA-DPA1;HLA-B;HLA-C;HLA-G;HLA-E;HLA-DRA;CYCS;MYH6;HLA-DRB1;EIF4G1
Human papillomavirus infection	112/330	0.000876576	0.00763873	0	0	1.46464	10.3103	MAML2;COMP;CCND3;TBK1;PPP2R1B;CCND1;IBSP;CREB3L1;CREB3L2;AKT3;TNR;PRKACB;HES7;IFNAR2;MAP2K1;ATP6V0E1;WNT5B;WNT5A;HLA-B;HLA-C;TSC2;TICAM1;HLA-G;HLA-E;COL4A2;TBPL2;PARD3;ATP6V0D1;RAF1;LLGL1;LLGL2;NOTCH3;NOTCH4;TCF7;PIK3R2;PIK3R1;PSEN1;PRKCZ;FOXO1;WNT6;TERT;DVL3;ATP6V1C1;ATP6V0A1;WNT10B;CREBBP;WNT10A;FZD3;JAG1;FZD5;FZD7;FZD9;PTK2;DLG1;DLG2;CDK6;CDK4;TADA3;GNAS;MDM2;COL9A3;GRB2;ATM;COL9A2;CDKN1A;WNT2…
Endocrine and other factor-regulated calcium reabsorption	23/48	0.000939661	0.00795175	0	0	2.61201	18.2057	PRKCG;KLK1;VDR;ATP1A3;ATP1A2;PRKCA;KLK2;PTH1R;ATP1A1;ATP1B2;AP2A2;ESR1;SLC8A1;ADCY6;DNM1;DNM2;DNM3;ADCY9;GNAQ;CLTCL1;GNAS;PRKACB;AP2M1
Toxoplasmosis	45/113	0.000964639	0.00795175	0	0	1.88133	13.0635	CD40;CIITA;LAMA2;LAMA4;LAMC2;GNAI2;CASP9;IKBKB;HLA-DMA;SOCS1;CASP8;HLA-DMB;ALOX5;AKT3;IL12B;HLA-DOA;LDLR;HLA-DPA1;JAK1;HSPA1L;NOS2;TGFB3;PDPK1;BAD;IL10RB;LAMB2;LAMB4;STAT3;LAMB1;HSPA2;TYK2;MAPK14;MAPK12;MAPK13;GNAO1;MAPK10;TRAF6;BCL2;HLA-DRA;CYCS;ITGA6;BIRC7;HLA-DRB1;BIRC2;TLR2
Cell adhesion molecules (CAMs)	55/145	0.00112914	0.00906284	0	0	1.73809	11.7952	CD86;CNTNAP2;CD40;CNTNAP1;ITGAM;ITGB2;LRRC4;PTPRF;ICAM1;CDH5;CDH3;CDH1;NRCAM;HLA-DOA;CD34;NEO1;ICOSLG;HLA-DPA1;HLA-B;HLA-C;HLA-G;HLA-E;CLDN11;CLDN5;CLDN3;CD8A;CLDN7;CLDN18;ITGA6;ITGA9;NLGN1;SDC4;SDC2;NRXN1;NRXN2;GLG1;HLA-DMA;HLA-DMB;NCAM1;NCAM2;JAM2;LRRC4B;JAM3;VCAM1;CADM1;NEGR1;IGSF11;OCLN;NFASC;PTPRC;CNTN1;SDC1;HLA-DRA;ESAM;HLA-DRB1
Gastric acid secretion	32/75	0.00132705	0.0103782	0	0	2.11393	14.0044	CAMK2B;CALML6;ADCY4;ITPR2;ATP1A3;ADCY3;ITPR3;ATP1A2;ADCY2;ATP1A1;ADCY8;ADCY6;MYLK4;MYLK;GNAI2;CA2;PRKACB;KCNJ1;KCNJ2;PRKCG;KCNJ10;KCNK10;KCNJ15;PRKCA;ATP1B2;SSTR2;ATP4A;ADCY9;KCNQ1;GNAQ;GNAS;CALM2
Estrogen signaling pathway	52/137	0.0014896	0.0110811	0	0	1.73953	11.323	CALML6;KRT23;CREB3L1;CREB3L2;AKT3;PRKACB;CTSD;HRAS;MAP2K1;HSP90AA1;KRT34;ADCY9;KRT36;RARA;RAF1;SOS2;CREB5;HBEGF;SHC2;ATF6B;SHC1;ADCY4;ITPR2;ADCY3;ITPR3;PIK3R2;ADCY2;PIK3R1;ADCY8;EGFR;ADCY6;GNAI2;GABBR2;KCNJ6;GABBR1;HSPA1L;KCNJ9;KRT12;HSPA2;ESR1;ESR2;GNAO1;POMC;KRT19;KRT18;SP1;GNAQ;GNAS;BCL2;GRB2;KRAS;CALM2
Insulin signaling pathway	52/137	0.0014896	0.0110811	0	0	1.73953	11.323	CALML6;PDE3B;INPPL1;PRKAG2;PYGL;PTPRF;HK2;IKBKB;RPTOR;LIPE;AKT3;FLOT1;PRKACB;HRAS;SREBF1;MAP2K1;PDPK1;TSC2;PPP1R3C;PRKAR1B;PPP1R3E;EIF4E1B;RAF1;SOS2;FBP1;CRK;SHC2;PRKAA2;SHC1;PIK3R2;PIK3R1;PRKCZ;FOXO1;SOCS2;SOCS1;PRKAR2B;MKNK1;PHKG2;INPP5K;SH2B2;BAD;INSR;PHKB;BRAF;GCK;MTOR;MAPK10;FASN;TRIP10;GRB2;KRAS;CALM2
Dilated cardiomyopathy (DCM)	37/91	0.0016913	0.0120603	0	0	1.94676	12.4247	RYR2;LAMA2;ITGB3;ADCY4;ATP2A2;ADCY3;ADRB1;ADCY2;CACNA1D;CACNA1C;ADCY8;SLC8A1;ADCY6;TTN;CACNG6;SGCD;SGCB;LMNA;DAG1;PRKACB;TPM4;TGFB3;CACNA2D1;TNNC1;CACNA2D3;CACNA2D2;CACNA2D4;CACNB2;CACNB3;ADCY9;DES;ACTC1;GNAS;ITGA6;ITGA5;MYH6;ITGA9
Prolactin signaling pathway	30/70	0.00170031	0.0120603	0	0	2.13006	13.5833	SHC2;GALT;SHC1;PIK3R2;TNFRSF11A;PIK3R1;SOCS2;SOCS1;CCND1;AKT3;HRAS;STAT5A;STAT5B;LHCGR;MAP2K1;CISH;STAT3;MAPK14;ESR1;GCK;MAPK12;ESR2;MAPK13;MAPK10;TH;ELF5;KRAS;GRB2;RAF1;SOS2
Retrograde endocannabinoid signaling	55/148	0.00194007	0.0134482	0	0	1.68168	10.5021	GABRB3;GABRB2;DAGLA;NDUFA12;NDUFA10;RIMS1;GABRR2;PRKACB;PRKCG;SLC32A1;PRKCA;GABRG2;ADCY9;NDUFS7;MGLL;GRIA1;NDUFB6;CACNA1B;ADCY4;NDUFA4L2;CACNA1A;ITPR2;ADCY3;CACNA1D;ITPR3;ABHD6;ADCY2;CACNA1C;ADCY8;ADCY6;GNAI2;GNG2;GNG4;CNR1;GNG7;SLC17A6;SLC17A7;NDUFV3;NDUFV1;GABRD;GABRA1;KCNJ6;NDUFA7;NDUFA6;KCNJ9;GABRA5;NDUFA4;GNG12;MAPK14;MAPK12;MAPK13;GNAO1;MAPK10;GNAQ;GNB1
Cortisol synthesis and secretion	28/65	0.00217873	0.0141391	0	0	2.14886	13.1704	SCARB1;ATF6B;ADCY4;ITPR2;ADCY3;ITPR3;ADCY2;CACNA1D;CACNA1C;ADCY8;ADCY6;CACNA1G;CACNA1I;CREB3L1;CREB3L2;PDE8B;PRKACB;LDLR;PBX1;POMC;NR4A1;ADCY9;NCEH1;STAR;SP1;GNAQ;GNAS;CREB5
Colorectal cancer	35/86	0.00218088	0.0141391	0	0	1.9495	11.9466	CDKN1A;RALB;LEF1;TCF7;PIK3R2;PIK3R1;EGFR;BBC3;CASP9;CCND1;MYC;AKT3;HRAS;RALGDS;APC2;TCF7L2;MAP2K1;SMAD3;TGFB3;BAD;AXIN1;BRAF;RHOA;MTOR;TGFBR2;DDB2;MSH6;MAPK10;APC;BCL2;CYCS;KRAS;GRB2;RAF1;SOS2
Insulin secretion	35/86	0.00218088	0.0141391	0	0	1.9495	11.9466	GLP1R;CAMK2B;RYR2;ATF6B;SLC2A1;ADCY4;ATP1A3;ADCY3;ITPR3;ATP1A2;ADCY2;CACNA1D;ATP1A1;CACNA1C;ADCY8;ADCY6;RIMS2;CREB3L1;CREB3L2;KCNMB3;KCNN1;KCNN2;PRKACB;TRPM4;PRKCG;KCNJ11;PRKCA;ATP1B2;GCK;ADCYAP1;ADCY9;GNAQ;KCNMA1;GNAS;CREB5
Thyroid hormone synthesis	31/74	0.00222516	0.0141391	0	0	2.04748	12.5058	ATF6B;ADCY4;ITPR2;ATP1A3;ADCY3;ITPR3;ATP1A2;ADCY2;ATP1A1;ADCY8;ADCY6;SLC5A5;CREB3L1;CREB3L2;PRKACB;DUOX2;PRKCG;GPX2;GPX3;GPX6;GPX5;GSR;GPX7;PRKCA;ATP1B2;TSHR;ADCY9;TG;GNAQ;GNAS;CREB5
cGMP-PKG signaling pathway	60/166	0.00265531	0.0158986	0	0	1.6097	9.54743	CALML6;PDE3B;ATP2A3;ATP2A2;ATP2A1;SLC8A1;MYLK;MYLK4;NPPB;NPPC;PPP3CA;CREB3L1;CREB3L2;AKT3;GTF2I;GUCY1A2;MAP2K1;MEF2C;TRPC6;PPP1R12A;ATP1B2;RHOA;ADCY9;KCNMA1;VDAC3;RAF1;MYL9;CREB5;OPRD1;ATF6B;NPR1;SRF;ADCY4;ITPR2;ATP1A3;ADCY3;CACNA1D;ITPR3;ADRB1;ATP1A2;ADCY2;CACNA1C;ATP1A1;ADCY8;ADCY6;GNAI2;GNA12;KCNMB3;KCNJ8;BAD;INSR;PDE2A;NFATC2;NFATC1;ATP2B2;NFATC4;SLC8A3;GNAQ;GTF2IRD1;CALM2
Thyroid cancer	18/37	0.00266519	0.0158986	0	0	2.68822	15.9343	NTRK1;TCF7L2;CDKN1A;MAP2K1;TCF7;LEF1;NCOA4;BRAF;DDB2;CCND1;TFG;CDH1;MYC;TPR;PPARG;KRAS;HRAS;RXRG
Basal cell carcinoma	27/63	0.00282998	0.0158986	0	0	2.1294	12.4943	CDKN1A;WNT2B;HHIP;LEF1;TCF7;GLI3;WNT6;SHH;DVL3;APC2;WNT10B;TCF7L2;WNT10A;FZD3;WNT5B;FZD5;FZD7;WNT7B;WNT5A;AXIN1;FZD9;WNT9A;KIF7;DDB2;BMP4;SMO;APC
Dopaminergic synapse	49/131	0.00284035	0.0158986	0	0	1.6985	9.95972	CALML6;COMT;SLC6A3;PPP3CA;PPP2R1B;CREB3L1;CREB3L2;AKT3;PRKACB;SLC18A2;PRKCG;PRKCA;PPP2R5C;LRTOMT;CREB5;GRIA1;CAMK2B;ATF6B;CACNA1B;CACNA1A;ITPR2;CACNA1D;ITPR3;CACNA1C;ARNTL;GNAI2;GRIN2A;GNG2;GNG4;GNG7;DRD2;DRD3;KCNJ6;KCNJ9;GNG12;MAPK14;GRIN2B;MAPK12;MAPK13;GNAO1;MAPK10;GNAL;TH;PPP2R2C;PPP2R2B;GNAQ;GNB1;GNAS;CALM2
PI3K-Akt signaling pathway	116/354	0.00285256	0.0158986	0	0	1.38866	8.13688	CHRM2;FGF3;IGF1R;COMP;CCND3;FGF8;PPP2R1B;CCND1;FGF9;IBSP;CREB3L1;MYC;CREB3L2;AKT3;TNR;IL6R;IFNAR2;MAP2K1;MAGI2;TSC2;PRKCA;PGF;COL4A2;EIF4E1B;RAF1;EPHA2;PDGFB;LPAR3;PIK3R2;PIK3R1;EFNA5;EFNA4;PDGFD;FGF20;THEM4;FGF22;MCL1;BDNF;INSR;GNG12;PTK2;EFNA1;NR4A1;EFNA3;EFNA2;CDK6;LPAR6;CDK4;FGF19;GNB1;MDM2;BCL2;COL9A3;GRB2;COL9A2;FGFR3;FGFR2;FGFR1;CDKN1A;FLT1;YWHAB;FLT4;ITGB3;FASLG;LAMC2;IKBKB;RPTOR;CASP9;ML…
Glioma	31/75	0.00285792	0.0158986	0	0	2.00081	11.72	CAMK2B;CDKN1A;SHC2;CALML6;SHC1;PDGFB;PIK3R2;PIK3R1;EGFR;IGF1R;CCND1;AKT3;PLCG2;E2F3;HRAS;PRKCG;MAP2K1;CAMK1D;PRKCA;BRAF;MTOR;DDB2;CDK6;CDK4;CAMK4;MDM2;KRAS;GRB2;RAF1;SOS2;CALM2
Arrhythmogenic right ventricular cardiomyopathy (ARVC)	30/72	0.00286697	0.0158986	0	0	2.02835	11.875	RYR2;LAMA2;ITGB3;LEF1;TCF7;ATP2A2;CACNA1D;CACNA1C;SLC8A1;CACNG6;SGCD;SGCB;LMNA;DAG1;CTNNA3;CTNNA2;DSP;TCF7L2;ACTN3;JUP;CACNA2D1;CACNA2D3;CACNA2D2;CACNA2D4;CACNB2;CACNB3;DES;ITGA6;ITGA5;ITGA9
Thyroid hormone signaling pathway	44/116	0.00333839	0.0178995	0	0	1.73652	9.90209	NOTCH3;THRA;NOTCH4;ITGB3;SLC2A1;ATP2A2;ATP1A3;PIK3R2;ATP1A2;PIK3R1;ATP1A1;MED16;FOXO1;MED17;CASP9;CCND1;MYC;AKT3;PLCG2;PLCE1;PRKACB;HRAS;RXRG;PRKCG;MAP2K1;CREBBP;PDPK1;BAD;DIO2;TSC2;PRKCA;ATP1B2;ESR1;MTOR;MED13L;BMP4;MED24;NCOR1;TBC1D4;MDM2;KRAS;RAF1;PLCD3;MYH6
Phospholipase D signaling pathway	54/148	0.00334514	0.0178995	0	0	1.63311	9.30912	DGKD;GRM3;GRM4;GRM6;AKT3;GRM8;HRAS;MAP2K1;GAB1;TSC2;PRKCA;DGKZ;RHOA;DNM1;DNM2;DNM3;ADCY9;MRAS;DGKQ;KIT;AVP;RAF1;SOS2;DGKI;RAPGEF3;DGKH;SHC2;RALB;SHC1;PDGFB;ADCY4;ADCY3;LPAR3;PIK3R2;ADCY2;PIK3R1;PLD1;ADCY8;AGPAT1;EGFR;ADCY6;PDGFD;GNA12;PLCG2;PIP5K1B;PIP5K1C;RALGDS;INSR;MTOR;KITLG;LPAR6;GNAS;GRB2;KRAS
Regulation of lipolysis in adipocytes	24/55	0.00357632	0.018806	0	0	2.19757	12.3798	NPR1;INSR;PDE3B;PTGER3;NPY1R;ADCY4;ADCY3;ADRB1;PIK3R2;ADCY2;ABHD5;PIK3R1;ADCY8;ADCY6;TSHR;GNAI2;LIPE;ADCY9;NPY;AKT3;GNAS;PRKACB;MGLL;PNPLA2
Chronic myeloid leukemia	31/76	0.00363788	0.018806	0	0	1.95621	10.9868	CDKN1A;SHC2;CTBP2;SHC1;CTBP1;PIK3R2;PIK3R1;IKBKB;MECOM;CCND1;MYC;AKT3;E2F3;HRAS;STAT5A;STAT5B;MAP2K1;SMAD3;TGFB3;BAD;BRAF;TGFBR2;DDB2;CDK6;CDK4;MDM2;KRAS;GRB2;RAF1;SOS2;CRK
AMPK signaling pathway	45/120	0.00388932	0.0197707	0	0	1.70493	9.46153	PFKFB3;PRKAA2;CAB39L;PRKAG2;PIK3R2;PIK3R1;ADIPOR2;FOXO1;IGF1R;CAMKK2;RPTOR;LIPE;EEF2K;CCND1;PPP2R1B;CREB3L1;CREB3L2;AKT3;LEPR;MLYCD;CD36;RAB8A;SREBF1;CPT1A;PDPK1;INSR;STRADB;TSC2;PPP2R5C;CPT1C;EEF2;CPT1B;MTOR;TBC1D1;PFKL;PPP2R2C;RAB14;PPP2R2B;FASN;LEP;AKT1S1;ULK1;PPARG;FBP1;CREB5
Neurotrophin signaling pathway	44/119	0.00574582	0.0285954	0	0	1.66672	8.59907	CAMK2B;SHC2;CALML6;SHC1;PIK3R2;FASLG;PIK3R1;PSEN1;IKBKB;NTF4;RPS6KA5;RPS6KA2;AKT3;PLCG2;HRAS;SH2B2;MAP3K5;SH2B1;NTRK1;MAP3K3;MAP2K1;MAP3K1;BDNF;PDPK1;BAD;NTRK3;GAB1;FRS2;BRAF;MAPK14;RHOA;MAPK12;MAPK13;MAPK10;TRAF6;CAMK4;BCL2;GRB2;KRAS;RAF1;CALM2;SOS2;CRK;TP73
Adherens junction	29/72	0.00594844	0.0285954	0	0	1.91464	9.81182	LEF1;TCF7;PTPRJ;WASL;IQGAP1;PTPRF;EGFR;IGF1R;CDH1;ERBB2;CTNNA3;CTNNA2;ACP1;WASF2;TCF7L2;CREBBP;SMAD3;INSR;ACTN4;BAIAP2;RHOA;TGFBR2;FER;PARD3;SNAI1;PTPN6;MET;SSX2IP;FGFR1
Melanoma	29/72	0.00594844	0.0285954	0	0	1.91464	9.81182	CDKN1A;PDGFB;PIK3R2;PIK3R1;FGF3;EGFR;IGF1R;FGF8;CCND1;FGF9;CDH1;PDGFD;AKT3;FGF20;E2F3;HRAS;FGF22;MAP2K1;BAD;BRAF;DDB2;CDK6;CDK4;FGF19;MDM2;KRAS;RAF1;MET;FGFR1
Notch signaling pathway	21/48	0.00600034	0.0285954	0	0	2.20707	11.2912	RBPJL;JAG2;NOTCH3;CREBBP;JAG1;CTBP2;MAML2;CTBP1;NOTCH4;DTX1;PSEN1;DTX4;DLL1;DLL3;LFNG;NCOR2;NCSTN;SNW1;NUMB;DVL3;CIR1
mTOR signaling pathway	54/152	0.00627492	0.0294439	0	0	1.56602	7.94161	PRR5;WNT2B;CAB39L;IGF1R;IKBKB;RPTOR;FLCN;RPS6KA2;AKT3;MLST8;HRAS;PRKCG;MAP2K1;SEC13;WNT5B;MIOS;PDPK1;STRADB;WNT5A;TSC2;PRKCA;WNT9A;RHOA;RRAGC;EIF4E1B;AKT1S1;ULK1;RAF1;SGK1;SOS2;TELO2;PRKAA2;LRP5;PIK3R2;PIK3R1;LRP6;WNT6;DVL3;FNIP2;ATP6V1C1;WNT10B;WNT10A;FZD3;WDR59;FZD5;INSR;FZD7;WNT7B;FZD9;BRAF;MTOR;GRB2;KRAS;LPIN1
Aldosterone-regulated sodium reabsorption	17/37	0.00718244	0.0331916	0	0	2.4113	11.9025	PRKCG;PDPK1;INSR;NEDD4L;ATP1A3;ATP1A2;PIK3R2;PRKCA;PIK3R1;ATP1A1;ATP1B2;SLC9A3R2;SCNN1G;SCNN1A;KRAS;SGK1;KCNJ1
Apelin signaling pathway	49/137	0.00772385	0.0351608	0	0	1.58205	7.6942	RYR1;RYR2;CALML6;SERPINE1;PDE3B;PRKAG2;PLAT;SLC8A1;MYLK;MYLK4;LIPE;CCND1;CDH1;AKT3;NOS1;PRKACB;HRAS;GABARAPL2;MAP2K1;MEF2C;ADCY9;MRAS;RAF1;HDAC4;NOTCH3;PRKAA2;PIK3R4;ADCY4;ITPR2;ADCY3;ITPR3;ADCY2;ADCY8;ADCY6;GNAI2;GNG2;GNG4;GNG7;SMAD3;JAG1;NOS2;GNG12;MTOR;SLC8A3;GNAQ;CAMK4;GNB1;KRAS;CALM2
Phosphatidylinositol signaling system	37/99	0.00881432	0.0395348	0	0	1.69464	8.01799	IPPK;PI4K2B;DGKD;CALML6;INPPL1;ITPR2;ITPR3;PIK3R2;PIK3R1;MTMR7;PIK3C2B;INPP5A;PLCG2;PLCE1;INPP5K;PIP4K2B;PIP5K1B;PIP5K1C;IP6K1;CDIPT;IP6K3;IP6K2;PRKCG;ITPK1;PRKCA;SYNJ2;DGKZ;ITPKB;INPP4B;ITPKC;DGKQ;ITPKA;PI4KA;PLCD3;CALM2;DGKI;DGKH
Vascular smooth muscle contraction	47/132	0.00979103	0.0432792	0	0	1.57075	7.26673	CALCA;RAMP3;CALML6;NPR1;ADCY4;ITPR2;ADCY3;CACNA1D;ITPR3;MYL6B;ADCY2;CACNA1C;PLA2G6;ADCY8;ADCY6;MYLK;MYLK4;NPPB;NPPC;CALD1;GNA12;KCNMB3;MYH11;PRKACB;PRKCG;GUCY1A2;PPP1R14A;MAP2K1;PTGIR;PRKCH;PPP1R12A;PLA2G2E;PRKCA;BRAF;RHOA;ADCY9;ADORA2B;GNAQ;KCNMA1;GNAS;PRKCQ;ARHGEF1;AVP;RAF1;MYL9;CALM2;RAMP1
Bladder cancer	18/41	0.0101375	0.0441706	0	0	2.2201	10.1936	CDKN1A;MAP2K1;DAPK3;BRAF;EGFR;RPS6KA5;CCND1;CDH1;CDK4;MYC;ERBB2;MDM2;E2F3;KRAS;RAF1;HRAS;FGFR3;HBEGF
Focal adhesion	67/199	0.0103806	0.0445929	0	0	1.44284	6.59064	FLT1;FLT4;ITGB3;RASGRF1;LAMC2;MYLK;IGF1R;MYLK4;COMP;CCND3;CCND1;IBSP;AKT3;TNR;HRAS;PRKCG;MAP2K1;PPP1R12A;PDPK1;PRKCA;ACTN4;RHOA;PGF;VAV2;COL2A1;COL4A2;COL6A1;ITGA6;ITGA5;RAF1;MYL9;SOS2;MET;CRK;BIRC2;ITGA9;SHC2;TNXB;LAMA2;SHC1;LAMA4;PDGFB;PIK3R2;PIK3R1;EGFR;PDGFD;ERBB2;FLNB;PIP5K1C;FLNC;CAV2;BAD;LAMB2;LAMB4;VEGFB;BRAF;PARVA;LAMB1;PARVB;PTK2;MAPK10;PARVG;BCL2;COL9A3;GRB2;COL9A2;BCAR1
Pancreatic cancer	29/75	0.0113955	0.0482728	0	0	1.78941	8.00677	CDKN1A;RALB;PIK3R2;PIK3R1;PLD1;EGFR;CASP9;IKBKB;CCND1;AKT3;ERBB2;E2F3;RALGDS;JAK1;RALBP1;MAP2K1;SMAD3;TGFB3;BAD;STAT3;BRAF;MTOR;TGFBR2;DDB2;MAPK10;CDK6;CDK4;KRAS;RAF1
Relaxin signaling pathway	46/130	0.0118852	0.0496572	0	0	1.55543	6.8944	SHC2;ATF6B;SHC1;ADCY4;ADCY3;PIK3R2;ARRB1;ADCY2;PIK3R1;ADCY8;PRKCZ;EGFR;ADCY6;GNAI2;GNA15;GNG2;GNG4;CREB3L1;GNG7;CREB3L2;AKT3;NOS1;PRKACB;HRAS;MAP2K1;SMAD3;NOS2;VEGFB;PRKCA;GNG12;MAPK14;MAPK12;TGFBR2;MAPK13;GNAO1;MAPK10;ADCY9;COL4A2;GNB1;GNAS;RLN3;GRB2;KRAS;RAF1;SOS2;CREB5
Endocytosis	79/244	0.0163502	0.0673893	0	0	1.36111	5.59896	SH3GL3;WIPF1;ARPC1A;CBLC;ARRB1;WASL;AP2A2;IGF1R;CAPZB;CHMP1B;PIP5KL1;PSD3;LDLRAP1;HRAS;RAB8A;AP2M1;PSD;HLA-B;HLA-C;ARAP3;ARFGAP3;HLA-G;RHOA;ARFGAP1;DNM1;HLA-E;RNF41;DNM2;TGFBR2;EPN2;RUFY1;DNM3;EPN3;ACAP2;BIN1;HGS;PARD3;TRAF6;CHMP4C;CHMP4B;AMPH;ARF5;RAB7A;RAB5C;TSG101;VPS4A;NEDD4L;AGAP1;PARD6G;AGAP3;ASAP2;PLD1;PRKCZ;EGFR;GRK1;PARD6B;RAB11FIP1;UBB;GRK5;CLTCL1;PIP5K1B;PIP5K1C;LDLR;RAB11FIP4;SNX6;SMA…
Cocaine addiction	20/49	0.0173509	0.0699828	0	0	1.95637	7.93133	GPSM1;ATF6B;BDNF;GRIN2B;SLC6A3;GNAI2;GRIN1;GRM3;GRIN2A;TH;CDK5;DLG4;CREB3L1;CREB3L2;GNAS;DRD2;PRKACB;RGS9;SLC18A2;CREB5
Type II diabetes mellitus	19/46	0.0175442	0.0699828	0	0	1.9961	8.07032	KCNJ11;INSR;CACNA1B;CACNA1A;PIK3R2;CACNA1D;PIK3R1;CACNA1C;MAFA;PRKCZ;CACNA1E;HK2;MTOR;GCK;CACNA1G;IKBKB;SOCS2;MAPK10;SOCS1
Nicotine addiction	17/40	0.0176678	0.0699828	0	0	2.09636	8.46093	GABRB3;GRIA1;GABRB2;GABRA1;SLC32A1;CHRNA4;GABRA5;CACNA1B;CACNA1A;GRIN2B;GABRG2;GRIN1;GABRR2;GRIN2A;SLC17A6;SLC17A7;GABRD
Serotonergic synapse	40/113	0.0179207	0.0700745	0	0	1.55572	6.25679	GABRB3;GABRB2;CACNA1B;CACNA1A;ITPR2;CACNA1D;ITPR3;CACNA1C;SLC6A4;GNAI2;HTR6;HTR7;GNG2;GNG4;ALOX5;GNG7;KCNN2;PRKACB;HRAS;SLC18A2;PRKCG;CYP2J2;MAP2K1;KCNJ6;HTR1E;DUSP1;KCNJ9;HTR3D;PRKCA;BRAF;GNG12;HTR5A;ALOX15B;GNAO1;GNAQ;GNB1;GNAS;KRAS;RAF1;RAPGEF3
Synaptic vesicle cycle	29/78	0.020327	0.0784776	0	0	1.67951	6.54305	CACNA1B;CACNA1A;TCIRG1;SLC6A1;AP2A2;SLC6A2;SLC1A7;CPLX1;SLC6A3;SLC6A4;RIMS1;CLTCL1;SLC17A6;SLC17A7;STX2;ATP6V0E2;SLC18A2;AP2M1;ATP6V1C1;ATP6V0A1;UNC13A;ATP6V0E1;SLC32A1;SLC6A12;DNM1;DNM2;DNM3;SLC6A9;ATP6V0D1
Th1 and Th2 cell differentiation	33/92	0.0242989	0.0918008	0	0	1.58739	5.90083	RBPJL;NOTCH3;MAML2;GATA3;DLL1;DLL3;IKBKB;PPP3CA;HLA-DMA;HLA-DMB;IL12B;HLA-DOA;JAK3;HLA-DPA1;JAK1;IL12RB2;JAG2;STAT5A;STAT5B;JAG1;NFATC2;NFATC1;TYK2;MAPK14;RUNX3;MAPK12;MAPK13;MAPK10;LCK;HLA-DRA;PRKCQ;CD247;HLA-DRB1
Transcriptional misregulation in cancer	61/186	0.0243799	0.0918008	0	0	1.38625	5.14851	CD86;ATF1;CD40;CDKN1A;CCNT2;SPI1;FLT1;ITGAM;CCNT1;LDB1;JMJD1C;PLAT;IGF1R;MYC;NFKBIZ;MEN1;MEF2C;IGFBP3;LMO2;PAX3;ETV1;PAX5;ETV4;ETV5;ETV6;TGFBR2;DDB2;ETV7;ZEB1;NCOR1;SPINT1;EWSR1;PAX7;RARA;PPARG;ERG;MET;CEBPE;FOXO1;FUT8;RXRG;NTRK1;SMAD1;CDKN2C;TAF15;BCL11B;JUP;ZBTB16;ASPSCR1;HMGA2;FLI1;PBX1;PTK2;PML;NR4A3;BCL6;SP1;WT1;MDM2;ATM;TCF3
Long-term depression	23/60	0.0251373	0.0934987	0	0	1.76343	6.49543	RYR1;PRKCG;GRIA1;LYN;GUCY1A2;MAP2K1;ITPR2;CACNA1A;PRKCA;ITPR3;BRAF;CRHR1;IGF1R;GNAI2;GNAO1;PPP2R1B;GNAQ;GNA12;GNAS;KRAS;NOS1;RAF1;HRAS
Hepatitis B	54/163	0.0269518	0.0990397	0	0	1.40693	5.08423	CDKN1A;YWHAB;FASLG;CASP9;IKBKB;TBK1;CASP8;CREB3L1;MYC;CREB3L2;AKT3;HRAS;JAK3;JAK1;PRKCG;MAP2K1;PRKCA;TYK2;TICAM1;TGFBR2;DDB2;DDB1;TRAF3;TRAF6;VDAC3;RAF1;SOS2;CREB5;TLR2;ATF6B;PIK3R2;PIK3R1;E2F3;BID;STAT5A;STAT5B;CREBBP;SMAD3;MAP3K1;TGFB3;BAD;STAT3;NFATC2;NFATC1;BRAF;MAPK14;MAPK12;NFATC4;MAPK13;MAPK10;BCL2;CYCS;GRB2;KRAS
Peroxisome	30/83	0.0276402	0.0997719	0	0	1.60617	5.76373	ABCD3;HSD17B4;CROT;PEX26;HMGCL;HAO1;MLYCD;NUDT12;PHYH;NOS2;ACSL1;IDH1;ACSL6;PEX10;ACSL3;PEX1;PEX12;PEX14;DHRS4;PEX7;PEX5L;SLC25A17;AMACR;PEX3;ACOX1;PEX5;FAR1;ACOX3;PEX11G;PAOX
Long-term potentiation	25/67	0.0284296	0.0997719	0	0	1.68867	6.0122	GRIA1;CAMK2B;CALML6;ITPR2;ITPR3;CACNA1C;ADCY8;PPP3CA;GRIN2A;RPS6KA2;HRAS;PRKACB;PRKCG;MAP2K1;CREBBP;PRKCA;BRAF;GRIN2B;GRIN1;CAMK4;GNAQ;KRAS;RAF1;CALM2;RAPGEF3
GnRH signaling pathway	33/93	0.0284595	0.0997719	0	0	1.56083	5.5554	CAMK2B;CALML6;ADCY4;ITPR2;ADCY3;ITPR3;ADCY2;CACNA1D;CACNA1C;PLD1;ADCY8;EGFR;ADCY6;HRAS;PRKACB;MAP3K3;MAP2K1;MAP3K1;PRKCA;MAPK14;MAPK12;MAPK13;MAPK10;MMP14;ADCY9;GNAQ;GNAS;KRAS;GRB2;RAF1;SOS2;CALM2;HBEGF
Small cell lung cancer	33/93	0.0284595	0.0997719	0	0	1.56083	5.5554	CDKN1A;LAMA2;LAMA4;LAMC2;PIK3R2;PIK3R1;FHIT;CASP9;IKBKB;CCND1;MYC;AKT3;E2F3;RXRG;NOS2;LAMB2;LAMB4;LAMB1;PTK2;DDB2;CDK6;TRAF4;COL4A2;TRAF3;CDK4;TRAF6;TRAF5;BCL2;RARB;CYCS;ITGA6;BIRC7;BIRC2
Th17 cell differentiation	37/107	0.0318333	0.110331	0	0	1.50015	5.17138	IL22;IL23R;RORA;AHR;IL1RAP;GATA3;IKBKB;PPP3CA;HLA-DMA;HLA-DMB;IL21R;HLA-DOA;IL6R;JAK3;RXRG;HLA-DPA1;JAK1;STAT5A;STAT5B;HSP90AA1;SMAD3;STAT3;NFATC2;NFATC1;TYK2;MAPK14;MAPK12;MTOR;TGFBR2;MAPK13;MAPK10;LCK;RARA;HLA-DRA;PRKCQ;CD247;HLA-DRB1
B cell receptor signaling pathway	26/71	0.0327203	0.112131	0	0	1.63911	5.60538	CD81;INPPL1;PIK3R2;PIK3R1;BCL10;IKBKB;CD79B;PPP3CA;CD79A;AKT3;BLNK;PLCG2;HRAS;LYN;CR2;MAP2K1;CD72;NFATC2;NFATC1;VAV2;PTPN6;KRAS;GRB2;RAF1;SOS2;CARD11
Central carbon metabolism in cancer	24/65	0.0355267	0.120396	0	0	1.66045	5.54171	NTRK1;MAP2K1;IDH1;NTRK3;PGAM2;SLC2A1;PIK3R2;PIK3R1;HK2;EGFR;GCK;MTOR;PFKL;MYC;AKT3;KIT;ERBB2;KRAS;RAF1;HRAS;MET;FGFR3;FGFR2;FGFR1
Type I diabetes mellitus	17/43	0.0371926	0.124657	0	0	1.85409	6.10302	CD86;PTPRN2;PTPRN;ICA1;HLA-B;GAD2;HLA-C;FASLG;HLA-G;HLA-E;HLA-DMA;HLA-DMB;IL12B;HLA-DRA;HLA-DOA;HLA-DRB1;HLA-DPA1
Hypertrophic cardiomyopathy (HCM)	30/85	0.0380618	0.125038	0	0	1.54756	5.05826	RYR2;PRKAA2;LAMA2;ITGB3;PRKAG2;ATP2A2;CACNA1D;CACNA1C;SLC8A1;TTN;CACNG6;SGCD;SGCB;LMNA;DAG1;TPM4;TGFB3;CACNA2D1;TNNC1;CACNA2D3;CACNA2D2;CACNA2D4;CACNB2;CACNB3;DES;ACTC1;ITGA6;ITGA5;MYH6;ITGA9
Ferroptosis	16/40	0.0381262	0.125038	0	0	1.89034	6.17547	PRNP;STEAP3;ACSL1;NCOA4;SLC40A1;ACSL6;SLC7A11;ACSL3;GCLC;MAP1LC3A;FTH1;VDAC3;SLC39A8;ATG7;ATG5;FTL
Longevity regulating pathway	35/102	0.0402217	0.130507	0	0	1.48233	4.76325	PRKAA2;ATF6B;ADCY4;EHMT1;PRKAG2;ADCY3;PIK3R2;ADCY2;PIK3R1;ADCY8;ADIPOR2;FOXO1;ADCY6;IGF1R;CAMKK2;RPTOR;CREB3L1;CREB3L2;AKT3;PRKACB;HRAS;ATG5;HSPA1L;INSR;TSC2;HSPA2;MTOR;ADCY9;EIF4E1B;CAMK4;AKT1S1;ULK1;PPARG;KRAS;CREB5
Cellular senescence	52/160	0.041418	0.132974	0	0	1.36693	4.35236	LIN54;CDKN1A;CALML6;SERPINE1;ETS1;PPP3CA;CCND3;CCND1;MYC;AKT3;CAPN1;HRAS;MAP2K1;FBXW11;IGFBP3;HLA-B;TSC2;HLA-C;HLA-G;CDC25A;HLA-E;TGFBR2;RBL2;MRAS;VDAC3;RAF1;SQSTM1;ITPR2;CACNA1D;ITPR3;PIK3R2;PIK3R1;LIN9;FOXO1;E2F3;SMAD3;TGFB3;NFATC2;NFATC1;MAPK14;MAPK12;MTOR;NFATC4;HIPK2;MAPK13;CDK6;CDK4;MDM2;ATM;KRAS;RAD1;CALM2
Cholesterol metabolism	19/50	0.0431542	0.137105	0	0	1.73807	5.46271	SCARB1;STARD3;MYLIP;LRPAP1;LRP1;OSBPL5;APOA1;LIPA;CYP27A1;LIPC;NCEH1;STAR;APOC1;VDAC3;TSPO;CD36;LDLRAP1;PLTP;LDLR
AGE-RAGE signaling pathway in diabetic complications	34/100	0.0483538	0.15204	0	0	1.46162	4.42754	SERPINE1;PIK3R2;PIK3R1;PRKCZ;AGER;FOXO1;ICAM1;CCND1;AKT3;PIM1;PLCG2;PLCE1;CCL2;HRAS;STAT5A;STAT5B;VCAM1;SMAD3;TGFB3;STAT3;VEGFB;PRKCA;NFATC1;MAPK14;F3;MAPK12;TGFBR2;MAPK13;MAPK10;COL4A2;CDK4;BCL2;KRAS;PLCD3
Regulation of actin cytoskeleton	67/214	0.0498078	0.155014	0	0	1.29429	3.88232	CHRM2;ITGAM;ITGB3;ARPC1A;ITGB2;WASL;FGF3;MYLK;MYLK4;FGF8;FGF9;CFL2;PIP4K2B;HRAS;APC2;MAP2K1;PPP1R12A;ACTN4;RHOA;VAV2;TIAM1;MRAS;ARHGEF4;MYH9;ARHGEF1;ITGA6;ITGA5;ARHGEF7;RAF1;MYL9;SOS2;CRK;ITGA9;PDGFB;PIK3R2;PIK3R1;IQGAP1;IQGAP2;IQGAP3;EGFR;PDGFD;GNA12;FGF20;PIP5K1B;PIP5K1C;MYH10;WASF2;FGF22;GSN;RDX;LIMK1;BRAF;GNG12;SSH2;BAIAP2;PTK2;SSH1;MOS;DIAPH3;APC;ARPC3;FGF19;KRAS;FGFR3;FGFR2;BCAR1;FGFR1
Hepatitis C	50/155	0.0506474	0.156035	0	0	1.35166	4.03183	SCARB1;CDKN1A;CD81;YWHAB;FASLG;CASP9;IKBKB;TBK1;CASP8;CCND1;PPP2R1B;MYC;AKT3;HRAS;YWHAG;JAK1;IFNAR2;MAP2K1;RSAD2;TYK2;TICAM1;PIAS1;CLDN11;CLDN5;CLDN3;TRAF3;PSME3;TRAF6;CLDN7;CLDN18;RAF1;SOS2;PIK3R2;PIK3R1;EGFR;E2F3;BID;LDLR;BAD;STAT3;NR1H3;BRAF;OCLN;CDK6;PPP2R2C;CDK4;PPP2R2B;CYCS;GRB2;KRAS
Amyotrophic lateral sclerosis (ALS)	19/51	0.0524489	0.158385	0	0	1.68364	4.96324	GRIA1;DAXX;BAD;DERL1;MAPK14;GRIN2B;MAPK12;GRIN1;MAPK13;CASP9;PPP3CA;GRIN2A;ALS2;BCL2;CYCS;NOS1;BID;MAP3K5;PRPH
Mineral absorption	19/51	0.0524489	0.158385	0	0	1.68364	4.96324	SLC46A1;VDR;MT1M;SLC40A1;ATP1A3;CYBRD1;ATP1A2;ATP1B2;ATP1A1;SLC8A1;SLC9A3;FTH1;MT1F;MT1G;SLC26A9;STEAP2;SLC26A3;SLC26A6;FTL
Inositol phosphate metabolism	26/74	0.0535679	0.160178	0	0	1.53636	4.49662	IPPK;PI4K2B;ISYNA1;INPPL1;PIK3C2B;MTMR7;INPP5A;PIP5KL1;PLCG2;PLCE1;INPP5K;PIP4K2B;PIP5K1B;PIP5K1C;CDIPT;MIOX;TPI1;ITPK1;SYNJ2;ITPKB;ITPKC;INPP4B;ITPKA;PI4KA;PLCH2;PLCD3
Epstein-Barr virus infection	63/201	0.0545458	0.161519	0	0	1.29618	3.77021	CD40;CDKN1A;ICAM1;IKBKB;CASP9;CCND3;TBK1;CASP8;PSMD4;CCND1;MYC;PSMD2;AKT3;PSMD3;BLNK;CIR1;HLA-DOA;JAK3;HLA-DPA1;JAK1;IFNAR2;ENTPD1;CR2;HLA-B;HLA-C;TYK2;RUNX3;HLA-G;HLA-E;DDB2;TAPBP;NCOR2;FCER2;TRAF3;TRAF6;TRAF5;CD44;TLR2;RBPJL;PSMD14;PIK3R2;PIK3R1;RELB;HLA-DMA;HLA-DMB;PLCG2;E2F3;BID;LYN;STAT3;MAPK14;MAPK12;MAPK13;MAPK10;SNW1;CDK6;CDK4;MDM2;BCL2;HLA-DRA;CYCS;CD247;HLA-DRB1
Tight junction	54/170	0.0567844	0.165138	0	0	1.3214	3.79042	PRKAG2;MYL6B;WASL;CCND1;PPP2R1B;SYNPO;PRKACB;RAB8A;MAP3K5;MYH15;ARHGEF18;ACTN4;RHOA;CLDN11;TIAM1;CLDN5;CLDN3;PARD3;CLDN7;MYH9;CLDN18;ARHGEF2;MYL9;RAPGEF6;LLGL1;LLGL2;IGSF5;PRKAA2;NEDD4L;PARD6G;ARHGAP17;CACNA1D;CD1D;PRKCZ;ACTR3C;PARD6B;ERBB2;MICALL2;MYH11;MYH10;JAM2;JAM3;MAP3K1;MPP4;RDX;MAPK10;OCLN;DLG1;DLG2;PPP2R2C;CDK4;PPP2R2B;TJP3;CRB3
Glycosphingolipid biosynthesis	17/45	0.0568507	0.165138	0	0	1.72142	4.93589	B4GALT2;B3GALNT1;B4GALT1;ST8SIA1;B3GALT4;FUT2;ABO;GBGT1;FUT6;FUT9;B3GNT3;ST3GAL5;B4GALNT1;A4GALT;ST3GAL1;ST3GAL2;ST3GAL3
Pancreatic secretion	33/98	0.0579485	0.166739	0	0	1.44027	4.10218	RYR2;ATP2A3;ADCY4;ITPR2;ATP2A2;ATP1A3;ADCY3;ITPR3;ATP2A1;ATP1A2;ADCY2;ATP1A1;ADCY8;ADCY6;CA2;CLCA4;RAB8A;PRKCG;PLA2G2E;PRKCA;RAB27B;ATP2B2;ATP1B2;CEL;RHOA;TPCN2;BST1;ADCY9;KCNQ1;GNAQ;KCNMA1;GNAS;SLC26A3
Gap junction	30/88	0.0588593	0.167777	0	0	1.46721	4.15603	ADCY4;PDGFB;ITPR2;ADCY3;ITPR3;ADRB1;ADCY2;ADCY8;EGFR;ADCY6;GNAI2;PDGFD;TUBB1;DRD2;HRAS;PRKACB;PRKCG;GUCY1A2;MAP2K1;TUBB;CSNK1D;PRKCA;TUBB2A;ADCY9;GNAQ;GNAS;KRAS;GRB2;RAF1;SOS2
Choline metabolism in cancer	33/99	0.0658255	0.184588	0	0	1.41835	3.85898	SLC22A4;DGKD;SLC44A4;PDGFB;PIK3R2;PIK3R1;WASL;PLD1;EGFR;PDGFD;AKT3;PIP5K1B;PIP5K1C;RALGDS;HRAS;WASF2;PRKCG;MAP2K1;PDPK1;TSC2;PRKCA;DGKZ;MTOR;MAPK10;SLC5A7;SP1;DGKQ;GRB2;KRAS;RAF1;SOS2;DGKI;DGKH
Ovarian steroidogenesis	18/49	0.0659674	0.184588	0	0	1.64628	4.47556	CYP2J2;SCARB1;LHCGR;INSR;ADCY4;ADCY3;ADCY2;ADCY8;CYP19A1;ADCY6;IGF1R;ADCY9;STAR;ALOX5;GNAS;CYP1B1;PRKACB;LDLR
Kaposi sarcoma-associated herpesvirus infection	58/186	0.0684645	0.187277	0	0	1.28617	3.44878	CD86;CDKN1A;CALML6;ICAM1;CASP9;IKBKB;PPP3CA;TBK1;CASP8;CCND1;MYC;AKT3;HRAS;JAK1;IFNAR2;GABARAPL2;MAP2K1;HLA-B;HLA-C;TYK2;TICAM1;HLA-G;HLA-E;TRAF3;RAF1;PDGFB;ITPR2;ITPR3;PIK3R2;PIK3R1;GNG2;UBB;GNG4;GNG7;PLCG2;E2F3;BID;LYN;CCR1;CREBBP;ANGPT2;STAT3;NFATC2;NFATC1;GNG12;MAPK14;MAPK12;MTOR;NFATC4;MAPK13;MAPK10;CDK6;CLEC2B;CDK4;GNB1;CYCS;KRAS;CALM2
Adipocytokine signaling pathway	24/69	0.0687706	0.187277	0	0	1.51245	4.04878	CPT1A;PRKAA2;ACSL1;STAT3;SLC2A1;ACSL6;PRKAG2;ACSL3;CPT1C;CPT1B;ADIPOR2;MTOR;CAMKK2;IKBKB;MAPK10;POMC;NPY;LEP;AKT3;LEPR;PRKCQ;ACSBG1;CD36;RXRG
Renal cell carcinoma	24/69	0.0687706	0.187277	0	0	1.51245	4.04878	CDKN1A;MAP2K1;CREBBP;EGLN2;EPAS1;TGFB3;BAD;CUL2;SLC2A1;GAB1;PDGFB;PIK3R2;BRAF;PIK3R1;ETS1;FLCN;AKT3;KRAS;GRB2;RAF1;HRAS;SOS2;MET;CRK
HIF-1 signaling pathway	33/100	0.074431	0.200898	0	0	1.39709	3.62947	CAMK2B;CDKN1A;PFKFB3;FLT1;SERPINE1;CUL2;SLC2A1;PIK3R2;PIK3R1;ENO2;HK2;EGFR;IGF1R;MKNK1;AKT3;ERBB2;PLCG2;IL6R;PRKCG;MAP2K1;CREBBP;ANGPT2;EGLN2;NOS2;INSR;STAT3;PRKCA;MTOR;PFKL;EIF4E1B;BCL2;LTBR;GAPDH
Thermogenesis	70/231	0.0841125	0.225038	0	0	1.23419	3.05537	KLB;NDUFA12;NDUFA10;PRKAG2;RPTOR;NPPB;LIPE;CREB3L1;RPS6KA2;CREB3L2;MLST8;PRKACB;HRAS;MAP3K5;SMARCC1;CPT1A;ACSL1;ACSL6;TSC2;FRS2;ACSL3;CPT1C;COX6B2;ARID1A;CPT1B;ARID1B;ADCY9;NDUFS7;AKT1S1;PPARG;UQCRC2;SOS2;MGLL;CREB5;KDM3A;SMARCD2;PRKAA2;SMARCD3;NDUFB6;NPR1;ADCY4;NDUFA4L2;ADCY3;ADCY2;ADCY8;COX5A;ADCY6;CNR1;PRDM16;NDUFV3;NDUFV1;COX10;NDUFA7;NDUFA6;NDUFA4;BMP8B;COX6C;MAPK14;SMARCA2;MAPK12;MTOR;SMARC…
Purine metabolism	41/129	0.0866399	0.228218	0	0	1.32171	3.2329	GUCY2D;CANT1;PDE1C;NPR1;PDE3B;ADK;ADCY4;AK3;ADCY3;ADCY2;AK5;ADCY8;NT5C2;FHIT;ADCY6;PAPSS2;NT5C;DGUOK;PDE4B;ENPP1;PDE4A;ENPP4;NT5M;PDE6B;PDE8B;PGM1;GUCY1A2;ENTPD1;ADSL;ENTPD2;PDE2A;PDE4C;NME2;AMPD1;NME4;AMPD3;DCK;ADCY9;PDE10A;GART;PDE9A
Fatty acid degradation	16/44	0.0867978	0.228218	0	0	1.61985	3.9592	GCDH;CPT1A;ECHS1;ACSL1;ACSL6;ACSL3;CPT1C;CPT1B;ACADL;ALDH2;ACOX1;ACSBG1;ACADM;ACOX3;HADH;ALDH9A1
Allograft rejection	14/38	0.0955384	0.249053	0	0	1.65341	3.88259	CD86;CD40;HLA-B;HLA-C;FASLG;HLA-G;HLA-E;HLA-DMA;HLA-DMB;IL12B;HLA-DRA;HLA-DOA;HLA-DRB1;HLA-DPA1
Amphetamine addiction	23/68	0.0965679	0.249604	0	0	1.44915	3.3874	PRKCG;GRIA1;CAMK2B;ATF6B;CALML6;PRKCA;CACNA1D;CACNA1C;GRIN2B;SLC6A3;GRIN1;PPP3CA;ARC;GRIN2A;TH;CREB3L1;CAMK4;CREB3L2;GNAS;PRKACB;CALM2;SLC18A2;CREB5
Bile secretion	24/72	0.104704	0.26836	0	0	1.41763	3.19904	ABCC3;SCARB1;AQP8;ABCB4;SLC10A2;SLC2A1;ADCY4;ATP1A3;ADCY3;ATP1A2;ADCY2;ATP1B2;ATP1A1;ADCY8;ADCY6;SLC9A3;ADCY9;NCEH1;CA2;GNAS;KCNN2;SLC22A8;PRKACB;LDLR
Folate biosynthesis	2021-10-26	0.114865	0.289297	0	0	1.77111	3.83269	QDPR;SPR;TH;PAH;MOCOS;AKR1B1;ALPL;PCBD2;GPHN;PTS
Fluid shear stress and atherosclerosis	43/139	0.115117	0.289297	0	0	1.27047	2.7465	BMPR2;PRKAA2;SDC4;CALML6;SDC2;ITGB3;PDGFB;KEAP1;PLAT;PIK3R2;PIK3R1;TXN;PRKCZ;ICAM1;IKBKB;CDH5;NPPC;AKT3;CCL2;MAP3K5;ACVR1;PIAS4;NQO1;MEF2C;HSP90AA1;VCAM1;CAV2;DUSP1;MAPK14;ACVR2B;PTK2;RHOA;ASS1;MAPK12;MAPK13;BMP4;MAPK10;BCL2;SDC1;ARHGEF2;SQSTM1;CALM2;NFE2L2
FoxO signaling pathway	41/132	0.115719	0.289297	0	0	1.27788	2.75586	CDKN1A;PRKAA2;PRKAG2;PIK3R2;FASLG;PIK3R1;FOXO1;EGFR;IGF1R;IKBKB;CCND1;AKT3;HOMER3;HRAS;GABARAPL2;MAP2K1;CREBBP;SMAD3;HOMER1;TGFB3;HOMER2;PDPK1;INSR;PLK2;STAT3;BRAF;FBXO32;MAPK14;MAPK12;TGFBR2;MAPK13;RBL2;MAPK10;BCL6;MDM2;GRB2;ATM;KRAS;RAF1;SGK1;SOS2
Mannose type O-glycan biosynthesis	2021-09-23	0.119809	0.297088	0	0	1.82161	3.8652	B3GALNT2;B4GALT2;POMT2;B4GALT1;FUT9;MGAT5B;B3GAT1;ISPD;ST3GAL3
Neuroactive ligand-receptor interaction	98/338	0.123747	0.304377	0	0	1.15915	2.42206	CHRM2;VIPR1;VIPR2;NR3C1;HTR6;HTR7;LEPR;PTGDR;UTS2R;CHRNB1;LHCGR;CHRNB3;NPY1R;GABRG2;ADCYAP1;MTNR1B;PARD3;UTS2;CHRNA1;GRIA1;CALCA;CHRNA4;LPAR3;ADRB1;CRHR1;GRIN2A;CALCR;HRH3;GALR2;TBXA2R;PENK;DRD2;TAC1;DRD3;HTR1E;NMBR;GRIN2B;PYY;LPAR6;RLN3;GABRB3;GLP1R;GABRB2;THRA;GRIK3;GRIK4;GRIK1;OXT;PTH1R;GRIK2;GRM3;GABRR2;GRM4;GRM6;GRM8;TSPO;PTGIR;GLP2R;TACR2;TACR3;TACR1;SSTR1;SSTR2;GAL;ADORA2B;AVP;OPRD1;GRP;PT…
Sphingolipid signaling pathway	37/119	0.128171	0.311931	0	0	1.27957	2.62874	OPRD1;ASAH1;PIK3R2;PIK3R1;SGMS2;PLD1;PRKCZ;GNAI2;SGPL1;PPP2R1B;AKT3;GNA12;S1PR5;BID;CTSD;HRAS;MAP3K5;PRKCG;MAP2K1;ABCC1;PDPK1;PRKCA;PPP2R5C;MAPK14;SGPP2;RHOA;MAPK12;MAPK13;MAPK10;PPP2R2C;PPP2R2B;GNAQ;BCL2;DEGS1;KRAS;DEGS2;RAF1
Fc gamma R-mediated phagocytosis	29/91	0.128863	0.311931	0	0	1.32618	2.71736	ARPC1A;INPPL1;PIK3R2;WASL;ASAP2;PIK3R1;PLD1;PLA2G6;CFL2;AKT3;PLCG2;PIP5K1B;PIP5K1C;WASF2;PRKCG;LYN;MAP2K1;MARCKSL1;GSN;LIMK1;PRKCA;VAV2;DNM2;PTPRC;BIN1;ARPC3;AMPH;RAF1;CRK
JAK-STAT signaling pathway	49/162	0.132636	0.318536	0	0	1.22994	2.48466	IL22;CDKN1A;IL20;IL23R;IL5RA;CCND3;CCND1;MYC;AKT3;LEPR;PIM1;IL12B;AOX1;IL6R;HRAS;JAK3;JAK1;PIAS4;IFNAR2;CISH;LIFR;TYK2;OSMR;PIAS1;RAF1;SOS2;PDGFB;IL20RA;PIK3R2;PIK3R1;EGFR;SOCS2;SOCS1;IL21R;MCL1;IL12RB2;STAT5A;STAT5B;CREBBP;TSLP;IL10RB;STAT3;LIF;MTOR;EPOR;LEP;BCL2;GRB2;PTPN6
Bacterial invasion of epithelial cells	24/74	0.134271	0.319943	0	0	1.36074	2.73222	SHC2;SHC1;CAV2;ARPC1A;GAB1;PIK3R2;WASL;PIK3R1;RHOA;DNM1;PTK2;DNM2;DNM3;ARHGAP10;CDH1;ARPC3;CLTCL1;CTNNA3;ITGA5;CTNNA2;MET;CRK;WASF2;BCAR1
Cardiac muscle contraction	25/78	0.142767	0.33755	0	0	1.33719	2.6029	RYR2;ATP2A2;ATP1A3;ATP1A2;CACNA1D;ATP1A1;CACNA1C;COX5A;SLC8A1;CACNG6;TPM4;CACNA2D1;TNNC1;CACNA2D3;CACNA2D2;CACNA2D4;ATP1B2;COX6B2;COX6C;CACNB2;CACNB3;ACTC1;UQCRQ;UQCRC2;MYH6
Chagas disease (American trypanosomiasis)	32/103	0.149692	0.351199	0	0	1.27784	2.42684	C1QB;SERPINE1;PIK3R2;FASLG;PIK3R1;GNAI2;IKBKB;GNA15;CASP8;PPP2R1B;AKT3;IL12B;CCL2;SMAD3;NOS2;TGFB3;TICAM1;MAPK14;MAPK12;TGFBR2;MAPK13;GNAO1;MAPK10;GNAL;PPP2R2C;PPP2R2B;GNAQ;TRAF6;GNAS;TLR6;CD247;TLR2
ECM-receptor interaction	26/82	0.151039	0.351337	0	0	1.31616	2.48783	TNXB;SDC4;LAMA2;ITGB3;LAMA4;LAMC2;COMP;IBSP;DAG1;TNR;CD36;LAMB2;LAMB4;LAMB1;GP6;COL2A1;COL4A2;COL6A1;SDC1;ITGA6;COL9A3;ITGA5;COL9A2;AGRN;CD44;ITGA9
Autophagy	39/128	0.152054	0.351337	0	0	1.24255	2.34036	PRKAA2;PIK3R4;PIK3R2;PIK3R1;IGF1R;CAMKK2;RPTOR;TP53INP2;AKT3;MLST8;PRKACB;ATG7;CTSD;HRAS;ATG5;GABARAPL2;UVRAG;MAP2K1;PDPK1;BAD;ATG9B;DAPK3;TSC2;WIPI2;MTOR;MAPK10;MRAS;RRAGC;TRAF6;AKT1S1;ATG2A;BCL2;ATG4C;ATG4B;ULK1;PRKCQ;KRAS;RAF1;RAB7A
p53 signaling pathway	23/72	0.15923	0.365151	0	0	1.33049	2.44465	STEAP3;CDKN1A;IGFBP3;SERPINE1;TSC2;TNFRSF10B;BBC3;DDB2;CASP9;TP53AIP1;CCND3;CASP8;CDK6;CCND1;CDK4;BCL2;MDM2;CYCS;ATM;MDM4;BID;RPRM;TP73
Apoptosis	43/143	0.161102	0.366687	0	0	1.21932	2.22613	HRK;CTSZ;ITPR2;ITPR3;PIK3R2;FASLG;PIK3R1;BBC3;TP53AIP1;CASP9;IKBKB;CASP8;CASP6;AKT3;LMNA;CASP2;CTSH;CAPN1;BID;CTSD;HRAS;MAP3K5;MCL1;BOK;NTRK1;DAXX;MAP2K1;PARP3;PARP4;PDPK1;BAD;DAB2IP;TNFRSF10B;TNFRSF10A;MAPK10;BCL2;CYCS;ATM;BIRC6;KRAS;BIRC7;RAF1;BIRC2
Salivary secretion	28/90	0.166927	0.374359	0	0	1.28021	2.29182	CALML6;ADCY4;ITPR2;ATP1A3;ADCY3;ITPR3;ADRB1;ATP1A2;ADCY2;AQP5;ATP1A1;ADCY8;ADCY6;NOS1;PRKACB;CAMP;PRKCG;GUCY1A2;PRKCA;ATP2B2;ATP1B2;MUC5B;BST1;ADCY9;GNAQ;KCNMA1;GNAS;CALM2
TGF-beta signaling pathway	28/90	0.166927	0.374359	0	0	1.28021	2.29182	BMPR2;LTBP1;ACVR1C;PPP2R1B;MYC;PITX2;NEO1;ACVR1;SMAD1;CREBBP;SMAD3;TGFB3;BMP8B;INHBB;RGMB;BMP7;ACVR2B;SMAD5;GDF5;RHOA;RGMA;TGFBR2;GDF7;BMP4;TFDP1;SP1;HAMP;NODAL
Renin secretion	22/69	0.168304	0.374692	0	0	1.32672	2.36419	GUCY1A2;PDE1C;CALML6;NPR1;PDE3B;ITPR2;ITPR3;ADRB1;CACNA1D;CACNA1C;ADCY6;GNAI2;PPP3CA;ADCYAP1;GNAQ;KCNMA1;GNAS;REN;PRKACB;CALM2;KCNJ2;CLCA4
Insulin resistance	33/108	0.171205	0.378106	0	0	1.24739	2.20151	SLC27A1;PRKAA2;SLC2A1;PRKAG2;PIK3R2;PIK3R1;PYGL;PRKCZ;FOXO1;PTPRF;IKBKB;CREB3L1;RPS6KA2;CREB3L2;AKT3;CD36;PPARGC1B;SREBF1;CPT1A;PDPK1;INSR;GFPT2;STAT3;NR1H3;CPT1B;MTOR;MAPK10;MLXIPL;PPP1R3C;TBC1D4;PPP1R3E;PRKCQ;CREB5
T cell receptor signaling pathway	31/101	0.172961	0.378106	0	0	1.25543	2.20289	PIK3R2;PIK3R1;BCL10;IKBKB;PPP3CA;AKT3;NCK2;MAP3K8;HRAS;MAP2K1;PDPK1;NFATC2;NFATC1;MAPK14;RHOA;MAPK12;VAV2;MAPK13;DLG1;PTPRC;CD8A;CDK4;LCK;PRKCQ;GRB2;PTPN6;KRAS;CD247;RAF1;SOS2;CARD11
Thiamine metabolism	2021-06-15	0.173557	0.378106	0	0	1.88863	3.30747	THTPA;NFS1;TPK1;ALPL;AK5;ACP1
VEGF signaling pathway	19/59	0.177576	0.384119	0	0	1.34618	2.32668	PRKCG;MAP2K1;SHC2;BAD;NFATC2;PRKCA;PIK3R2;PIK3R1;MAPK14;MAPK12;PTK2;MAPK13;CASP9;PPP3CA;AKT3;PLCG2;KRAS;RAF1;HRAS
Alanine, aspartate and glutamate metabolism	12/35	0.179591	0.38574	0	0	1.47836	2.53846	ADSL;ALDH5A1;GFPT2;GAD2;ASNS;GPT;ASL;RIMKLA;NAT8L;ASPA;NIT2;ASS1
Malaria	16/49	0.187011	0.395057	0	0	1.37395	2.30356	CD40;VCAM1;LRP1;GYPC;CD81;TGFB3;SDC2;ITGB2;IL18;ICAM1;COMP;CCL2;SDC1;CD36;MET;TLR2
Vitamin B6 metabolism	2021-03-06	0.187182	0.395057	0	0	2.83247	4.7463	PDXK;AOX1;PDXP
Osteoclast differentiation	38/127	0.187814	0.395057	0	0	1.21045	2.02424	SPI1;ITGB3;PIK3R2;TNFRSF11B;PIK3R1;TNFRSF11A;SIRPB1;LILRA4;RELB;IKBKB;PPP3CA;CALCR;SOCS1;AKT3;PLCG2;BLNK;ACP5;JAK1;IFNAR2;MAP2K1;NFATC2;NFATC1;TYK2;MAPK14;MAPK12;LILRB5;OSCAR;FOSL2;TGFBR2;MAPK13;MAPK10;CYLD;LCK;TRAF6;CAMK4;GRB2;PPARG;SQSTM1
NF-kappa B signaling pathway	29/95	0.191522	0.400097	0	0	1.24547	2.05846	CD40;TNFRSF13C;TNFRSF11A;BCL10;TNFSF13B;ICAM1;RELB;IKBKB;BLNK;PLCG2;ERC1;PIAS4;LYN;CARD10;UBE2I;VCAM1;CCL21;TICAM1;TRAF3;LCK;TRAF6;TRAF5;BCL2;PRKCQ;ATM;LTBR;CARD14;CARD11;BIRC2
Other types of O-glycan biosynthesis	2021-08-22	0.19355	0.401583	0	0	1.6189	2.65859	B4GALT2;POMT2;LFNG;ST6GAL1;POFUT2;B4GALT1;GXYLT2;ST3GAL3
PPAR signaling pathway	23/74	0.197388	0.406779	0	0	1.27814	2.07389	SLC27A1;CPT1A;ACSL1;PDPK1;ACSL6;APOA1;NR1H3;ACSL3;CPT1C;CPT1B;CYP27A1;FADS2;ACADL;ACOX1;PPARG;ACSBG1;HMGCS2;CD36;ACADM;ACOX3;PLTP;RXRG;PLIN5
Progesterone-mediated oocyte maturation	30/99	0.198978	0.407303	0	0	1.23239	1.98977	PDE3B;ADCY4;ADCY3;PIK3R2;ADCY2;PIK3R1;ADCY8;ADCY6;IGF1R;GNAI2;RPS6KA2;AKT3;PRKACB;BUB1;MAP2K1;HSP90AA1;ANAPC7;BRAF;MAPK14;CDC25A;MAPK12;MAPK13;MOS;MAPK10;CPEB1;ADCY9;ANAPC5;KRAS;RAF1;MAD1L1
Tuberculosis	52/179	0.205599	0.413798	0	0	1.16092	1.83638	CIITA;ITGAM;CALML6;ITGB2;LSP1;TCIRG1;CASP9;MRC2;PPP3CA;CASP8;AKT3;IL12B;HLA-DOA;CTSD;CAMP;HLA-DPA1;JAK1;KSR1;IL18;RHOA;TRAF6;TLR6;RAF1;ATP6V0D1;PLA2R1;TLR2;RAB7A;CAMK2B;RAB5C;BCL10;HLA-DMA;HLA-DMB;BID;ATP6V0A1;HSPA9;CD74;CREBBP;NOS2;TGFB3;VDR;BAD;IL10RB;NFYC;MAPK14;MAPK12;MAPK13;MAPK10;BCL2;HLA-DRA;CYCS;CALM2;HLA-DRB1
Pantothenate and CoA biosynthesis	2021-07-19	0.206069	0.413798	0	0	1.65254	2.61025	VNN2;PANK1;DPYS;GADL1;ENPP1;COASY;BCAT2
Glucagon signaling pathway	31/103	0.206221	0.413798	0	0	1.22039	1.92676	CAMK2B;PRKAA2;CALML6;PDE3B;SLC2A1;ITPR2;PRKAG2;ITPR3;ADCY2;PYGL;FOXO1;PPP3CA;CREB3L1;CREB3L2;AKT3;PHKG2;PRKACB;CPT1A;CREBBP;PGAM2;PHKB;CPT1C;CPT1B;GCK;PFKL;GNAQ;GNAS;SIK1;CALM2;FBP1;CREB5
Amoebiasis	29/96	0.209306	0.417244	0	0	1.2268	1.91866	ITGAM;RAB5C;LAMA2;LAMA4;ITGB2;LAMC2;PIK3R2;PIK3R1;CD1D;GNA15;MUC2;IL12B;PRKACB;PRKCG;NOS2;TGFB3;LAMB2;LAMB4;PRKCA;LAMB1;ACTN4;PTK2;SERPINB6;GNAL;COL4A2;GNAQ;GNAS;TLR2;RAB7A
Inflammatory mediator regulation of TRP channels	30/100	0.216749	0.429275	0	0	1.2147	1.85729	CAMK2B;CALML6;ADCY4;ITPR2;ADCY3;ITPR3;PIK3R2;ADCY2;IL1RAP;PIK3R1;PLA2G6;ADCY8;ADCY6;PLCG2;PRKACB;PRKCG;CYP2J2;NTRK1;PRKCH;TRPV3;PRKCA;MAPK14;MAPK12;MAPK13;MAPK10;ADCY9;GNAQ;GNAS;PRKCQ;CALM2
Glycerolipid metabolism	19/61	0.222759	0.437882	0	0	1.28191	1.92499	DGKD;MOGAT3;AKR1B1;CEL;AGPAT1;LCLAT1;DGKZ;LIPC;ALDH2;GPAM;DGKQ;LPIN1;LPIN2;MGLL;DGKI;LPIN3;DGKH;ALDH9A1;PNPLA2
C-type lectin receptor signaling pathway	31/104	0.223966	0.437882	0	0	1.20359	1.80089	CALML6;ITPR2;ITPR3;PIK3R2;PIK3R1;BCL10;LSP1;RELB;IKBKB;PPP3CA;CASP8;AKT3;PLCG2;IL12B;NLRP3;HRAS;KSR1;NFATC2;NFATC1;MAPK14;RHOA;MAPK12;NFATC4;MAPK13;MAPK10;CYLD;MRAS;MDM2;KRAS;RAF1;CALM2
Proximal tubule bicarbonate reclamation	2021-08-23	0.232878	0.449721	0	0	1.51087	2.2017	SLC9A3;CA2;ATP1A3;ATP1A2;SLC25A10;ATP1A1;ATP1B2;SLC38A3
Mitophagy	20/65	0.233369	0.449721	0	0	1.2594	1.8326	GABARAPL2;BNIP3L;CITED2;ATG9B;TFEB;MAPK10;RHOT2;PINK1;TBK1;MRAS;UBB;SP1;NBR1;ULK1;PGAM5;KRAS;HRAS;SQSTM1;RAB7A;ATG5
Fatty acid biosynthesis	2021-05-13	0.234445	0.449721	0	0	1.77037	2.56799	ACSL1;FASN;ACSL6;ACSBG1;ACSL3
Leukocyte transendothelial migration	33/112	0.237766	0.453241	0	0	1.18391	1.70065	ITGAM;ITGB2;PIK3R2;PIK3R1;ICAM1;GNAI2;CDH5;PLCG2;CTNNA3;CTNNA2;JAM2;JAM3;PRKCG;VCAM1;PRKCA;ACTN4;MAPK14;PTK2;RHOA;MAPK12;VAV2;MAPK13;CLDN11;CLDN5;OCLN;CLDN3;CLDN7;CLDN18;ESAM;MYL9;RAPGEF3;BCAR1;SIPA1
Vasopressin-regulated water reabsorption	14/44	0.239892	0.454455	0	0	1.32219	1.88752	DYNC2H1;DYNC1H1;RAB5C;DCTN4;ADCY3;ADCY6;DYNC2LI1;ADCY9;CREB3L1;CREB3L2;GNAS;AVP;PRKACB;CREB5
Collecting duct acid secretion	2021-09-27	0.255519	0.480947	0	0	1.41643	1.93266	ATP4A;ATP6V0E1;CA2;TCIRG1;ATP6V0E2;ATP6V0D1;SLC12A7;ATP6V1C1;ATP6V0A1
Platelet activation	36/124	0.257031	0.480947	0	0	1.15941	1.57512	ITGB3;SNAP23;ADCY4;ITPR2;ADCY3;ITPR3;PIK3R2;ADCY2;PIK3R1;ADCY8;PRKCZ;ADCY6;MYLK;MYLK4;GNAI2;TBXA2R;AKT3;P2RY1;PLCG2;PRKACB;LYN;GUCY1A2;PTGIR;PPP1R12A;GP6;MAPK14;RHOA;MAPK12;MAPK13;ADCY9;GNAQ;P2RX1;TBXAS1;GNAS;ARHGEF1;F2RL3
Vitamin digestion and absorption	2021-08-24	0.274663	0.505303	0	0	1.41635	1.83022	CUBN;SCARB1;SLC46A1;ABCC1;TCN2;APOA1;LRAT;SLC19A1
Galactose metabolism	2021-10-31	0.275018	0.505303	0	0	1.34896	1.7414	B4GALT2;PFKL;GALT;B4GALT1;GAA;AKR1B1;HK2;PGM1;GANC;GCK
beta-Alanine metabolism	2021-10-31	0.275018	0.505303	0	0	1.34896	1.7414	ALDH1A3;ECHS1;ALDH2;DPYS;GADL1;GAD2;ACADM;MLYCD;HIBCH;ALDH9A1
Phototransduction	2021-09-28	0.295381	0.539469	0	0	1.34179	1.63629	GRK1;RCVRN;GUCY2D;CALML6;GNB1;GUCA1B;PDE6B;RGS9;CALM2
Human immunodeficiency virus 1 infection	59/212	0.306024	0.553567	0	0	1.0929	1.2941	CALML6;FASLG;IKBKB;CASP9;PPP3CA;TBK1;CASP8;AP1G1;CFL2;AKT3;AP1S1;HRAS;PRKCG;MAP2K1;FBXW11;AP1B1;HLA-B;HLA-C;PRKCA;HLA-G;HLA-E;TAPBP;DDB1;TRAF6;TRAF5;RAF1;CRK;TLR2;ITPR2;PIK3R2;ITPR3;PIK3R1;GNAI2;GNG2;GNG4;GNG7;PLCG2;BID;BAD;LIMK1;NFATC2;NFATC1;GNG12;MAPK14;PTK2;MAPK12;MTOR;NFATC4;MAPK13;GNAO1;MAPK10;GNAQ;GNB1;BCL2;CYCS;ATM;KRAS;CD247;CALM2
Epithelial cell signaling in Helicobacter pylori infection	20/68	0.308198	0.553567	0	0	1.18045	1.3894	LYN;IGSF5;ATP6V0E1;NOD1;TCIRG1;MAPK14;EGFR;MAPK12;MAPK13;IKBKB;MAPK10;PLCG2;ATP6V0D1;ATP6V0E2;MET;JAM2;ATP6V1C1;HBEGF;JAM3;ATP6V0A1
Viral carcinogenesis	56/201	0.308546	0.553567	0	0	1.09453	1.28704	CDKN1A;HDAC10;YWHAB;HDAC11;CCND3;CASP8;CCND1;CREB3L1;CREB3L2;PRKACB;HRAS;JAK3;YWHAG;JAK1;MRPS18B;HLA-B;HLA-C;ACTN4;HLA-G;SND1;RHOA;HLA-E;DDB1;RBL2;TRAF3;TBPL2;TRAF5;RASA2;VDAC3;ATP6V0D1;MAD1L1;CREB5;RBPJL;HDAC4;ATF6B;SRF;PIK3R2;PIK3R1;GTF2E2;STAT5A;LYN;STAT5B;CREBBP;GSN;HIST1H4L;BAD;STAT3;GTF2H4;DLG1;SNW1;CDK6;CDK4;MDM2;GRB2;KRAS;LTBR
Chemokine signaling pathway	53/190	0.311079	0.554848	0	0	1.09634	1.28021	ARRB1;WASL;CXCL13;IKBKB;AKT3;PRKACB;HRAS;JAK3;MAP2K1;RHOA;VAV2;FGR;TIAM1;ADCY9;PARD3;RAF1;SOS2;CRK;SHC2;SHC1;ADCY4;CXCR5;ADCY3;PIK3R2;ADCY2;PIK3R1;ADCY8;PRKCZ;ADCY6;GNAI2;GRK1;GNG2;GRK5;GNG4;GNG7;CCL2;CCL1;LYN;CCR1;STAT5B;CCL24;CCL23;XCR1;CCL21;BAD;STAT3;BRAF;GNG12;PTK2;GNB1;GRB2;KRAS;BCAR1
N-Glycan biosynthesis	15/50	0.31313	0.55526	0	0	1.21408	1.40971	DPAGT1;B4GALT2;ST6GAL1;B4GALT1;ALG6;SRD5A3;ALG3;DDOST;FUT8;DAD1;MGAT5B;MAN1C1;MGAT1;MAN1B1;STT3B
Ubiquinone and other terpenoid-quinone biosynthesis	2021-04-11	0.317363	0.559512	0	0	1.61843	1.85748	NQO1;COQ3;GGCX;COQ5
Inflammatory bowel disease (IBD)	19/65	0.325628	0.567611	0	0	1.17012	1.31287	IL22;SMAD3;TGFB3;IL23R;STAT3;IL18;RORA;NFATC1;GATA3;HLA-DMA;HLA-DMB;IL21R;IL12B;HLA-DRA;HLA-DOA;HLA-DRB1;HLA-DPA1;TLR2;IL12RB2
Pertussis	22/76	0.325679	0.567611	0	0	1.15419	1.29482	C1QB;ITGAM;NOS2;CALML6;ITGB2;NOD1;TICAM1;MAPK14;RHOA;MAPK12;GNAI2;C2;MAPK13;MAPK10;CFL2;TRAF6;IL12B;IRF8;SERPING1;NLRP3;ITGA5;CALM2
Hedgehog signaling pathway	14/47	0.333066	0.577188	0	0	1.20175	1.32122	CSNK1G3;FBXW11;HHIP;ARRB1;CSNK1D;KIF7;GLI3;SHH;CCND1;SMO;KIF3A;BCL2;GAS1;PRKACB
TNF signaling pathway	31/110	0.343105	0.591226	0	0	1.11173	1.18923	ATF6B;PIK3R2;PIK3R1;ICAM1;RPS6KA4;IKBKB;RPS6KA5;CASP8;CREB3L1;CREB3L2;AKT3;CCL2;MAP3K8;MAP3K5;MAP2K1;VCAM1;JAG1;MLKL;RIPK3;LIF;DAB2IP;MAPK14;MAPK12;MAPK13;MAPK10;MMP14;TRAF3;TRAF5;PGAM5;BIRC2;CREB5
Riboflavin metabolism	2021-03-08	0.349033	0.594722	0	0	1.69925	1.78861	ENPP1;ACP5;ACP1
Sulfur relay system	2021-03-08	0.349033	0.594722	0	0	1.69925	1.78861	MPST;NFS1;CTU1
Ubiquitin mediated proteolysis	38/137	0.361806	0.613061	0	0	1.08744	1.10554	CUL7;UBA7;MGRN1;UBE2D2;UBE2D3;CUL2;KEAP1;CBLC;NEDD4L;RHOBTB1;HERC3;SOCS1;UBR5;PIAS4;UBE2F;UBE2I;MAP3K1;FBXW8;ANAPC7;FBXW11;SYVN1;UBE2E2;WWP1;UBE4B;WWP2;PML;PIAS1;DDB2;DDB1;TRAF6;UBA3;MDM2;NHLRC1;ANAPC5;BIRC6;BIRC7;SAE1;BIRC2
Valine, leucine and isoleucine degradation	14/48	0.365841	0.616472	0	0	1.16632	1.17281	ECHS1;HIBADH;ACSF3;AACS;HMGCL;ALDH2;AOX1;HMGCS2;ACADM;HADH;DLD;HIBCH;BCAT2;ALDH9A1
Steroid biosynthesis	2021-06-19	0.374288	0.627241	0	0	1.30716	1.28459	CYP24A1;CYP51A1;DHCR24;CEL;DHCR7;LIPA
Graft-versus-host disease	12/41	0.378267	0.630445	0	0	1.17202	1.13938	CD86;HLA-DMA;HLA-DMB;HLA-B;HLA-C;HLA-DRA;FASLG;HLA-DOA;HLA-G;HLA-DRB1;HLA-DPA1;HLA-E
Neomycin, kanamycin and gentamicin biosynthesis	2021-02-05	0.390382	0.647101	0	0	1.88795	1.77586	HK2;GCK
Renin-angiotensin system	2021-07-23	0.393003	0.647924	0	0	1.23907	1.15721	CTSA;NLN;KLK1;PREP;PRCP;REN;KLK2
Autoimmune thyroid disease	15/53	0.40809	0.664375	0	0	1.118	1.00203	CD86;CD40;HLA-B;HLA-C;FASLG;HLA-G;TSHR;HLA-E;HLA-DMA;HLA-DMB;TG;HLA-DRA;HLA-DOA;HLA-DRB1;HLA-DPA1
Fatty acid elongation	2021-08-27	0.408277	0.664375	0	0	1.19247	1.06823	ECHS1;MECR;ACOT7;TECR;THEM4;HSD17B12;PPT2;HADH
Fc epsilon RI signaling pathway	19/68	0.409516	0.664375	0	0	1.09825	0.980497	LYN;MAP2K1;PDPK1;PRKCA;PIK3R2;PIK3R1;MAPK14;MAPK12;VAV2;MAPK13;MAPK10;ALOX5;AKT3;PLCG2;KRAS;GRB2;RAF1;HRAS;SOS2
Circadian rhythm	9/31	0.421151	0.679635	0	0	1.15858	1.0019	PRKAA2;PER3;FBXW11;CRY1;PRKAG2;RORA;CSNK1D;NR1D1;ARNTL
Sulfur metabolism	2021-03-09	0.430136	0.689992	0	0	1.41595	1.19457	MPST;BPNT1;PAPSS2
Vibrio cholerae infection	14/50	0.432478	0.689992	0	0	1.10138	0.923201	ATP6V0E1;KDELR1;ADCY3;PRKCA;TCIRG1;ADCY9;KCNQ1;PLCG2;GNAS;ATP6V0D1;ATP6V0E2;PRKACB;ATP6V1C1;ATP6V0A1
Influenza A	46/171	0.434356	0.689992	0	0	1.04233	0.869194	CIITA;NLRX1;TMPRSS4;PIK3R2;FASLG;PIK3R1;ICAM1;CASP9;IKBKB;HLA-DMA;TBK1;HLA-DMB;AKT3;IL12B;NLRP3;CCL2;HLA-DOA;RAE1;AGFG1;HLA-DPA1;JAK1;IFNAR2;IVNS1ABP;MAP2K1;CREBBP;RSAD2;HSPA1L;IL18;TNFRSF10B;PRKCA;TNFRSF10A;HSPA2;TYK2;TICAM1;MAPK14;TMPRSS13;PML;MAPK12;MAPK13;DNAJC3;MAPK10;HNRNPUL1;HLA-DRA;CYCS;RAF1;HLA-DRB1
Arginine biosynthesis	2021-06-21	0.480072	0.758663	0	0	1.13272	0.831212	ACY1;NOS2;GPT;ASL;NOS1;ASS1
Amino sugar and nucleotide sugar metabolism	13/48	0.493132	0.775285	0	0	1.0518	0.743599	GALT;GFPT2;HK2;GCK;GMPPB;UGDH;CYB5R4;CYB5R3;GMDS;AMDHD2;UAP1L1;PGM3;PGM1
Taste transduction	22/83	0.508324	0.791727	0	0	1.02126	0.69102	GABBR2;GABRA1;GABBR1;ENTPD2;PDE1C;HTR1E;GABRA5;ADCY4;HTR3D;CACNA1A;ITPR3;CACNA1C;ADCY8;ADCY6;SCNN1G;GRM4;SCN9A;SCNN1A;P2RY1;TAS1R1;PRKACB;TAS2R4
African trypanosomiasis	10/37	0.511377	0.791727	0	0	1.04877	0.703352	PRKCG;VCAM1;LAMA4;GNAQ;IL18;IL12B;APOA1;FASLG;PRKCA;ICAM1
Primary immunodeficiency	10/37	0.511377	0.791727	0	0	1.04877	0.703352	CD79A;CD40;CIITA;DCLRE1C;PTPRC;LCK;CD8A;BLNK;TNFRSF13C;JAK3
ABC transporters	12/45	0.522294	0.804545	0	0	1.02967	0.668798	ABCC3;ABCC1;ABCD3;ABCB6;ABCB4;ABCC5;ABCA3;ABCB8;ABCB9;ABCC11;ABCG4;ABCG1
Maturity onset diabetes of the young	2021-07-26	0.536438	0.816491	0	0	1.04321	0.649717	NR5A2;PAX6;HNF1B;BHLHA15;MAFA;GCK;NEUROG3
Citrate cycle (TCA cycle)	2021-08-30	0.541281	0.816491	0	0	1.02965	0.632018	ACLY;IDH1;OGDH;SUCLG2;OGDHL;ACO1;DLD;IDH3A
Glyoxylate and dicarboxylate metabolism	2021-08-30	0.541281	0.816491	0	0	1.02965	0.632018	GCSH;ACSS2;PGP;HYI;HAO1;ACO1;ACSS1;DLD
Nicotinate and nicotinamide metabolism	2021-08-30	0.541281	0.816491	0	0	1.02965	0.632018	NT5C;BST1;NMNAT1;ENPP1;AOX1;NT5M;NT5C2;NUDT12
Shigellosis	17/65	0.543435	0.816491	0	0	1.0028	0.611554	FBXW11;UBE2D2;ARPC1A;NOD1;U2AF1;WASL;MAPK14;MAPK12;MAPK13;IKBKB;MAPK10;ARPC3;ITGA5;CRK;WASF2;CD44;ATG5
Antigen processing and presentation	20/77	0.553598	0.827683	0	0	0.993455	0.587446	CD74;CIITA;HSP90AA1;HSPA1L;NFYC;HLA-B;HLA-C;HSPA2;HLA-G;TAPBP;HLA-E;HLA-DMA;HLA-DMB;CD8A;PSME3;HLA-DRA;HLA-DOA;HLA-DRB1;HLA-DPA1;LGMN
Glycerophospholipid metabolism	25/97	0.568036	0.838844	0	0	0.98305	0.555984	ACHE;DGKD;LPCAT1;PLA2G6;PLD1;AGPAT1;LCLAT1;PGS1;PTDSS2;CDIPT;PLA2G2E;MBOAT7;DGKZ;GPAM;DGKQ;GPD1;LPCAT2;PEMT;GPD1L;PNPLA6;LPIN1;LPIN2;DGKI;LPIN3;DGKH
Hematopoietic cell lineage	25/97	0.568036	0.838844	0	0	0.98305	0.555984	ITGAM;ITGB3;IL5RA;CD1D;HLA-DMA;HLA-DMB;CD59;CD36;HLA-DOA;IL6R;CD34;CD55;HLA-DPA1;CR2;EPOR;FCER2;KITLG;CD8A;KIT;HLA-DRA;CD9;ITGA6;ITGA5;HLA-DRB1;CD44
Leishmaniasis	19/74	0.577446	0.838844	0	0	0.978046	0.537085	MARCKSL1;ITGAM;NOS2;TGFB3;ITGB2;MAPK14;MAPK12;MAPK13;HLA-DMA;HLA-DMB;TRAF6;IL12B;HLA-DRA;PTPN6;HLA-DOA;HLA-DRB1;HLA-DPA1;JAK1;TLR2
Glycosaminoglycan degradation	2021-05-19	0.578432	0.838844	0	0	1.01123	0.553583	HPSE2;NAGLU;IDUA;GNS;ARSB
Histidine metabolism	2021-06-23	0.579702	0.838844	0	0	0.999323	0.544873	ALDH1A3;ALDH2;HDC;HNMT;ASPA;ALDH9A1
Phagosome	39/152	0.580511	0.838844	0	0	0.977043	0.531362	SCARB1;STX12;RAB5C;ITGAM;ITGB3;ITGB2;TCIRG1;COMP;MRC2;HLA-DMA;HLA-DMB;TUBB1;CD36;NOS1;HLA-DOA;ATP6V0E2;ATP6V1C1;ATP6V0A1;HLA-DPA1;DYNC2H1;MSR1;DYNC1H1;ATP6V0E1;TUBB;HLA-B;HLA-C;HLA-G;HLA-E;TUBB2A;HGS;HLA-DRA;ITGA5;TLR6;ATP6V0D1;PLA2R1;SEC22B;HLA-DRB1;TLR2;RAB7A
Biosynthesis of unsaturated fatty acids	2021-07-27	0.581295	0.838844	0	0	0.990984	0.537606	FADS2;ACOT7;ACOX1;TECR;HSD17B4;HSD17B12;ACOX3
Mucin type O-glycan biosynthesis	2021-08-31	0.583065	0.838844	0	0	0.984818	0.531266	GALNT7;GALNT11;GALNT6;GALNT14;ST3GAL1;GALNT10;ST3GAL2;GALNT9
Protein digestion and absorption	23/90	0.586991	0.840527	0	0	0.971855	0.517752	SLC15A1;COL27A1;COL13A1;COL14A1;COL22A1;COL12A1;COL11A2;ATP1A3;ATP1A2;PRCP;ATP1B2;ATP1A1;SLC8A1;SLC8A3;SLC9A3;COL2A1;SLC7A8;COL4A2;KCNQ1;COL6A1;COL5A2;COL9A3;COL9A2
Pathogenic Escherichia coli infection	14/55	0.5946	0.84363	0	0	0.966736	0.502573	TUBB;ARPC1A;PRKCA;WASL;RHOA;OCLN;TUBB2A;KRT18;CDH1;ARPC3;NCL;TUBB1;NCK2;ARHGEF2
Alcoholism	46/180	0.59469	0.84363	0	0	0.97173	0.505022	HDAC4;SHC2;HDAC10;ATF6B;CALML6;SHC1;HDAC11;SLC6A3;CAMKK1;GNAI2;CAMKK2;GRIN2A;GNG2;H2AFJ;GNG4;CREB3L1;GNG7;NPY;CREB3L2;DRD2;HRAS;SLC18A2;HIST1H2AB;HIST1H2AL;MAP2K1;HIST1H2AI;H2AFY;HIST1H4L;BDNF;BRAF;GNG12;GRIN2B;GRIN1;GNAO1;TH;ADORA2B;CAMK4;GNB1;GNAS;GRB2;KRAS;RAF1;SLC29A1;CALM2;SOS2;CREB5
Rheumatoid arthritis	23/91	0.61088	0.851839	0	0	0.957498	0.471907	CD86;FLT1;ATP6V0E1;TGFB3;ITGB2;IL18;TCIRG1;TNFRSF11A;TNFSF13B;ICAM1;HLA-DMA;HLA-DMB;ACP5;CCL2;HLA-DRA;HLA-DOA;ATP6V0D1;ATP6V0E2;ATP6V1C1;HLA-DRB1;HLA-DPA1;TLR2;ATP6V0A1
Necroptosis	41/162	0.620653	0.851839	0	0	0.959085	0.457467	CAMK2B;VPS4A;FASLG;PYGL;CASP8;H2AFJ;FTH1;CHMP1B;NLRP3;CAPN1;BID;JAK3;HIST1H2AB;JAK1;IFNAR2;STAT5A;HIST1H2AL;STAT5B;HSP90AA1;PARP3;PARP4;HIST1H2AI;MLKL;RIPK3;H2AFY;STAT3;TNFRSF10B;TNFRSF10A;TYK2;TICAM1;MAPK10;CYLD;TRAF5;CHMP4C;VDAC3;BCL2;CHMP4B;PGAM5;SQSTM1;BIRC2;FTL
Starch and sucrose metabolism	9/36	0.62254	0.851839	0	0	0.943709	0.447269	GBE1;GAA;ENPP1;PYGL;HK2;PGM1;GANC;PGM2L1;GCK
Propanoate metabolism	8/32	0.62295	0.851839	0	0	0.94372	0.446652	ECHS1;ACSS2;SUCLG2;ACADM;MLYCD;ACSS1;DLD;HIBCH
Intestinal immune network for IgA production	12/48	0.623273	0.851839	0	0	0.943676	0.446143	CD86;CD40;HLA-DMA;HLA-DMB;HLA-DRA;TNFRSF13C;LTBR;HLA-DOA;ICOSLG;HLA-DRB1;TNFSF13B;HLA-DPA1
Lysosome	31/123	0.623744	0.851839	0	0	0.95379	0.450203	ASAH1;IDUA;CTSZ;ABCB9;TCIRG1;LIPA;GNS;CLN5;LAPTM4B;AP3M1;NAGLU;AP1G1;LAMP3;PSAP;CLTCL1;AP1S1;ACP5;CTSH;ARSG;CTSD;ARSB;ATP6V0A1;CTSA;CD164;SLC11A1;FUCA1;GAA;AP1B1;PPT2;ATP6V0D1;LGMN
Butanoate metabolism	2021-07-28	0.623915	0.851839	0	0	0.94373	0.445197	HMGCL;ECHS1;ALDH5A1;GAD2;HMGCS2;HADH;AACS
Natural killer cell mediated cytotoxicity	33/131	0.626756	0.851839	0	0	0.95314	0.445306	SHC2;SHC1;ITGB2;PIK3R2;FASLG;PIK3R1;ICAM1;PPP3CA;SH3BP2;PLCG2;BID;HRAS;PRKCG;IFNAR2;MAP2K1;HLA-B;HLA-C;TNFRSF10B;NFATC2;PRKCA;TNFRSF10A;NFATC1;BRAF;HLA-G;HLA-E;VAV2;LCK;GRB2;PTPN6;KRAS;CD247;RAF1;SOS2
Glycolysis / Gluconeogenesis	17/68	0.627483	0.851839	0	0	0.943622	0.439764	TPI1;ACSS2;ADPGK;PGAM2;BPGM;ENO2;HK2;GCK;ALDH1A3;PFKL;ALDH2;ACSS1;FBP1;DLD;GAPDH;PGM1;ALDH9A1
MicroRNAs in cancer	76/299	0.628406	0.851839	0	0	0.96445	0.448053	CDKN1A;BMPR2;ITGB3;IKBKB;RPTOR;RPS6KA5;CCND1;MYC;MIR152;PIM1;DNMT3B;CYP1B1;TNR;HRAS;SOX4;PRKCG;APC2;MIR193B;MAP2K1;ABCC1;DNMT3A;PRKCA;RHOA;CDC25A;FOXP1;ZEB2;ZEB1;MIR181B1;MIR124-2;ITGA5;MIR124-3;RAF1;SOS2;MET;CRK;CD44;HDAC4;NOTCH3;TNXB;SHC1;NOTCH4;PDGFB;PIK3R2;EGFR;SOCS1;MIR210;MIR375;ERBB2;PLCG2;IGF2BP1;BMF;E2F3;MCL1;CREBBP;FZD3;ST14;UBE2I;RDX;STAT3;HMGA2;MTOR;EFNA3;CDK6;CYP24A1;APC;MIR125B1;MDM…
Alzheimer disease	43/171	0.640801	0.864798	0	0	0.950774	0.423129	LRP1;NDUFB6;CALML6;NDUFA12;NDUFA10;ATP2A3;NDUFA4L2;ITPR2;ATP2A2;CACNA1D;ITPR3;ATP2A1;CACNA1C;PSEN1;COX5A;CASP9;PPP3CA;NCSTN;GRIN2A;CASP8;CAPN1;NDUFV3;NOS1;BID;NDUFV1;SNCA;NDUFA7;NDUFA6;BAD;NDUFA4;COX6B2;COX6C;GRIN2B;GRIN1;CDK5;NDUFS7;UQCRQ;GNAQ;CYCS;UQCRC2;MAPT;CALM2;GAPDH
Base excision repair	8/33	0.660677	0.8838	0	0	0.905909	0.375491	POLD3;PARP3;PARP4;NEIL2;POLD2;POLL;NEIL1;MUTYH
Fructose and mannose metabolism	8/33	0.660677	0.8838	0	0	0.905909	0.375491	GMPPB;PFKL;PFKFB3;TPI1;GMDS;AKR1B1;FBP1;HK2
Glycosylphosphatidylinositol (GPI)-anchor biosynthesis	2021-06-25	0.668621	0.890522	0	0	0.89401	0.359872	GPAA1;PIGM;PIGL;PIGG;PIGV;PIGX
Nitrogen metabolism	2021-04-17	0.68478	0.90025	0	0	0.871107	0.329851	CA2;CA5A;CA6;CA9
Primary bile acid biosynthesis	2021-04-17	0.68478	0.90025	0	0	0.871107	0.329851	CYP27A1;CH25H;AMACR;HSD17B4
Selenocompound metabolism	2021-04-17	0.68478	0.90025	0	0	0.871107	0.329851	TXNRD2;TXNRD1;SCLY;PAPSS2
Non-homologous end-joining	2021-03-13	0.699708	0.914464	0	0	0.849339	0.303292	XRCC6;DCLRE1C;POLL
Complement and coagulation cascades	19/79	0.701589	0.914464	0	0	0.896238	0.317634	C1QB;CR2;ITGAM;F10;SERPINC1;SERPINE1;ITGB2;SERPINF2;F11;PLAUR;PLAT;TFPI;CLU;F3;C2;SERPING1;CD59;CD55;F2RL3
Arachidonic acid metabolism	15/63	0.70601	0.91631	0	0	0.884486	0.307913	CYP2J2;GPX2;PTGIS;PLA2G2E;GPX3;PTGES2;GPX6;GPX5;GPX7;PLA2G6;ALOX15B;ALOX5;TBXAS1;CYP2E1;PTGES
Legionellosis	13/55	0.709832	0.917367	0	0	0.876083	0.300257	ITGAM;HSPA1L;RAB1B;ITGB2;IL18;HSPA2;CASP9;CASP8;HSF1;IL12B;CYCS;SEC22B;TLR2
Non-alcoholic fatty liver disease (NAFLD)	36/149	0.73417	0.93126	0	0	0.901364	0.278535	PRKAA2;NDUFB6;NDUFA12;NDUFA10;NDUFA4L2;PRKAG2;PIK3R2;FASLG;PIK3R1;ADIPOR2;COX5A;IKBKB;CASP8;AKT3;LEPR;NDUFV3;BID;IL6R;NDUFV1;MAP3K5;SREBF1;NDUFA7;NDUFA6;NDUFA4;INSR;NR1H3;COX6B2;COX6C;MAPK10;MLXIPL;NDUFS7;UQCRQ;LEP;CYCS;UQCRC2;CYP2E1
Oocyte meiosis	30/125	0.735182	0.93126	0	0	0.89352	0.27488	CAMK2B;CALML6;YWHAB;ADCY4;ITPR2;ADCY3;ITPR3;ADCY2;ADCY8;ADCY6;IGF1R;PPP3CA;PPP2R1B;RPS6KA2;FBXO5;PRKACB;BUB1;YWHAG;MAP2K1;ANAPC7;FBXW11;PPP2R5C;MAPK12;MOS;CPEB1;ADCY9;ESPL1;ANAPC5;CALM2;MAD1L1
Huntington disease	47/193	0.735659	0.93126	0	0	0.91068	0.279568	DNAH3;HIP1;NDUFB6;NDUFA12;DCTN4;NDUFA10;DNAH6;NDUFA4L2;DNAH9;AP2A2;COX5A;BBC3;CASP9;CASP8;CREB3L1;CREB3L2;CLTCL1;POLR2F;POLR2G;NDUFV3;NDUFV1;AP2M1;POLR2K;DNAH12;CREBBP;NDUFA7;NDUFA6;BDNF;NDUFA4;COX6C;COX6B2;GRIN2B;GRIN1;REST;NDUFS7;UQCRQ;DLG4;SP1;TBPL2;GNAQ;VDAC3;CYCS;PPARG;UQCRC2;HAP1;DNAL1;CREB5
Asthma	2021-07-31	0.735848	0.93126	0	0	0.825596	0.253236	CD40;HLA-DMA;HLA-DMB;HLA-DRA;HLA-DOA;HLA-DRB1;HLA-DPA1
RNA polymerase	2021-07-31	0.735848	0.93126	0	0	0.825596	0.253236	POLR1A;POLR3D;POLR3E;POLR2F;POLR2G;POLR3H;POLR2K
Measles	33/138	0.750432	0.944876	0	0	0.889173	0.255287	PIK3R2;FASLG;PIK3R1;BBC3;CASP9;IKBKB;CCND3;TBK1;CASP8;CCND1;AKT3;IL12B;BID;JAK3;JAK1;IFNAR2;STAT5A;STAT5B;HSPA1L;BAD;STAT3;HSPA2;TYK2;MAPK10;CDK6;CDK4;TRAF3;TRAF6;BCL2;CYCS;EIF3H;TP73;TLR2
Glycine, serine and threonine metabolism	9/40	0.752803	0.944876	0	0	0.821717	0.233328	GCSH;GAMT;CBS;CHDH;PGAM2;PHGDH;BPGM;DLD;GCAT
Salmonella infection	20/86	0.762776	0.95347	0	0	0.857459	0.232192	DYNC2H1;DYNC1H1;NOS2;PKN3;ARPC1A;IL18;WASL;MAPK14;MAPK12;MAPK13;MAPK10;KLC2;ARPC3;MYH9;PLEKHM2;FLNB;FLNC;WASF2;MYH10;RAB7A
Phenylalanine, tyrosine and tryptophan biosynthesis	2021-01-05	0.779633	0.966975	0	0	0.707798	0.176194	PAH
Synthesis and degradation of ketone bodies	2021-02-10	0.779921	0.966975	0	0	0.707742	0.175918	HMGCL;HMGCS2
Cell cycle	29/124	0.784181	0.96832	0	0	0.86357	0.209947	CDKN1C;CDKN1A;YWHAB;CDC14B;CCND3;CCND1;MYC;E2F3;BUB1;YWHAG;CREBBP;SMAD3;CDKN2C;ANAPC7;TGFB3;CDC7;CDC25A;RBL2;CDK7;CDK6;TFDP1;DBF4;ESPL1;CDK4;MDM2;ANAPC5;ATM;MAD1L1;MCM2
Tryptophan metabolism	9/42	0.804735	0.988074	0	0	0.771811	0.16767	GCDH;ECHS1;ALDH2;AOX1;CYP1B1;HADH;DLD;ACMSD;ALDH9A1
One carbon pool by folate	2021-04-20	0.806657	0.988074	0	0	0.70763	0.152039	MTHFD1L;MTHFD1;MTHFS;GART
Cysteine and methionine metabolism	10/47	0.820215	0.994211	0	0	0.764797	0.151574	MPST;GCLC;AHCY;CBS;BHMT2;AMD1;DNMT3A;DNMT3B;MRI1;BCAT2
alpha-Linolenic acid metabolism	2021-05-25	0.820512	0.994211	0	0	0.707574	0.139977	FADS2;PLA2G2E;ACOX1;ACOX3;PLA2G6
SNARE interactions in vesicular transport	7/34	0.822173	0.994211	0	0	0.733714	0.143664	SNAP23;BNIP1;VAMP1;STX2;SEC22B;STX11;VTI1B
Taurine and hypotaurine metabolism	2021-02-11	0.824706	0.994211	0	0	0.629062	0.121238	GADL1;GAD2
Prion diseases	7/35	0.845469	0.999996	0	0	0.707462	0.118757	C1QB;STIP1;PRNP;MAP2K1;NCAM1;NCAM2;PRKACB
Carbohydrate digestion and absorption	9/44	0.848019	0.999996	0	0	0.727609	0.119948	AKT3;ATP1A3;ATP1A2;PIK3R2;CACNA1D;PIK3R1;ATP1A1;ATP1B2;HK2
RIG-I-like receptor signaling pathway	15/70	0.848444	0.999996	0	0	0.771548	0.126805	NLRX1;MAP3K1;MAPK14;MAPK12;MAPK13;IKBKB;MAPK10;CYLD;CASP8;TBK1;TRAF3;TRAF6;IL12B;TBKBP1;ATG5
Aminoacyl-tRNA biosynthesis	14/66	0.852926	0.999996	0	0	0.761666	0.121168	CARS;WARS;VARS;EPRS;YARS2;NARS;LARS;GARS;IARS2;HARS;IARS;FARSA;CARS2;FARSB
Parkinson disease	32/142	0.8575	0.999996	0	0	0.822598	0.126461	UBA7;NDUFB6;NDUFA12;LRRK2;NDUFA10;NDUFA4L2;COX5A;SLC6A3;GNAI2;CASP9;UBB;NDUFV3;DRD2;PRKACB;NDUFV1;SLC18A2;SNCA;NDUFA7;GPR37;NDUFA6;NDUFA4;COX6B2;COX6C;SNCAIP;PINK1;GNAL;TH;NDUFS7;UQCRQ;VDAC3;CYCS;UQCRC2
Phenylalanine metabolism	2021-03-17	0.859959	0.999996	0	0	0.606506	0.091504	ALDH1A3;PAH;MIF
Terpenoid backbone biosynthesis	2021-04-22	0.864265	0.999996	0	0	0.62892	0.0917442	FNTB;HMGCS2;ZMPSTE24;PCYOX1
Tyrosine metabolism	7/36	0.866244	0.999996	0	0	0.683021	0.098074	ALDH1A3;LRTOMT;HGD;TH;AOX1;MIF;COMT
Basal transcription factors	9/45	0.866618	0.999996	0	0	0.70735	0.101262	CDK7;TAF15;TBPL2;GTF2IRD1;GTF2H4;GTF2E2;TAF5L;TAF2;GTF2I
Other glycan degradation	2021-03-18	0.885848	0.999996	0	0	0.566034	0.0686091	FUCA1;MAN2C1;ENGASE
Mismatch repair	2021-04-23	0.887084	0.999996	0	0	0.595778	0.0713836	POLD3;MSH6;EXO1;POLD2
Protein export	2021-04-23	0.887084	0.999996	0	0	0.595778	0.0713836	OXA1L;SRP72;SRP54;SRP9
Toll-like receptor signaling pathway	22/104	0.899001	0.999996	0	0	0.758631	0.0807727	CD86;IFNAR2;MAP2K1;CD40;PIK3R2;PIK3R1;TICAM1;MAPK14;MAPK12;MAPK13;IKBKB;MAPK10;TBK1;CASP8;TRAF3;TOLLIP;TRAF6;AKT3;IL12B;MAP3K8;TLR6;TLR2
Pyrimidine metabolism	11/57	0.910579	0.999996	0	0	0.676396	0.063361	NT5C;ENTPD1;CANT1;DPYS;NME2;ENPP1;NME4;NT5M;TK1;NT5C2;DCK
IL-17 signaling pathway	19/93	0.917056	0.999996	0	0	0.725988	0.0628613	HSP90AA1;IL17RE;MAPK14;MUC5B;MAPK15;MAPK12;IL17RA;MAPK13;IKBKB;MAPK10;CASP8;TBK1;TRAF4;TRAF3;TRAF6;TRAF5;CCL2;ANAPC5;MAPK6
Pentose phosphate pathway	2021-05-30	0.923215	0.999996	0	0	0.565868	0.0452087	PFKL;H6PD;PGLS;FBP1;PGM1
Arginine and proline metabolism	9/49	0.923391	0.999996	0	0	0.636442	0.0507262	GAMT;ALDH2;CKM;NOS2;P4HA2;AMD1;NOS1;ALDH18A1;ALDH9A1
Proteasome	8/45	0.930609	0.999996	0	0	0.611603	0.0439842	PSMD14;PSMD4;PSMD2;PSME3;PSMB1;PSMD3;PSMF1;PSMB8
Staphylococcus aureus infection	13/68	0.930761	0.999996	0	0	0.668418	0.0479608	C1QB;ITGAM;ITGB2;PTAFR;ICAM1;C2;HLA-DMA;HLA-DMB;HLA-DRA;HLA-DOA;CAMP;HLA-DRB1;HLA-DPA1
Fat digestion and absorption	7/41	0.938422	0.999996	0	0	0.582379	0.0370131	SCARB1;PLA2G2E;MOGAT3;APOA1;CD36;CEL;AGPAT1
Homologous recombination	7/41	0.938422	0.999996	0	0	0.582379	0.0370131	POLD3;XRCC2;POLD2;TOP3A;XRCC3;ATM;RAD54B
RNA degradation	15/79	0.94599	0.999996	0	0	0.662644	0.036792	HSPA9;BTG3;DDX6;PNPT1;DIS3;DIS3L;ENO2;LSM5;LSM4;PATL1;EDC3;PAN2;CNOT6;PFKL;CNOT8
Ascorbate and aldarate metabolism	2021-04-27	0.948078	0.999996	0	0	0.492031	0.0262343	MIOX;UGDH;ALDH2;ALDH9A1
Nucleotide excision repair	8/47	0.949235	0.999996	0	0	0.58016	0.0302257	POLD3;DDB1;CDK7;ERCC1;POLD2;ERCC6;GTF2H4;DDB2
Sphingolipid metabolism	8/47	0.949235	0.999996	0	0	0.58016	0.0302257	ASAH1;SGPL1;DEGS1;SGMS2;DEGS2;B4GALT6;SGPP2;ENPP7
NOD-like receptor signaling pathway	37/178	0.958772	0.999996	0	0	0.741161	0.0312042	NLRX1;ITPR2;ITPR3;NOD1;TXN;PANX1;IKBKB;TBK1;CASP8;DHX33;NLRP6;NLRP3;CCL2;CAMP;ATG5;JAK1;IFNAR2;GSDMD;GABARAPL2;HSP90AA1;RIPK3;NEK7;IL18;TYK2;TICAM1;MAPK14;RHOA;MAPK12;MAPK13;MAPK10;TRAF3;TRAF6;TRIP6;TRAF5;VDAC3;BCL2;BIRC2
mRNA surveillance pathway	17/91	0.962559	0.999996	0	0	0.649319	0.0247779	UPF2;DAZAP1;RNGTT;NCBP2;RNMT;CASC3;MSI2;PPP2R5C;GSPT1;SMG6;WDR33;PPP2R1B;PPP2R2C;CLP1;PPP2R2B;ETF1;PAPOLB
Lysine degradation	10/59	0.965184	0.999996	0	0	0.57703	0.020448	GCDH;ECHS1;ALDH2;SETD1B;EHMT1;BBOX1;PRDM2;HADH;DLD;ALDH9A1
Linoleic acid metabolism	2021-04-29	0.965521	0.999996	0	0	0.452607	0.015881	CYP2J2;PLA2G2E;CYP2E1;PLA2G6
Cytokine-cytokine receptor interaction	63/294	0.973487	0.999996	0	0	0.769422	0.0206747	ACVRL1;IL22;CD40;TNFRSF6B;IL20;BMPR2;IL23R;CXCL17;IL5RA;FASLG;TNFRSF13C;IL1RAP;CXCL13;TNFSF13B;LEPR;IL12B;TNFRSF8;IL6R;ACVR1;IFNAR2;IL18;LIFR;IL17RE;OSMR;IL17RA;TGFBR2;EDAR;IL20RA;CXCR5;TNFRSF11B;TNFRSF11A;ACVR1C;IL21R;CCL2;CCL1;IL12RB2;CCR1;GDF10;CCL24;CCL23;XCR1;TSLP;CCL21;IL10RB;TGFB3;LIF;BMP8B;TNFRSF10B;TNFRSF10A;INHBB;GDF5;BMP7;ACVR2B;EPOR;GDF7;TNFRSF10D;BMP4;BMP3;TNFSF4;LEP;TNFSF9;LTBR;NODAL
Glutathione metabolism	9/56	0.973979	0.999996	0	0	0.541396	0.0142743	GPX2;GCLC;GPX3;GPX6;IDH1;GPX5;GSR;GPX7;CHAC1
Ether lipid metabolism	7/47	0.978052	0.999996	0	0	0.494821	0.0109811	PLA2G2E;LPCAT2;LPCAT1;PLA2G6;PLD1;PLA2G7;PAFAH1B3
Cytosolic DNA-sensing pathway	10/63	0.981456	0.999996	0	0	0.533336	0.00998309	IKBKB;TBK1;RIPK3;TREX1;POLR3D;POLR3E;IL18;POLR2F;POLR3H;POLR2K
Pyruvate metabolism	5/39	0.986579	0.999996	0	0	0.415825	0.0056187	ACSS2;ALDH2;ACSS1;DLD;ALDH9A1
Steroid hormone biosynthesis	9/60	0.986689	0.999996	0	0	0.498798	0.00668407	SULT2B1;LRTOMT;SRD5A3;CYP1B1;AKR1C2;CYP2E1;HSD17B12;COMT;CYP19A1
Protein processing in endoplasmic reticulum	31/165	0.989374	0.999996	0	0	0.652969	0.00697562	ATF6B;UBE2D2;UBE2D3;DERL1;BAG2;MAN1C1;CAPN1;UBXN6;MAP3K5;TXNDC5;SEC13;HSP90AA1;HSPA1L;AMFR;EDEM2;SYVN1;YOD1;UBE4B;HSPA2;PDIA6;CKAP4;DDOST;DNAJC3;MAPK10;NPLOC4;DAD1;BCL2;STT3B;MAN1B1;SEC24D;NFE2L2
DNA replication	4/36	0.992441	0.999996	0	0	0.353432	0.00268189	POLD3;POLA2;POLD2;MCM2
Porphyrin and chlorophyll metabolism	5/42	0.992833	0.999996	0	0	0.382032	0.00274787	UROD;CPOX;EPRS;COX10;BLVRA
Oxidative phosphorylation	23/133	0.994026	0.999996	0	0	0.590218	0.00353654	NDUFA7;ATP6V0E1;NDUFA6;NDUFB6;NDUFA12;NDUFA4;NDUFA10;NDUFA4L2;TCIRG1;COX6B2;COX6C;COX5A;ATP4A;NDUFS7;UQCRQ;UQCRC2;NDUFV3;ATP6V0D1;ATP6V0E2;NDUFV1;ATP6V1C1;COX10;ATP6V0A1
Ribosome	27/153	0.994981	0.999996	0	0	0.604688	0.00304258	MRPS15;RPL31;MRPL18;MRPS11;RPLP1;MRPL14;MRPL36;RPL10A;MRPL12;MRPL34;MRPL33;MRPL4;RPL14;RPL35;RPL13;RPL41;RPL21;MRPL23;MRPS7;MRPS6;MRPS9;RPS29;RPL24;RPL22L1;FAU;RPL26L1;RPS23
Pentose and glucuronate interconversions	3/34	0.997177	0.999996	0	0	0.273591	0.000773454	UGDH;AKR1B1;ISPD
RNA transport	28/165	0.998053	0.999996	0	0	0.576412	0.00112314	POP5;EIF4A1;POP1;POP4;RPP30;PHAX;CASC3;NUP160;TPR;RAE1;UPF2;SEC13;UBE2I;NUP210;NCBP2;THOC5;SNUPN;EIF4E1B;EIF3J;RPP21;EIF3G;EIF3H;NUP54;GEMIN7;EIF3F;RPP25;NUPL2;EIF4G1
Fanconi anemia pathway	6/54	0.998114	0.999996	0	0	0.353184	0.000666851	ERCC1;TOP3A;REV3L;FANCA;ATRIP;TELO2
Spliceosome	21/134	0.998652	0.999996	0	0	0.524279	0.000707194	TCERG1;PPIL1;CCDC12;HSPA1L;NCBP2;U2AF1;HSPA2;LSM5;CRNKL1;LSM4;EFTUD2;SNW1;PUF60;DHX16;PPIH;RP9;SNRPC;SNRNP200;HNRNPA1L2;SF3B1;CTNNBL1
Ribosome biogenesis in eukaryotes	14/101	0.999052	0.999996	0	0	0.454167	0.000430612	POP5;NOP58;REXO1;POP1;POP4;RPP30;WDR3;GNL2;GTPBP4;RCL1;FBL;NOB1;RPP25;UTP14C
Retinol metabolism	7/67	0.99959	0.999996	0	0	0.329433	0.000134977	SDR16C5;CYP26A1;ALDH1A2;AOX1;LRAT;DHRS3;DHRS4
Systemic lupus erythematosus	19/133	0.999669	0.999996	0	0	0.469974	0.000155811	CD86;C1QB;HIST1H2AL;CD40;HIST1H2AI;H2AFY;HIST1H4L;ACTN4;GRIN2B;C2;GRIN2A;HLA-DMA;HLA-DMB;H2AFJ;HLA-DRA;HLA-DOA;HLA-DRB1;HIST1H2AB;HLA-DPA1
Herpes simplex virus 1 infection	92/492	0.999957	0.999996	0	0	0.644969	2.79809e-05	ZNF331;ZNF250;ZNF492;ITGB3;ZNF44;FASLG;IKBKB;CASP9;TBK1;CASP8;ZFP30;ZNF607;ZNF649;AKT3;IL12B;ZNF689;ZNF568;ZNF600;HLA-DOA;ZNF169;ZNF641;HLA-DPA1;JAK1;ZIK1;IFNAR2;DAXX;ZNF283;ZFP1;HLA-B;HLA-C;TSC2;TYK2;ZNF57;TICAM1;HLA-G;HLA-E;TAPBP;TRAF3;TRAF6;TRAF5;ITGA5;ZNF555;ZNF114;ZNF311;BIRC2;ZNF431;TLR2;ZNF551;ZNF792;PIK3R2;ZNF23;PIK3R1;ZNF8;ZNF25;ZNF7;ZNF709;HLA-DMA;ZNF829;HLA-DMB;ZNF749;ZNF548;ZNF426;CCL…
Olfactory transduction	26/444	0.999993	0.999996	0	0	0.171993	1.12317e-06	CAMK2B;GUCY2D;OR14J1;PDE1C;CALML6;OR5I1;ADCY3;OR9Q1;ARRB1;SLC8A1;OR52W1;OR51S1;GNG7;CNGA3;OR5B3;PRKACB;OR7A17;OR14A16;PDE2A;SLC8A3;OR6V1;GNAL;GNB1;OR52E8;CALM2;OR10A6
Drug metabolism	8/108	0.999996	0.999996	0	0	0.225326	1.01033e-06	ALDH1A3;DPYS;NME2;AOX1;NME4;CYP2E1;TK1;FMO5
Chemical carcinogenesis	4/82	0.999996	0.999996	0	0	0.144545	5.83036e-07	ALDH1A3;CYP1B1;AKR1C2;CYP2E1
Metabolism of xenobiotics by cytochrome P450	3/74	0.999996	0.999996	0	0	0.119131	4.63893e-07	ALDH1A3;CYP1B1;CYP2E1
