# Supplementary material for: Genome-wide DNA methylation profiling reveals candidate biomarkers and probable molecular mechanism of metabolic syndrome
Source: Genes Dis. 2022 Jan 11;9(4):833–6. doi: 10.1016/j.gendis.2021.12.010 (PMC9170599; doi:10.1016/j.gendis.2021.12.010)
Supplement: Multimedia component 5 [file mmc5.xlsx]

## Sheet: con_vs_metS.matched.logfc1.p0.0
Table S4. List of differentially expressed genes (DEGs) in MetS compared to control
E_id	Symbol	logFC	pval	DEG
ENSG00000168490	PHYHIP	-6.81705	3.81e-05	down
ENSG00000188056	TREML4	-5.12925	5.6e-07	down
ENSG00000204025	TRPC5OS	-2.88915	5.26e-09	down
ENSG00000198542	ITGBL1	-2.71029	0.00272419	down
ENSG00000178297	TMPRSS9	-2.7051	0.00835332	down
ENSG00000253548	PYDC2	-2.70402	0.00223745	down
ENSG00000136688	IL36G	-2.47811	0.00487764	down
ENSG00000066629	EML1	-2.46382	0.00535404	down
ENSG00000187783	TMEM72	-2.4558	0.00546678	down
ENSG00000081138	CDH7	-2.44098	0.00546494	down
ENSG00000268163	AC004076.1	-2.43716	0.00662335	down
ENSG00000131459	GFPT2	-2.43493	3.12e-06	down
ENSG00000198670	LPA	-2.3722	0.00344917	down
ENSG00000106302	HYAL4	-2.31512	0.0105012	down
ENSG00000185863	TMEM210	-2.25499	0.0127641	down
ENSG00000158220	ESYT3	-2.24599	0.00749907	down
ENSG00000112115	IL17A	-2.24588	0.027792	down
ENSG00000137860	SLC28A2	-2.22409	0.0127666	down
ENSG00000084453	SLCO1A2	-2.2238	0.0128953	down
ENSG00000169876	MUC17	-2.21729	0.0158527	down
ENSG00000124440	HIF3A	-2.21187	0.0176999	down
ENSG00000249662	LINC02218	-2.21162	0.0128544	down
ENSG00000185056	C5orf47	-2.21087	0.0130509	down
ENSG00000283297	TEX52	-2.21043	0.0130496	down
ENSG00000275740	AC091959.3	-2.20583	0.0118963	down
ENSG00000214782	MS4A18	-2.19632	0.0130253	down
ENSG00000146399	TAAR1	-2.1872	0.0136225	down
ENSG00000176040	TMPRSS7	-2.17677	0.0134587	down
ENSG00000165633	VSTM4	-2.14931	0.035957	down
ENSG00000183098	GPC6	-2.13634	0.0246166	down
ENSG00000102055	PPP1R2C	-2.1139	0.00312564	down
ENSG00000270898	GPR75-ASB3	-2.06845	0.0179816	down
ENSG00000123388	HOXC11	-2.04388	0.0194539	down
ENSG00000153233	PTPRR	-2.03306	0.00888936	down
ENSG00000167614	TTYH1	-2.03253	0.0100738	down
ENSG00000106823	ECM2	-1.97512	0.00693568	down
ENSG00000061455	PRDM6	-1.96782	0.00879638	down
ENSG00000203772	SPRN	-1.94176	0.0324721	down
ENSG00000156049	GNA14	-1.93643	0.0392412	down
ENSG00000125522	NPBWR2	-1.93333	0.037574	down
ENSG00000112183	RBM24	-1.91804	0.0010151	down
ENSG00000163705	FANCD2OS	-1.91132	0.032158	down
ENSG00000162624	LHX8	-1.9113	0.0321522	down
ENSG00000169340	PDILT	-1.9091	0.0321853	down
ENSG00000021852	C8B	-1.90873	0.0288661	down
ENSG00000183977	PP2D1	-1.90846	0.0288725	down
ENSG00000185873	TMPRSS11B	-1.90691	0.0270217	down
ENSG00000124143	ARHGAP40	-1.90574	0.0289469	down
ENSG00000114019	AMOTL2	-1.90552	0.0289602	down
ENSG00000196109	ZNF676	-1.9055	0.0289575	down
ENSG00000131482	G6PC	-1.90353	0.0324642	down
ENSG00000171532	NEUROD2	-1.90327	0.0295628	down
ENSG00000206102	KRTAP19-8	-1.90247	0.0324993	down
ENSG00000155622	XAGE2	-1.90141	0.0289907	down
ENSG00000139209	SLC38A4	-1.89876	0.0290318	down
ENSG00000159184	HOXB13	-1.89875	0.0290302	down
ENSG00000176798	OR51L1	-1.89825	0.0290548	down
ENSG00000237452	BHMG1	-1.89716	0.0325052	down
ENSG00000187905	LRRC74B	-1.89705	0.00730033	down
ENSG00000183862	CNGA2	-1.89668	0.0325258	down
ENSG00000180210	F2	-1.89614	0.0291038	down
ENSG00000118972	FGF23	-1.89599	0.0291027	down
ENSG00000144285	SCN1A	-1.89411	0.0331058	down
ENSG00000188730	VWC2	-1.89115	0.0292395	down
ENSG00000127530	OR7C1	-1.89065	0.0292697	down
ENSG00000157890	MEGF11	-1.89065	0.0292694	down
ENSG00000204595	DPRX	-1.88321	0.0295192	down
ENSG00000196337	CGB7	-1.88249	0.0343198	down
ENSG00000106819	ASPN	-1.8811	0.0295806	down
ENSG00000102313	ITIH6	-1.88092	0.0295823	down
ENSG00000111046	MYF6	-1.8808	0.032992	down
ENSG00000112559	MDFI	-1.88073	0.0295851	down
ENSG00000204849	SPATA31A1	-1.88072	0.0295877	down
ENSG00000135917	SLC19A3	-1.87696	0.0296725	down
ENSG00000283992	SLURP2	-1.8768	0.0296728	down
ENSG00000179813	FAM216B	-1.87667	0.0296773	down
ENSG00000215644	GCGR	-1.87657	0.0330847	down
ENSG00000143340	FAM163A	-1.87628	0.0330955	down
ENSG00000182035	ADIG	-1.87117	0.033228	down
ENSG00000117069	ST6GALNAC5	-1.8453	0.0343422	down
ENSG00000163017	ACTG2	-1.83594	0.00528799	down
ENSG00000100344	PNPLA3	-1.80207	0.0149886	down
ENSG00000027644	INSRR	-1.78273	0.00280923	down
ENSG00000188937	NYX	-1.77471	0.00712588	down
ENSG00000105143	SLC1A6	-1.76993	0.0338999	down
ENSG00000107984	DKK1	-1.75773	0.032038	down
ENSG00000144847	IGSF11	-1.74489	0.00409964	down
ENSG00000180336	MEIOC	-1.73911	0.0272862	down
ENSG00000133488	SEC14L4	-1.72235	0.011682	down
ENSG00000129946	SHC2	-1.65875	0.000205622	down
ENSG00000275896	PRSS2	-1.62903	0.0070932	down
ENSG00000168032	ENTPD3	-1.61374	0.0499981	down
ENSG00000078114	NEBL	-1.60963	0.00717945	down
ENSG00000115850	LCT	-1.59652	0.0237863	down
ENSG00000184984	CHRM5	-1.58348	0.0489632	down
ENSG00000186871	ERCC6L	-1.57624	0.0103029	down
ENSG00000166984	TCP10L2	-1.55611	0.042349	down
ENSG00000087116	ADAMTS2	-1.53146	0.0444078	down
ENSG00000180730	SHISA2	-1.5222	0.00784937	down
ENSG00000010932	FMO1	-1.50899	0.0416237	down
ENSG00000104967	NOVA2	-1.50872	0.0268973	down
ENSG00000106236	NPTX2	-1.4779	0.0215687	down
ENSG00000156886	ITGAD	-1.46835	0.00632475	down
ENSG00000113303	BTNL8	-1.46764	0.0306796	down
ENSG00000163531	NFASC	-1.42136	0.0127733	down
ENSG00000077522	ACTN2	-1.40497	0.039716	down
ENSG00000171804	WDR87	-1.38729	0.0347444	down
ENSG00000141750	STAC2	-1.38439	0.0047328	down
ENSG00000214652	ZNF727	-1.37693	0.00845926	down
ENSG00000140057	AK7	-1.37279	0.0241297	down
ENSG00000157423	HYDIN	-1.36164	0.0186117	down
ENSG00000189221	MAOA	-1.35088	0.02045	down
ENSG00000165171	METTL27	-1.34768	0.00563727	down
ENSG00000180113	TDRD6	-1.34506	0.0166179	down
ENSG00000070159	PTPN3	-1.33933	0.00247668	down
ENSG00000154734	ADAMTS1	-1.32041	0.000586869	down
ENSG00000184368	MAP7D2	-1.31912	0.0405214	down
ENSG00000204851	PNMA8B	-1.31178	0.0170465	down
ENSG00000162383	SLC1A7	-1.29522	0.00854445	down
ENSG00000171956	FOXB1	-1.28297	0.00203172	down
ENSG00000167281	RBFOX3	-1.26432	0.0378664	down
ENSG00000197467	COL13A1	-1.26302	0.0130446	down
ENSG00000164619	BMPER	-1.25261	0.0290246	down
ENSG00000074527	NTN4	-1.24704	0.00410744	down
ENSG00000159648	TEPP	-1.22958	0.00205294	down
ENSG00000267561	AC093155.3	-1.20236	0.0299228	down
ENSG00000175084	DES	-1.19652	0.011509	down
ENSG00000101203	COL20A1	-1.18775	0.0110793	down
ENSG00000169855	ROBO1	-1.17935	0.0103353	down
ENSG00000105289	TJP3	-1.17346	0.00325564	down
ENSG00000169282	KCNAB1	-1.17123	0.0348548	down
ENSG00000256980	KHDC1L	-1.16959	0.0366065	down
ENSG00000037280	FLT4	-1.16384	2.91e-06	down
ENSG00000188338	SLC38A3	-1.15216	0.0375232	down
ENSG00000182393	IFNL1	-1.1473	0.0292932	down
ENSG00000144290	SLC4A10	-1.12401	0.000492006	down
ENSG00000284797	AC008397.1	-1.12265	0.0318151	down
ENSG00000076864	RAP1GAP	-1.11992	0.00263613	down
ENSG00000165730	STOX1	-1.08989	0.0426026	down
ENSG00000143365	RORC	-1.06251	0.00644442	down
ENSG00000167195	GOLGA6C	-1.05037	0.00991778	down
ENSG00000119946	CNNM1	-1.04238	0.0472957	down
ENSG00000117560	FASLG	-1.04108	0.00151203	down
ENSG00000007171	NOS2	-1.02165	0.0330662	down
ENSG00000257594	GALNT4	-1.0073	0.00103624	down
ENSG00000174807	CD248	-1.00683	0.00181314	down
ENSG00000119922	IFIT2	-1.00551	0.0286424	down
ENSG00000124920	MYRF	-1.00389	0.0291182	down
ENSG00000184792	OSBP2	1.00138	0.0129286	up
ENSG00000103154	NECAB2	1.00444	0.0342117	up
ENSG00000106772	PRUNE2	1.00713	0.00252794	up
ENSG00000275713	HIST1H2BH	1.00959	0.000824861	up
ENSG00000257365	FNTB	1.01011	0.000212038	up
ENSG00000164181	ELOVL7	1.01224	0.00105968	up
ENSG00000114805	PLCH1	1.01306	0.0139558	up
ENSG00000039987	BEST2	1.01901	0.0246124	up
ENSG00000169313	P2RY12	1.02291	0.000336012	up
ENSG00000024422	EHD2	1.0246	0.00617233	up
ENSG00000163554	SPTA1	1.02522	0.0290154	up
ENSG00000119862	LGALSL	1.02631	0.00306648	up
ENSG00000157554	ERG	1.02659	0.00865566	up
ENSG00000164237	CMBL	1.02722	0.0406225	up
ENSG00000109089	CDR2L	1.03005	0.0100345	up
ENSG00000132970	WASF3	1.03014	0.00293818	up
ENSG00000182747	SLC35D3	1.03124	0.0124076	up
ENSG00000166963	MAP1A	1.03207	0.000106217	up
ENSG00000047617	ANO2	1.03741	0.0375023	up
ENSG00000148346	LCN2	1.04003	0.00414605	up
ENSG00000150594	ADRA2A	1.04031	0.00954162	up
ENSG00000137198	GMPR	1.04039	5.03e-05	up
ENSG00000127920	GNG11	1.04051	0.0033687	up
ENSG00000065534	MYLK	1.042	0.000161125	up
ENSG00000142606	MMEL1	1.04209	0.00127615	up
ENSG00000162396	PARS2	1.04297	0.02694	up
ENSG00000140416	TPM1	1.04318	0.00101009	up
ENSG00000187699	C2orf88	1.04833	0.000131512	up
ENSG00000111961	SASH1	1.04998	0.000861142	up
ENSG00000249751	ECSCR	1.051	0.0402642	up
ENSG00000174175	SELP	1.05287	0.000544281	up
ENSG00000165731	RET	1.05611	0.000224224	up
ENSG00000163736	PPBP	1.05633	0.00353432	up
ENSG00000158856	DMTN	1.05681	0.000317482	up
ENSG00000105711	SCN1B	1.05737	0.00013387	up
ENSG00000164850	GPER1	1.05844	0.00444709	up
ENSG00000138080	EMILIN1	1.06061	0.000299196	up
ENSG00000138735	PDE5A	1.06465	0.000320431	up
ENSG00000153347	FAM81B	1.06585	0.0073937	up
ENSG00000249242	TMEM150C	1.06613	0.0237352	up
ENSG00000147394	ZNF185	1.06771	3.16e-05	up
ENSG00000007062	PROM1	1.06959	0.0289435	up
ENSG00000182732	RGS6	1.06959	0.000594663	up
ENSG00000005249	PRKAR2B	1.07204	0.000527252	up
ENSG00000149564	ESAM	1.07287	0.000319881	up
ENSG00000088053	GP6	1.07435	0.000793271	up
ENSG00000165702	GFI1B	1.07508	0.000419249	up
ENSG00000172572	PDE3A	1.07532	0.0163297	up
ENSG00000049323	LTBP1	1.07611	0.00155753	up
ENSG00000119715	ESRRB	1.0808	0.0210872	up
ENSG00000187010	RHD	1.08136	0.00809447	up
ENSG00000198948	MFAP3L	1.08266	0.00023454	up
ENSG00000137941	TTLL7	1.08528	0.00227903	up
ENSG00000236320	SLFN14	1.08692	0.00511279	up
ENSG00000151693	ASAP2	1.0895	0.000574375	up
ENSG00000150630	VEGFC	1.09288	0.0011936	up
ENSG00000188958	UTS2B	1.09499	0.0133282	up
ENSG00000183785	TUBA8	1.09892	0.000140802	up
ENSG00000205309	NT5M	1.09968	8.36e-05	up
ENSG00000143409	MINDY1	1.10006	6.65e-05	up
ENSG00000163751	CPA3	1.10089	0.00372958	up
ENSG00000072422	RHOBTB1	1.10355	5.43e-05	up
ENSG00000147862	NFIB	1.10468	0.0434477	up
ENSG00000085733	CTTN	1.10705	0.000543459	up
ENSG00000226321	CROCC2	1.10769	0.0307656	up
ENSG00000197852	INKA2	1.1093	0.0081935	up
ENSG00000003436	TFPI	1.11061	0.00309167	up
ENSG00000137672	TRPC6	1.11615	0.00282793	up
ENSG00000146205	ANO7	1.12194	0.0468753	up
ENSG00000185532	PRKG1	1.12293	0.00178591	up
ENSG00000205126	ACCSL	1.12361	0.0392781	up
ENSG00000177324	BEND2	1.12431	0.000946179	up
ENSG00000101162	TUBB1	1.12467	0.0001903	up
ENSG00000243709	LEFTY1	1.12603	0.0122235	up
ENSG00000087495	PHACTR3	1.13039	0.0109346	up
ENSG00000121933	TMIGD3	1.13326	0.0204634	up
ENSG00000035403	VCL	1.13377	6.19e-06	up
ENSG00000102145	GATA1	1.13402	0.000348867	up
ENSG00000166035	LIPC	1.13417	0.0110808	up
ENSG00000139610	CELA1	1.13563	0.031019	up
ENSG00000185245	GP1BA	1.13701	0.00354105	up
ENSG00000120279	MYCT1	1.13983	0.00103918	up
ENSG00000047648	ARHGAP6	1.14056	3.31e-05	up
ENSG00000103740	ACSBG1	1.14183	0.00756759	up
ENSG00000108950	FAM20A	1.14217	0.0171767	up
ENSG00000238243	OR2W3	1.14296	0.00586968	up
ENSG00000136929	HEMGN	1.14339	0.00109416	up
ENSG00000134853	PDGFRA	1.14603	0.0131702	up
ENSG00000105048	TNNT1	1.14665	0.0180835	up
ENSG00000111644	ACRBP	1.14766	8.71e-05	up
ENSG00000163735	CXCL5	1.14921	0.0014928	up
ENSG00000183722	LHFPL6	1.15098	0.00130408	up
ENSG00000159625	DRC7	1.15233	0.000499424	up
ENSG00000019169	MARCO	1.15289	0.00514951	up
ENSG00000276180	HIST1H4I	1.15386	0.000225295	up
ENSG00000154330	PGM5	1.15763	0.00470893	up
ENSG00000177469	CAVIN1	1.15864	0.00838335	up
ENSG00000166831	RBPMS2	1.15896	0.00344991	up
ENSG00000170935	NCBP2L	1.15905	0.00664958	up
ENSG00000089723	OTUB2	1.16031	0.011323	up
ENSG00000184500	PROS1	1.16062	0.00311875	up
ENSG00000205038	PKHD1L1	1.1613	0.000359449	up
ENSG00000256222	MTRNR2L3	1.162	0.0241772	up
ENSG00000114204	SERPINI2	1.1632	0.00216225	up
ENSG00000124635	HIST1H2BJ	1.16526	0.000143903	up
ENSG00000108846	ABCC3	1.16838	0.000167859	up
ENSG00000236279	CLEC2L	1.16908	0.0125123	up
ENSG00000180190	TDRP	1.17172	0.00131423	up
ENSG00000151023	ENKUR	1.17634	0.000159188	up
ENSG00000162722	TRIM58	1.1765	0.000224153	up
ENSG00000132874	SLC14A2	1.18056	0.0428094	up
ENSG00000172426	RSPH9	1.18094	0.00134836	up
ENSG00000151090	THRB	1.18298	0.00023596	up
ENSG00000136531	SCN2A	1.18348	0.000348128	up
ENSG00000185340	GAS2L1	1.18769	1.83e-06	up
ENSG00000180573	HIST1H2AC	1.19039	1.66e-05	up
ENSG00000061918	GUCY1B1	1.19096	0.000464943	up
ENSG00000154146	NRGN	1.19207	6.36e-05	up
ENSG00000198829	SUCNR1	1.19222	0.00550875	up
ENSG00000162367	TAL1	1.19292	7.29e-05	up
ENSG00000173626	TRAPPC3L	1.19345	3.19e-06	up
ENSG00000153162	BMP6	1.19475	0.000126974	up
ENSG00000108839	ALOX12	1.19604	0.000663049	up
ENSG00000164171	ITGA2	1.19904	0.00272321	up
ENSG00000167644	C19orf33	1.19926	0.00412673	up
ENSG00000163746	PLSCR2	1.20439	0.0499366	up
ENSG00000102362	SYTL4	1.2047	0.00163435	up
ENSG00000187730	GABRD	1.21067	0.043332	up
ENSG00000140682	TGFB1I1	1.21259	0.000189573	up
ENSG00000198753	PLXNB3	1.21349	0.00189155	up
ENSG00000184702	2021-09-05	1.21705	0.000126922	up
ENSG00000100678	SLC8A3	1.21846	0.000387271	up
ENSG00000149948	HMGA2	1.2189	0.00512878	up
ENSG00000196787	HIST1H2AG	1.21906	1.07e-05	up
ENSG00000183166	CALN1	1.21959	0.00987789	up
ENSG00000102230	PCYT1B	1.22021	0.000458492	up
ENSG00000165914	TTC7B	1.22093	2.22e-05	up
ENSG00000277481	PKD1L3	1.22384	0.00177795	up
ENSG00000057294	PKP2	1.23367	0.0116976	up
ENSG00000204882	GPR20	1.23599	0.0449149	up
ENSG00000158270	COLEC12	1.23618	0.0216653	up
ENSG00000203618	GP1BB	1.23674	0.000170097	up
ENSG00000198478	SH3BGRL2	1.23805	8.7e-05	up
ENSG00000047597	XK	1.24029	2.78e-05	up
ENSG00000154917	RAB6B	1.24099	0.000211216	up
ENSG00000095303	PTGS1	1.24209	7.97e-07	up
ENSG00000197889	MEIG1	1.24221	0.0456776	up
ENSG00000198795	ZNF521	1.24281	0.00133698	up
ENSG00000079156	OSBPL6	1.24516	0.0018626	up
ENSG00000082781	ITGB5	1.24605	4.04e-05	up
ENSG00000108576	SLC6A4	1.2484	0.000692151	up
ENSG00000169247	SH3TC2	1.24897	0.000876969	up
ENSG00000092969	TGFB2	1.2491	0.00120035	up
ENSG00000128266	GNAZ	1.25082	0.000116535	up
ENSG00000127533	F2RL3	1.25293	2.73e-05	up
ENSG00000171611	PTCRA	1.25364	6.07e-05	up
ENSG00000162366	PDZK1IP1	1.25449	0.000177062	up
ENSG00000196407	THEM5	1.25473	0.0016444	up
ENSG00000125144	MT1G	1.25531	0.0180629	up
ENSG00000197153	HIST1H3J	1.25622	0.00625295	up
ENSG00000104918	RETN	1.25819	0.0364274	up
ENSG00000084734	GCKR	1.2643	0.0473577	up
ENSG00000185052	SLC24A3	1.26583	0.00405299	up
ENSG00000088726	TMEM40	1.26726	2.87e-05	up
ENSG00000107731	UNC5B	1.26803	0.00236624	up
ENSG00000042062	RIPOR3	1.26976	0.000222692	up
ENSG00000158023	WDR66	1.27106	0.0039763	up
ENSG00000196611	MMP1	1.27236	0.0237546	up
ENSG00000169704	GP9	1.27795	0.000146707	up
ENSG00000070182	SPTB	1.28168	5.45e-05	up
ENSG00000186889	TMEM17	1.28258	0.00515559	up
ENSG00000166091	CMTM5	1.28281	0.000495589	up
ENSG00000282608	ADORA3	1.28298	0.0441694	up
ENSG00000172236	TPSAB1	1.28298	0.018056	up
ENSG00000172927	MYEOV	1.28453	0.00127906	up
ENSG00000205457	TP53TG3C	1.28737	0.0203926	up
ENSG00000275034	TP53TG3E	1.28738	0.0203867	up
ENSG00000148498	PARD3	1.29096	0.000165583	up
ENSG00000180914	OXTR	1.29352	0.000520627	up
ENSG00000129354	AP1M2	1.30206	0.000203976	up
ENSG00000165309	ARMC3	1.30438	2.35e-05	up
ENSG00000141198	TOM1L1	1.30442	0.00213867	up
ENSG00000143768	LEFTY2	1.30495	0.0169134	up
ENSG00000006659	LGALS14	1.3068	0.0394545	up
ENSG00000138722	MMRN1	1.30876	0.004676	up
ENSG00000122786	CALD1	1.31222	0.00103344	up
ENSG00000161911	TREML1	1.31515	0.000151193	up
ENSG00000069535	MAOB	1.31529	0.0442765	up
ENSG00000144677	CTDSPL	1.31669	4.22e-05	up
ENSG00000163898	LIPH	1.31842	0.0329285	up
ENSG00000127831	VIL1	1.3191	3.76e-05	up
ENSG00000114487	MORC1	1.32014	0.0214814	up
ENSG00000158352	SHROOM4	1.32137	0.000207389	up
ENSG00000213931	HBE1	1.32385	0.0260339	up
ENSG00000102794	ACOD1	1.32502	0.0204189	up
ENSG00000285043	AC093512.2	1.32796	0.00102115	up
ENSG00000183914	DNAH2	1.33025	0.00543303	up
ENSG00000144868	TMEM108	1.33412	0.0173064	up
ENSG00000134548	SPX	1.33488	0.000805855	up
ENSG00000278828	HIST1H3H	1.33495	2.95e-05	up
ENSG00000119888	EPCAM	1.3382	0.0432315	up
ENSG00000103184	SEC14L5	1.33859	0.000217661	up
ENSG00000170271	FAXDC2	1.33977	8.23e-06	up
ENSG00000124657	OR2B6	1.34059	0.0130408	up
ENSG00000010438	PRSS3	1.34364	0.0311156	up
ENSG00000140479	PCSK6	1.34872	0.000123591	up
ENSG00000158560	DYNC1I1	1.35168	0.0106663	up
ENSG00000131095	GFAP	1.35191	0.00220997	up
ENSG00000164116	GUCY1A1	1.35811	1.02e-05	up
ENSG00000268320	SCGB1C2	1.35857	0.00139375	up
ENSG00000205639	MFSD2B	1.35882	0.000274011	up
ENSG00000259207	ITGB3	1.36	3.14e-05	up
ENSG00000117400	MPL	1.37158	0.000105158	up
ENSG00000171811	CFAP46	1.37242	0.00565796	up
ENSG00000138798	EGF	1.37428	4e-05	up
ENSG00000163430	FSTL1	1.37609	4.57e-05	up
ENSG00000137857	DUOX1	1.37725	0.00116234	up
ENSG00000113140	SPARC	1.38908	1.13e-05	up
ENSG00000204420	MPIG6B	1.39401	2.05e-05	up
ENSG00000011105	TSPAN9	1.40119	1.03e-05	up
ENSG00000063438	AHRR	1.40211	0.00490017	up
ENSG00000100234	TIMP3	1.40308	0.00714054	up
ENSG00000187800	PEAR1	1.40825	2.67e-06	up
ENSG00000204424	LY6G6F	1.40999	4.08e-05	up
ENSG00000077935	SMC1B	1.41891	0.0313425	up
ENSG00000181378	CFAP65	1.42646	0.0192399	up
ENSG00000188931	CFAP126	1.43104	0.0109846	up
ENSG00000187475	HIST1H1T	1.44163	0.0200036	up
ENSG00000120885	CLU	1.44932	6.59e-06	up
ENSG00000173210	ABLIM3	1.45369	1.14e-05	up
ENSG00000104371	DKK4	1.45453	0.0328216	up
ENSG00000198929	NOS1AP	1.46153	0.0247756	up
ENSG00000221986	MYBPHL	1.46886	0.0408831	up
ENSG00000243627	SMIM34A	1.46912	0.0358412	up
ENSG00000120327	PCDHB14	1.48612	0.040238	up
ENSG00000139835	GRTP1	1.5082	3.23e-05	up
ENSG00000156206	CFAP161	1.51879	0.000256268	up
ENSG00000131435	PDLIM4	1.53373	0.0286469	up
ENSG00000101335	MYL9	1.5342	0.000249318	up
ENSG00000054356	PTPRN	1.53444	4.94e-05	up
ENSG00000203661	OR2T5	1.53448	0.0159935	up
ENSG00000274641	HIST1H2BO	1.53462	0.00042554	up
ENSG00000105507	CABP5	1.54187	1.76e-05	up
ENSG00000170689	HOXB9	1.54377	0.00482157	up
ENSG00000120903	CHRNA2	1.55498	0.000978952	up
ENSG00000197415	VEPH1	1.56852	4.73e-05	up
ENSG00000181458	TMEM45A	1.58077	0.000442663	up
ENSG00000144410	CPO	1.58443	0.0168277	up
ENSG00000196353	CPNE4	1.5855	0.00323257	up
ENSG00000134138	MEIS2	1.58928	0.0312045	up
ENSG00000129028	THAP10	1.58959	0.0254664	up
ENSG00000164946	FREM1	1.59712	0.000986147	up
ENSG00000188076	SCGB1C1	1.60015	8.42e-05	up
ENSG00000188086	PRSS45	1.60157	0.028628	up
ENSG00000240583	AQP1	1.60324	0.000111198	up
ENSG00000005961	ITGA2B	1.61915	6.67e-06	up
ENSG00000153707	PTPRD	1.63473	0.00359197	up
ENSG00000142949	PTPRF	1.64374	2.09e-05	up
ENSG00000118231	CRYGD	1.66825	0.0387606	up
ENSG00000143194	MAEL	1.67515	0.00944567	up
ENSG00000167100	SAMD14	1.69325	0.000377664	up
ENSG00000143595	AQP10	1.69471	7.85e-06	up
ENSG00000127325	BEST3	1.70106	0.00785279	up
ENSG00000197353	LYPD2	1.72154	0.000510118	up
ENSG00000153714	LURAP1L	1.73258	0.0041898	up
ENSG00000101638	ST8SIA5	1.74364	0.00182033	up
ENSG00000110799	VWF	1.74904	1.15e-06	up
ENSG00000072657	TRHDE	1.76787	0.000254459	up
ENSG00000169789	PRY	1.76792	0.0484143	up
ENSG00000178150	ZNF114	1.77305	0.0220449	up
ENSG00000198626	RYR2	1.77399	9.98e-05	up
ENSG00000274443	C8orf89	1.78321	0.00658921	up
ENSG00000188039	NWD1	1.78947	0.00798169	up
ENSG00000115457	IGFBP2	1.7981	0.00179107	up
ENSG00000115414	FN1	1.79911	0.0180447	up
ENSG00000100362	PVALB	1.80384	9.51e-09	up
ENSG00000187855	ASCL4	1.81727	0.0405725	up
ENSG00000176563	CNTD1	1.82441	0.0356307	up
ENSG00000157613	CREB3L1	1.82486	0.0439342	up
ENSG00000187513	GJA4	1.8254	0.00520963	up
ENSG00000196242	OR2C3	1.82911	0.0420309	up
ENSG00000104435	STMN2	1.83173	0.0406805	up
ENSG00000125046	SSUH2	1.83448	0.0407381	up
ENSG00000137225	CAPN11	1.86441	0.000333736	up
ENSG00000148965	SAA4	1.90384	0.0301265	up
ENSG00000152952	PLOD2	1.90921	2.88e-08	up
ENSG00000173213	TUBB8P12	1.91717	0.0387737	up
ENSG00000113248	PCDHB15	1.9193	0.0117387	up
ENSG00000162989	KCNJ3	1.92734	0.0353978	up
ENSG00000137869	CYP19A1	1.93199	0.00832068	up
ENSG00000159167	STC1	1.94303	0.0359602	up
ENSG00000152661	GJA1	1.94459	0.0359294	up
ENSG00000185610	DBX2	1.94753	0.0361402	up
ENSG00000176399	DMRTA1	1.94874	0.0362354	up
ENSG00000143556	S100A7	1.95088	0.0329891	up
ENSG00000180532	ZSCAN4	1.95596	0.0326768	up
ENSG00000121769	FABP3	1.95723	0.0349785	up
ENSG00000188015	S100A3	1.95813	0.00741121	up
ENSG00000141431	ASXL3	1.95976	0.0325787	up
ENSG00000164500	SPATA48	1.96005	0.0234002	up
ENSG00000071203	MS4A12	1.96033	0.0325958	up
ENSG00000164532	TBX20	1.96104	0.0236216	up
ENSG00000176601	MAP3K19	1.9615	0.0347746	up
ENSG00000123500	COL10A1	1.96411	6.71e-05	up
ENSG00000111245	MYL2	1.96528	0.0347337	up
ENSG00000136110	CNMD	1.96828	0.0346339	up
ENSG00000168938	PPIC	1.96886	0.0345332	up
ENSG00000171815	PCDHB1	1.96939	0.0446432	up
ENSG00000162374	ELAVL4	1.97205	0.0119461	up
ENSG00000069206	ADAM7	1.97329	0.0346648	up
ENSG00000268104	SLC6A14	1.97748	0.0345961	up
ENSG00000110887	DAO	1.97806	0.00912005	up
ENSG00000185758	CLDN24	1.9858	0.041276	up
ENSG00000151025	GPR158	1.98901	0.046248	up
ENSG00000248385	TARM1	2.03579	0.0366995	up
ENSG00000198336	MYL4	2.04282	0.0103124	up
ENSG00000162627	SNX7	2.10306	0.00604519	up
ENSG00000183671	GPR1	2.11103	0.00324512	up
ENSG00000105609	LILRB5	2.11714	0.00159365	up
ENSG00000135346	CGA	2.14381	0.0223627	up
ENSG00000171180	OR2M4	2.17164	0.0236731	up
ENSG00000130287	NCAN	2.19228	0.017324	up
ENSG00000142273	CBLC	2.19498	0.0172715	up
ENSG00000086570	FAT2	2.20481	0.0179706	up
ENSG00000144730	IL17RD	2.22604	0.0200451	up
ENSG00000285814	AC084121.9	2.26021	0.0334546	up
ENSG00000165152	TMEM246	2.26358	0.00334672	up
ENSG00000204001	LCN8	2.26985	0.0405981	up
ENSG00000153904	DDAH1	2.28009	0.00332949	up
ENSG00000215277	RNF212B	2.29366	0.000824785	up
ENSG00000169291	SHE	2.31466	6.48e-06	up
ENSG00000127241	MASP1	2.33355	0.00713173	up
ENSG00000163071	SPATA18	2.34316	1.01e-05	up
ENSG00000112541	PDE10A	2.34914	0.00552453	up
ENSG00000189325	C6orf222	2.35522	0.00524108	up
ENSG00000174640	SLCO2A1	2.37044	0.000173217	up
ENSG00000105664	COMP	2.37914	0.00243452	up
ENSG00000274391	TPTE	2.38245	4.92e-06	up
ENSG00000121075	TBX4	2.40047	0.00974809	up
ENSG00000175093	SPSB4	2.40342	0.00751844	up
ENSG00000163075	CFAP221	2.40945	0.0108609	up
ENSG00000078579	FGF20	2.42062	0.0158007	up
ENSG00000214819	CDRT15L2	2.42163	0.00937486	up
ENSG00000185640	KRT79	2.42787	0.00933959	up
ENSG00000130054	FAM155B	2.44869	0.0123719	up
ENSG00000224982	TMEM233	2.45143	0.00342456	up
ENSG00000142484	TM4SF5	2.46882	0.00567786	up
ENSG00000173546	CSPG4	2.5512	0.00320743	up
ENSG00000172568	FNDC9	2.55237	0.0112845	up
ENSG00000167941	SOST	2.58332	0.00602007	up
ENSG00000165246	NLGN4Y	2.5935	0.00896311	up
ENSG00000158816	VWA5B1	2.59414	0.00561264	up
ENSG00000132031	MATN3	2.60499	0.00533423	up
ENSG00000198610	AKR1C4	2.60966	0.00530856	up
ENSG00000104059	FAM189A1	2.7452	0.00292022	up
ENSG00000243955	GSTA1	2.76746	0.00107569	up
ENSG00000110195	FOLR1	2.78595	0.00552882	up
ENSG00000188729	OSTN	2.818	0.0167457	up
ENSG00000167646	DNAAF3	2.84994	0.00219127	up
ENSG00000119919	NKX2-3	2.88609	0.00161809	up
ENSG00000129991	TNNI3	2.92009	0.0117617	up
ENSG00000008323	PLEKHG6	3.13663	0.000593782	up
ENSG00000280969	RPS4Y2	3.27268	0.00150221	up
ENSG00000160963	COL26A1	3.35562	0.000497035	up
ENSG00000154620	TMSB4Y	3.39543	0.0107622	up
ENSG00000251537	AC005324.3	3.48259	0.000204568	up
ENSG00000147206	NXF3	4.10842	3.09e-05	up
ENSG00000161281	COX7A1	4.33317	0.00777046	up
ENSG00000115386	REG1A	5.22966	0.000596288	up
