# Supplementary material for: Genome-wide DNA methylation profiling reveals candidate biomarkers and probable molecular mechanism of metabolic syndrome
Source: Genes Dis. 2022 Jan 11;9(4):833–6. doi: 10.1016/j.gendis.2021.12.010 (PMC9170599; doi:10.1016/j.gendis.2021.12.010)
Supplement: Multimedia component 6 [file mmc6.xlsx]

## Sheet: DisGeNET_table
Table S6. List of functional enrichment analysis of DEGs using DisGeNET gene sets
Term	Overlap	P-value	Adjusted P-value	Old P-value	Old Adjusted P-value	Odds Ratio	Combined Score	Genes
Juvenile psoriatic arthritis	25/161	5.90879e-13	2.8504e-09	0	0	7.22852	203.535	ITGB5;PROS1;FAXDC2;ITGA2B;GMPR;PLOD2;ALOX12;C8B;TFPI;CLU;ACRBP;RHOBTB1;LURAP1L;CALD1;SH3BGRL2;PGM5;BEND2;WASF3;PCYT1B;GP1BB;EGF;GNG11;TREML1;CTTN;FAM20A
Juvenile-Onset Still Disease	25/168	1.57816e-12	3.80651e-09	0	0	6.87219	186.75	ITGB5;PROS1;FAXDC2;ITGA2B;GMPR;PLOD2;ALOX12;C8B;TFPI;CLU;ACRBP;RHOBTB1;LURAP1L;CALD1;SH3BGRL2;PGM5;BEND2;WASF3;PCYT1B;GP1BB;EGF;GNG11;TREML1;CTTN;FAM20A
Prolonged bleeding time	12/34	2.56336e-11	4.12188e-08	0	0	21.02	512.617	GP9;ADAMTS2;GFI1B;VWF;GP1BB;ITGB3;ITGA2B;MPL;GP1BA;F2;GP6;GATA1
Menorrhagia	10/23	1.0335e-10	1.2464e-07	0	0	29.5403	679.217	GP9;VWF;GP1BB;FLT4;ITGB3;SLFN14;ITGA2B;GP1BA;F2;GP6
Epistaxis	13/51	3.84538e-10	3.09169e-07	0	0	13.1989	286.138	P2RY12;VWF;GP1BB;ITGB3;ITGA2B;MPL;GP1BA;F2;GP6;GATA1;GP9;GFI1B;SLFN14
Frequent nosebleeds	13/51	3.84538e-10	3.09169e-07	0	0	13.1989	286.138	P2RY12;VWF;GP1BB;ITGB3;ITGA2B;MPL;GP1BA;F2;GP6;GATA1;GP9;GFI1B;SLFN14
Juvenile arthritis	31/326	4.85765e-10	3.15831e-07	0	0	4.1489	88.9744	ITGB5;FAXDC2;PROS1;ITGA2B;GMPR;PLOD2;ALOX12;C8B;TFPI;CLU;ACRBP;RHOBTB1;LURAP1L;CALD1;SH3BGRL2;PGM5;BEND2;WASF3;ABCC3;PCYT1B;GP1BB;MMP1;EGF;GNG11;TREML1;SELP;VIL1;CRYGD;CTTN;FAM20A;IL17A
Thrombosis	17/98	5.23765e-10	3.15831e-07	0	0	8.14405	174.038	P2RY12;GUCY1A1;VWF;PROS1;ITGB3;ITGA2;ITGA2B;MPL;GP1BA;GP6;F2;TFPI;PTGS1;SELP;TUBB1;PDE3A;LPA
Atherosclerosis	63/1134	8.10874e-09	4.34628e-06	0	0	2.38559	44.4444	SPARC;ITGB5;TGFB1I1;PROS1;FLT4;ITGB3;ITGA2B;FASLG;PCSK6;CLU;PTPRF;MYLK;SLC6A4;AQP1;COMP;GJA1;LIPC;ADAMTS1;GPER1;GJA4;TIMP3;SOST;TRPC6;VWF;UNC5B;MMP1;F2;DKK1;UTS2B;ITGAD;DDAH1;MMRN1;NOS1AP;AHRR;PDE5A;LPA;VCL;COLEC12;SUCNR1;MAOA;ECSCR;ALOX12;RETN;TFPI;CYP19A1;PTGS1;TBX20;FGF23;SASH1;P2RY12;CAVIN1;NOS2;EGF;ESRRB;FN1;PPBP;GP6;SELP;CRYGD;LCN2;PNPLA3;CD248;IL17A
Increased tendency to bruise	14/85	3.53015e-08	1.70295e-05	0	0	7.60978	130.579	P2RY12;TGFB2;VWF;ITGB3;ITGA2;ITGA2B;MPL;GP1BA;F2;GP6;GATA1;ADAMTS2;GFI1B;SLFN14
Acute Coronary Syndrome	23/255	2.26014e-07	9.91176e-05	0	0	3.86337	59.1198	P2RY12;VWF;MMP1;ITGB3;ITGA2B;FASLG;PPBP;RETN;F2;TFPI;FSTL1;CLU;CXCL5;SLC6A4;SELP;FABP3;MMRN1;GJA4;TUBB1;TNNI3;LPA;VCL;IL17A
Cerebrovascular accident	45/768	2.98588e-07	0.000120033	0	0	2.4738	37.1669	ERCC6L;MAOA;ITGB3;ITGA2B;FASLG;RETN;PKD1L3;SLC6A4;PTGS1;GJA1;LIPC;ADAMTS1;CALD1;TUBB1;TIMP3;TNNI3;PROM1;P2RY12;GUCY1A1;GCKR;MPIG6B;VWF;NOS2;MMP1;EGF;ITGA2;TTC7B;GP1BA;AKR1C4;GP6;F2;GFAP;SELP;GP9;CRYGD;DDAH1;MMRN1;LCN2;PDE3A;PDE5A;SCN2A;LPA;SPSB4;IL17A;F2RL3
Myocardial Infarction	52/966	4.8216e-07	0.000178918	0	0	2.27192	33.045	SPARC;PROS1;ITGB3;REG1A;ITGA2B;MPL;C8B;MYLK;SLC6A4;GJA1;LIPC;ADAMTS1;ADORA3;GPER1;GJA4;TIMP3;GUCY1A1;VWF;MMP1;ITGA2;GP1BA;F2;DDAH1;MMRN1;PDE5A;LCT;LPA;PVALB;COL13A1;RETN;TFPI;FSTL1;PTGS1;TSPAN9;TBX20;TNNI3;PROM1;P2RY12;TGFB2;GCKR;NOS2;GFPT2;FN1;GP6;BMP6;GFAP;SELP;FABP3;DES;LCN2;PDE3A;IL17A
Atrial Fibrillation	24/288	5.30408e-07	0.000182763	0	0	3.54398	51.2092	RYR2;PDGFRA;GCKR;CAVIN1;VWF;ACTN2;NEBL;ITGB3;ITGA2;FN1;F2;TFPI;MYL4;GJA1;FABP3;LIPC;XK;DES;PKP2;TIMP3;TNNI3;FGF23;SCN1B;RGS6
FNAITP	5/8	5.94503e-07	0.000191192	0	0	63.4115	909.038	GP1BB;ITGA2;ITGB3;ITGA2B;GP1BA
Coronary Artery Disease	52/981	7.67134e-07	0.000231291	0	0	2.23343	31.448	RYR2;SPARC;ITGB3;PRDM6;ITGA2B;PEAR1;CXCL5;MYLK;SLC6A4;LIPC;ADAMTS1;ADORA3;GPER1;GJA4;PRKG1;GUCY1A1;VWF;MMP1;ITGA2;KCNAB1;GP1BA;F2;EML1;ADRA2A;UTS2B;DDAH1;MMRN1;TNNT1;NOS1AP;LPA;ST6GALNAC5;RETN;TFPI;LTBP1;PTGS1;TBX20;PROM1;FGF23;P2RY12;TGFB2;NOS2;CMTM5;FN1;PPBP;GP6;PTPRD;SELP;LCN2;PNPLA3;ESYT3;IL17A;F2RL3
Coronary heart disease	49/913	1.147e-06	0.000325478	0	0	2.25628	30.8622	RYR2;PROS1;ITGB3;ITGA2B;PEAR1;PCSK6;CLU;CXCL5;SLC6A4;LIPC;ADAMTS1;ADORA3;GPER1;GJA4;LEFTY1;VWF;MMP1;ITGA2;GP1BA;F2;ADRA2A;DDAH1;MMRN1;TNNT1;MYL2;NOS1AP;LPA;ST6GALNAC5;RETN;TFPI;LTBP1;PTGS1;TBX20;PROM1;LEFTY2;FGF23;P2RY12;GCKR;NOS2;CMTM5;FN1;PPBP;GP6;SELP;LCN2;ESYT3;SCN2A;IL17A;F2RL3
Neonatal Alloimmune Thrombocytopenia	7/23	1.26737e-06	0.000339654	0	0	16.6996	226.757	GP9;MMRN1;GP1BB;ITGA2;ITGB3;ITGA2B;GP1BA
Coronary Arteriosclerosis	43/760	1.39327e-06	0.000345824	0	0	2.37434	32.0152	RYR2;ITGB3;ITGA2B;RETN;PEAR1;TFPI;LTBP1;CXCL5;SLC6A4;PTGS1;LIPC;ADAMTS1;ADORA3;GPER1;GJA4;PROM1;FGF23;P2RY12;GUCY1A1;VWF;NOS2;MMP1;ITGA2;CMTM5;FN1;VEGFC;GP1BA;PPBP;GP6;F2;ADRA2A;SELP;UTS2B;DDAH1;MMRN1;TNNT1;NOS1AP;LCN2;ESYT3;LPA;ST6GALNAC5;IL17A;F2RL3
Cardiovascular Diseases	44/787	1.43376e-06	0.000345824	0	0	2.34624	31.5691	RET;RYR2;MAOA;PROS1;ITGB3;ALOX12;RETN;PEAR1;TFPI;CYP19A1;CXCL5;SLC6A4;PTGS1;ROBO1;LIPC;GPER1;TUBB1;TNNI3;CGA;FGF23;P2RY12;VWF;NOS2;MMP1;FN1;TTC7B;PPBP;GP6;F2;DKK1;ADRA2A;SELP;CRYGD;FABP3;DDAH1;MMRN1;PDE3A;PNPLA3;PDE5A;SCN2A;LPA;VCL;IL17A;F2RL3
Arteriosclerosis	55/1087	1.52556e-06	0.000350444	0	0	2.12844	28.5065	SPARC;TGFB1I1;PROS1;FLT4;ITGB3;ITGA2B;PCSK6;CLU;PTPRF;MYLK;AQP1;COMP;GJA1;ADAMTS1;GPER1;GJA4;TIMP3;SOST;TRPC6;VWF;UNC5B;MMP1;F2;DKK1;ITGAD;DDAH1;MMRN1;NOS1AP;AHRR;PDE5A;LPA;VCL;COLEC12;SUCNR1;MAOA;ECSCR;ALOX12;RETN;TFPI;PTGS1;TBX20;FGF23;SASH1;P2RY12;NOS2;EGF;FN1;PPBP;GP6;SELP;CRYGD;LCN2;PNPLA3;CD248;IL17A
Bernard-Soulier Syndrome	7/25	2.37594e-06	0.00052098	0	0	14.8426	192.213	GP9;VWF;GP1BB;ITGB3;ITGA2B;GP1BA;F2
Platelet Count measurement	18/191	2.49282e-06	0.000522842	0	0	4.02632	51.9479	GCKR;GRTP1;EGF;ITGA2B;TPM1;GP1BA;WDR66;GFI1B;SLFN14;TUBB1;MAP1A;PNPLA3;TRIM58;PDE5A;ERG;VSTM4;GPC6;AP1M2
Hypertensive disease	62/1310	2.86822e-06	0.000576512	0	0	1.991	25.4088	RET;RYR2;OXTR;SPARC;REG1A;ITGA2B;GPR20;PCSK6;ARHGAP6;CLU;CXCL5;MYLK;SLC6A4;AQP1;GJA1;LIPC;GPER1;GJA4;TUBB1;EMILIN1;PRKG1;PDGFRA;GUCY1A1;TRPC6;G6PC;VWF;MMP1;ITGA2;IGFBP2;TPM1;INSRR;KCNAB1;GP1BA;F2;ADRA2A;DDAH1;PDE5A;LCT;LPA;VCL;SUCNR1;ALOX12;RETN;CYP19A1;PTGS1;DUOX1;GNA14;WASF3;STOX1;TGFB2;NOS2;EGF;GCGR;FN1;PPBP;PTPRD;SELP;FABP3;GSTA1;LCN2;PDE3A;IL17A
Coronary Thrombosis	7/26	3.17917e-06	0.000613452	0	0	14.0607	177.993	VWF;ITGB3;ITGA2;ITGA2B;GP1BA;TFPI;GP6
Platelet mean volume determination (procedure)	17/177	3.65244e-06	0.000673101	0	0	4.10614	51.4093	SLC24A3;VWF;GRTP1;ITGA2B;TPM1;GP1BA;ELOVL7;GP6;PEAR1;WDR66;GFI1B;NFASC;SCGB1C1;FNTB;TUBB1;SEC14L5;TRIM58
Blood Platelet Disorders	8/37	3.76735e-06	0.000673101	0	0	10.5435	131.679	GP9;VWF;MMRN1;EGF;GP1BB;ITGB3;MPL;GATA1
cardiac event	9/49	3.93438e-06	0.000677837	0	0	8.61156	107.177	RYR2;MMRN1;MAOA;ITGB3;NOS1AP;TNNI3;LPA;TFPI;SLC6A4
von Willebrand Disease	7/28	5.47155e-06	0.000910164	0	0	12.7203	154.118	P2RY12;VWF;ITGA2;ITGA2B;GP1BA;GP6;ANO2
Conduction disorder of the heart	11/79	5.7215e-06	0.000920017	0	0	6.20684	74.9245	RYR2;DES;XK;ACTN2;NEBL;MYL2;TPM1;PKP2;TNNI3;SCN1B;VCL
Macrothrombocytopenia	7/29	7.05266e-06	0.00109748	0	0	12.1414	144.023	GFI1B;VWF;ITGB3;ITGA2B;TUBB1;GP1BA;GATA1
Arteriopathic disease	10/67	8.07593e-06	0.00121745	0	0	6.72203	78.8267	SELP;VWF;MMRN1;MMP1;ITGA2B;GJA4;SOST;F2;LPA;IL17A
Pulmonary Hypertension	15/151	9.00342e-06	0.00131614	0	0	4.25072	49.3844	TRPC6;VWF;NOS2;CAVIN1;MMP1;HIF3A;F2;CLU;SLC6A4;SELP;UTS2B;GJA1;PDE3A;PDE5A;PRKG1
Cognition Disorders	19/237	1.39936e-05	0.00198544	0	0	3.37161	37.6841	OXTR;RBFOX3;DNAAF3;NOS2;MAOA;IGFBP2;SLC4A10;AKR1C4;TAAR1;ADRA2A;SHROOM4;SLC6A4;GFAP;SELP;NOVA2;LCN2;PDE5A;PVALB;SCN1A
Autosomal dominant macrothrombocytopenia	4/7	1.452e-05	0.00200127	0	0	50.6303	564.02	GP1BB;ITGB3;ITGA2B;TUBB1
Gingival Hemorrhage	6/22	1.51992e-05	0.0020367	0	0	14.286	158.492	ADAMTS2;ITGB3;ITGA2B;MPL;GP1BA;F2
Thrombus	8/46	2.07591e-05	0.00270654	0	0	8.0426	86.7196	P2RY12;SELP;GUCY1A1;VWF;PROS1;PDE3A;GP1BA;F2
Carotid Artery Thrombosis	5/16	3.90498e-05	0.00489537	0	0	17.2869	175.474	P2RY12;DDAH1;ITGB3;PARD3;ITGA2B
Blood Coagulation Disorders	15/171	3.9577e-05	0.00489537	0	0	3.70192	37.5274	PTCRA;P2RY12;VWF;ITGB3;ITGA2B;GP1BA;GP6;F2;TFPI;GATA1;GP9;GFI1B;MMRN1;LPA;F2RL3
von Willebrand Disease, Type 3	4/9	5.01551e-05	0.00604871	0	0	30.375	300.725	SELP;VWF;GP6;ANO2
Psychological symptom	5/17	5.4148e-05	0.00637097	0	0	15.8455	155.663	OXTR;TAL1;PTGS1;SLC6A4;SCN1A
Platelet distribution width measurement	12/120	6.57649e-05	0.0073779	0	0	4.26293	41.0495	HEMGN;GFI1B;TSPAN9;GRTP1;SLFN14;TUBB1;TPM1;SEC14L5;TRIM58;GP1BA;GP6;PEAR1
Platelet distribution width result	12/120	6.57649e-05	0.0073779	0	0	4.26293	41.0495	HEMGN;GFI1B;TSPAN9;GRTP1;SLFN14;TUBB1;TPM1;SEC14L5;TRIM58;GP1BA;GP6;PEAR1
Platelet thrombus	4/10	8.18838e-05	0.00897744	0	0	25.3112	238.184	P2RY12;VWF;ITGB3;GJA4
Arrhythmogenic Right Ventricular Dysplasia	7/42	9.11628e-05	0.00977265	0	0	7.62667	70.9498	RYR2;GJA1;DES;ACTN2;PKP2;PRKG1;GFAP
Bleeding tendency	8/57	0.000102502	0.0107493	0	0	6.23359	57.2595	GP9;G6PC;VWF;GP1BB;ITGB3;MPL;GP1BA;GATA1
Pseudoachondroplasia	5/20	0.000127232	0.0130589	0	0	12.6745	113.684	COMP;SPARC;MMRN1;COL10A1;MATN3
Familial dilated cardiomyopathy	9/76	0.00014715	0.0147886	0	0	5.13409	45.3035	DES;ACTN2;CALD1;NEBL;MYL2;TPM1;TBX20;TNNI3;VCL
Diabetic Nephropathy	30/561	0.00015323	0.014812	0	0	2.19863	19.3118	SPARC;ITGB3;FASLG;ALOX12;TFPI;LTBP1;ACTG2;PTGS1;AQP1;GJA1;LIPC;CALD1;TIMP3;PRSS2;SASH1;TGFB2;TRPC6;VWF;NOS2;EGF;GFPT2;FN1;HMGA2;DKK1;SELP;DDAH1;MMRN1;LCN2;LPA;IL17A
Anaplasia	19/283	0.000154363	0.014812	0	0	2.77748	24.3757	RET;MPIG6B;MAOA;MMP1;EGF;PROS1;INSRR;IGFBP2;ALOX12;FASLG;ACTG2;GFAP;DES;CALD1;RBPMS2;ERG;PROM1;LPA;S100A7
Serum total cholesterol measurement	20/307	0.000156594	0.014812	0	0	2.69155	23.583	ABCC3;RYR2;GCKR;MYRF;NOS2;NCAN;TPM1;FN1;PKD1L3;PCSK6;TFPI;SLC1A7;PTGS1;PTPRD;SELP;LIPC;MYBPHL;NOS1AP;LPA;VCL
Generalized Epilepsy with Febrile Seizures Plus	4/12	0.000185214	0.0171822	0	0	18.9815	163.127	SCN2A;GABRD;SCN1B;SCN1A
Triglycerides measurement	21/336	0.000191792	0.0174567	0	0	2.57634	22.0512	ABCC3;RYR2;GCKR;SPARC;MYRF;VWF;NCAN;ITGB3;ITGA2;FN1;AKR1C4;TFPI;SLC1A7;SLC6A4;VIL1;TMIGD3;LIPC;NOS1AP;PDE3A;LPA;VCL
Epilepsy, Cryptogenic	8/63	0.000209825	0.0187444	0	0	5.55185	47.0199	GJA1;SLCO1A2;SLC4A10;SCN2A;FOLR1;ADRA2A;SCN1A;GFAP
Myelofibrosis	10/98	0.000223404	0.0195946	0	0	4.3471	36.544	SELP;GFI1B;SPARC;TAL1;SLCO2A1;MPL;FN1;HMGA2;GATA1;BMP6
Thrombocytopenia	21/341	0.000234451	0.0201963	0	0	2.53543	21.1918	PDGFRA;SPARC;MPIG6B;VWF;GP1BB;ITGB3;ITGA2;ITGA2B;MPL;GP1BA;GP6;GATA1;SELP;GP9;DUOX1;GFI1B;MMRN1;EPCAM;SLFN14;MYL9;IL17A
Acute myocardial infarction	17/247	0.00025296	0.0214084	0	0	2.8461	23.5722	P2RY12;VWF;MMP1;ITGB3;ITGA2;GP6;F2;TFPI;SLC6A4;SELP;FABP3;MMRN1;GJA4;LCN2;TNNI3;LPA;IL17A
Premature coronary artery disease	7/51	0.000320187	0.026495	0	0	6.06386	48.7935	SELP;LIPC;PNPLA3;RETN;F2;LPA;IL17A
Von Willebrand disease, platelet type	3/6	0.000324048	0.026495	0	0	37.8988	304.503	VWF;ITGA2B;GP1BA
Heart Diseases	20/325	0.000330814	0.0265975	0	0	2.53033	20.2779	RYR2;VWF;NOS2;PRDM6;RETN;ADRA2A;MYLK;SELP;GJA1;FABP3;DES;GPER1;TBX20;PKP2;PDE5A;TNNI3;LPA;FGF23;VCL;PRKG1
Pelvic Organ Prolapse	6/37	0.000340884	0.0269578	0	0	7.36772	58.8236	PTPRD;MMRN1;CALD1;TPM1;PRSS3;ACTG2
Hypertrophic Cardiomyopathy	20/328	0.000372305	0.0289677	0	0	2.50529	19.7813	RYR2;VWF;ACTN2;PRDM6;TPM1;FN1;RORC;RETN;MYLK;SLC6A4;MYL4;GJA1;DES;MYL2;NOS1AP;PKP2;TNNI3;NPTX2;PVALB;VCL
Tumor Angiogenesis	27/511	0.000390532	0.0299036	0	0	2.16298	16.9751	RET;SPARC;ITGB5;NTN4;STC1;CXCL5;PTGS1;AQP1;ROBO1;GJA1;TIMP3;PROM1;CNMD;VWF;NOS2;MMP1;EGF;IGFBP2;FN1;VEGFC;TM4SF5;F2;DKK1;CTTN;LCN2;CD248;IL17A
Low density lipoprotein cholesterol measurement	18/283	0.000438448	0.033048	0	0	2.61598	20.2275	ABCC3;RYR2;GCKR;MYRF;NCAN;ITGB3;TPM1;PKD1L3;TFPI;PTGS1;PTPRD;LIPC;MYBPHL;GSTA1;NOS1AP;LPA;VCL;TUBA8
Aortic Valve Insufficiency	15/214	0.000474472	0.0345722	0	0	2.89555	22.1606	TGFB2;MMP1;EGF;PROS1;FN1;HOXB13;TFPI;FSTL1;CLU;CYP19A1;MYLK;NWD1;ERG;SLC38A3;PRKG1
Total iron binding capacity function	4/15	0.000480169	0.0345722	0	0	13.8026	105.471	MYRF;CPNE4;TMEM108;RAB6B
Iron binding capacity total measurement	4/15	0.000480169	0.0345722	0	0	13.8026	105.471	MYRF;CPNE4;TMEM108;RAB6B
Liver Cirrhosis, Experimental	37/801	0.000498974	0.0349562	0	0	1.88864	14.3593	COLEC12;OTUB2;SPARC;ITGB3;PRUNE2;ITGA2B;LGALSL;PLOD2;FSTL1;LTBP1;PTGS1;GNA14;GJA1;LURAP1L;ABLIM3;EPCAM;ADORA3;GJA4;SNX7;PDGFRA;G6PC;VWF;NOS2;MMP1;EGF;IGFBP2;TPM1;FMO1;CELA1;ASPN;PTPRD;DAO;PLSCR2;LHFPL6;LCN2;MYL9;SPSB4
Endothelial dysfunction	17/262	0.000499996	0.0349562	0	0	2.66976	20.2926	COLEC12;MAOB;VWF;NOS2;MAOA;RETN;PEAR1;TFPI;PTGS1;SELP;DUOX1;DDAH1;LCN2;PDE5A;LPA;STOX1;IL17A
Venous Thrombosis	9/90	0.000530529	0.036561	0	0	4.24366	32.0041	P2RY12;SELP;PDGFRA;VWF;PROS1;MPL;F2;LPA;TFPI
Vertigo	7/56	0.000574002	0.0385614	0	0	5.4437	40.6257	RYR2;EGF;ITGB3;MYL2;MPL;SCN2A;DKK1
Acute Cerebrovascular Accidents	9/91	0.000575544	0.0385614	0	0	4.19169	31.2708	SELP;VWF;NOS2;ITGB3;ITGA2B;PDE3A;PPBP;F2;LPA
Hyperlipoproteinemia Type IIa	12/153	0.000639781	0.0422781	0	0	3.25966	23.9728	COMP;SELP;LIPC;MMP1;TNNT1;EGF;ITGB3;TPM1;VEGFC;TNNI3;LPA;MYL9
Intrahepatic Cholangiocarcinoma	13/177	0.000719814	0.0469241	0	0	3.03846	21.9879	TGFB2;SPARC;NOS2;ITGB3;REG1A;TPM1;ESRRB;VEGFC;CXCL5;ROBO1;MMRN1;LCN2;PTPN3
Chest Pain	8/76	0.000762566	0.0490483	0	0	4.48746	32.2147	RET;TGFB2;NOS2;MYL2;MPL;GP6;PRKG1;MYLK
child abuse behavior	4/17	0.000803538	0.0495367	0	0	11.6779	83.2225	OXTR;MAOA;TAL1;SLC6A4
Non-ST Elevated Myocardial Infarction	4/17	0.000803538	0.0495367	0	0	11.6779	83.2225	SELP;MMP1;ITGA2B;GP1BA
Seizure, Febrile, Simple	3/8	0.000872848	0.0495367	0	0	22.737	160.153	SCN2A;SCN1B;SCN1A
Vasogenic Brain Edema	3/8	0.000872848	0.0495367	0	0	22.737	160.153	NOS2;MYL9;MYLK
Vasogenic Cerebral Edema	3/8	0.000872848	0.0495367	0	0	22.737	160.153	NOS2;MYL9;MYLK
Cytotoxic Brain Edema	3/8	0.000872848	0.0495367	0	0	22.737	160.153	NOS2;MYL9;MYLK
Cytotoxic Cerebral Edema	3/8	0.000872848	0.0495367	0	0	22.737	160.153	NOS2;MYL9;MYLK
Increased mean platelet volume	3/8	0.000872848	0.0495367	0	0	22.737	160.153	GP9;GP1BB;GP1BA
Lymphedema praecox	3/8	0.000872848	0.0495367	0	0	22.737	160.153	GJA1;FLT4;VEGFC
Obstructive asymmetric septal hypertrophy	3/8	0.000872848	0.0495367	0	0	22.737	160.153	MYL2;TPM1;TNNI3
Hemoglobin measurement	9/97	0.000915962	0.0513791	0	0	3.90468	27.3154	SPTA1;LIPC;THRB;MYRF;HBE1;PNPLA3;GMPR;TRIM58;HIST1H2AC
Ureteral obstruction	11/138	0.000930501	0.0515947	0	0	3.31325	23.1258	TGFB2;DDAH1;NOS2;ADAMTS1;EGF;FN1;LCN2;STC1;VEGFC;CLU;PTGS1
Aura	7/61	0.000966554	0.0518073	0	0	4.93838	34.2811	SLCO1A2;SLC4A10;SCN2A;FOLR1;ADRA2A;SCN1A;GFAP
Awakening Epilepsy	7/61	0.000966554	0.0518073	0	0	4.93838	34.2811	SLCO1A2;SLC4A10;SCN2A;FOLR1;ADRA2A;SCN1A;GFAP
Gastrointestinal Hemorrhage	7/61	0.000966554	0.0518073	0	0	4.93838	34.2811	PDGFRA;GFI1B;VWF;EPCAM;ITGB3;ITGA2B;F2
Purpura	6/45	0.00100322	0.053072	0	0	5.85398	40.4191	GP9;GP1BB;ITGB3;PROS1;ITGA2B;GP1BA
Oppositional Defiant Disorder	4/18	0.00101215	0.053072	0	0	10.8432	74.7713	GJA1;MAOB;MAOA;SLC6A4
Antisocial Personality Disorder	5/31	0.00110308	0.0572177	0	0	7.30807	49.7654	OXTR;MAOB;MAOA;FLT4;SLC6A4
gliosarcoma	7/63	0.00117271	0.0589997	0	0	4.76152	32.1328	PDGFRA;GJA1;EGF;LHFPL6;PROM1;PTGS1;GFAP
Lymphangioleiomyomatosis	7/63	0.00117271	0.0589997	0	0	4.76152	32.1328	GJA1;DES;MMP1;EGF;TIMP3;HMGA2;CXCL5
Hemangioma	9/101	0.00122254	0.0589997	0	0	3.73414	25.0443	RET;FLT4;VEGFC;ERG;PROM1;CLU;DKK1;GATA1;GPC6
CADASIL Syndrome	4/19	0.00125607	0.0589997	0	0	10.1198	67.5981	EGF;LPA;CLU;GFAP
Hemangioblastoma	6/47	0.00126627	0.0589997	0	0	5.56785	37.1469	MMP1;ITGA2B;PPP1R2C;PROM1;CLU;AQP1
Seizure, Febrile, Complex	3/9	0.0012842	0.0589997	0	0	18.9465	126.139	SCN2A;SCN1B;SCN1A
von Willebrand Disease, Type 2B	3/9	0.0012842	0.0589997	0	0	18.9465	126.139	VWF;MPL;GP1BA
Endometrial Diseases	3/9	0.0012842	0.0589997	0	0	18.9465	126.139	CALD1;CGA;CLU
Nose Diseases	3/9	0.0012842	0.0589997	0	0	18.9465	126.139	SPARC;FN1;PTGS1
Obtundation status	3/9	0.0012842	0.0589997	0	0	18.9465	126.139	SCN2A;SCN1B;SCN1A
Persistent bleeding after trauma	3/9	0.0012842	0.0589997	0	0	18.9465	126.139	P2RY12;VWF;GATA1
Pschomotor retardation	3/9	0.0012842	0.0589997	0	0	18.9465	126.139	SCN2A;SCN1B;SCN1A
Thrombocythemia, Essential	11/145	0.00139329	0.0634077	0	0	3.13903	20.6426	SELP;SLC14A2;ITGB3;ITGA2B;MPL;LCN2;HMGA2;AKR1C4;F2;TFPI;GATA1
Cardiomyopathy, Dilated	22/419	0.00142421	0.064209	0	0	2.13669	14.0042	RYR2;NOS2;NEBL;ACTN2;MMP1;TPM1;ESRRB;FN1;FASLG;COX7A1;GFAP;XK;DES;MMRN1;MYL2;TBX20;PKP2;TIMP3;TNNI3;NPTX2;SCN1B;VCL
Benign Prostatic Hyperplasia	22/420	0.00146768	0.0655566	0	0	2.13121	13.9042	TGFB2;THRB;NOS2;EGF;PROS1;FLT4;IGFBP2;TPM1;ALOX12;CLU;CYP19A1;BMP6;NFIB;ADAMTS1;GPER1;TIMP3;PDE5A;ERG;CGA;PROM1;FGF23;VCL
Tetralogy of Fallot	10/125	0.00152569	0.0674604	0	0	3.32184	21.5432	MYL4;RET;RYR2;GJA1;GP1BB;EGF;FLT4;TPM1;TBX20;RGS6
Gray Platelet Syndrome	4/20	0.00153828	0.0674604	0	0	9.48684	61.4472	GFI1B;FN1;GP6;GATA1
Antisocial behavior	6/49	0.001579	0.0680099	0	0	5.30833	34.2439	OXTR;CHRNA2;MAOB;MAOA;WASF3;SLC6A4
Intracranial Hemorrhages	6/49	0.001579	0.0680099	0	0	5.30833	34.2439	ITGB3;ITGA2B;MPL;GP1BA;F2;TFPI
Degenerative polyarthritis	41/976	0.00159911	0.0682665	0	0	1.70869	11.001	COL13A1;CPNE4;FLT4;ITGB3;REG1A;STMN2;PLOD2;FASLG;PCSK6;FSTL1;CLU;CYP19A1;PTGS1;COMP;GJA1;PRKAR2B;ADAMTS1;COL10A1;TIMP3;SOST;TPSAB1;FGF23;CNMD;PDGFRA;TGFB2;NOS2;UNC5B;MMP1;EGF;ITGA2;FN1;VEGFC;HMGA2;DKK1;ASPN;BMP6;DDAH1;GSTA1;LCN2;MATN3;IL17A
Secondary malignant neoplasm of liver	25/508	0.00170978	0.0717798	0	0	1.99886	12.7355	RET;SPARC;TGFB1I1;FLT4;MPL;FSTL1;CLU;ROBO1;EPCAM;CALD1;PPP1R2C;TIMP3;TNNI3;PROM1;NKX2-3;SASH1;MFAP3L;NOS2;MMP1;EGF;IGFBP2;FN1;PPBP;MMRN1;LCN2
Headache	8/86	0.00171513	0.0717798	0	0	3.91013	24.9008	VWF;NOS2;EGF;MPL;PDE5A;SOST;SLC6A4;SCN1A
Hypothyroidism	16/268	0.00172915	0.0717798	0	0	2.43716	15.5006	RET;THRB;NOS2;IGFBP2;ELAVL4;PLOD2;GATA1;CYP19A1;ROBO1;NRGN;LIPC;PDE10A;MAP1A;PNPLA3;LPA;IL17A
stage, prostate cancer	6/50	0.00175581	0.0717798	0	0	5.18742	32.9133	EPCAM;EGF;FLT4;PROS1;GPER1;ERG
Idiopathic generalized epilepsy	6/50	0.00175581	0.0717798	0	0	5.18742	32.9133	PROS1;LGALS14;SCN2A;GABRD;SCN1B;SCN1A
Idiopathic hypertrophic subaortic stenosis	3/10	0.00179948	0.072339	0	0	16.239	102.635	MYL2;TPM1;TNNI3
Paranoid ideation	3/10	0.00179948	0.072339	0	0	16.239	102.635	TAL1;AKR1C4;SLC6A4
Vascular Diseases	21/401	0.00186821	0.0744812	0	0	2.12841	13.3723	P2RY12;VWF;MAOB;NOS2;MAOA;MMP1;ITGB3;RETN;F2;FSTL1;CLU;MYLK;SLC6A4;SELP;LIPC;MMRN1;TIMP3;SOST;LPA;MYL9;IL17A
Red cell distribution width determination	9/108	0.00195466	0.0766609	0	0	3.46886	21.6372	SPTA1;GCKR;GFI1B;THRB;SEC14L4;PNPLA3;TRIM58;SPTB;AP1M2
RDW - Red blood cell distribution width result	9/108	0.00195466	0.0766609	0	0	3.46886	21.6372	SPTA1;GCKR;GFI1B;THRB;SEC14L4;PNPLA3;TRIM58;SPTB;AP1M2
Pre-Eclampsia	11/152	0.00203	0.0788889	0	0	2.98212	18.4883	SELP;LIPC;VWF;NOS2;PDE5A;F2;TFPI;CLU;ACTG2;STOX1;PTGS1
High density lipoprotein measurement	18/324	0.00204418	0.0788889	0	0	2.26064	13.9996	GCKR;MYRF;NOS2;CPNE4;NCAN;F2;ARHGAP6;SLC1A7;SLC6A4;SELP;VIL1;LIPC;NOS1AP;PDE3A;TIMP3;LPA;VCL;OSBP2
Hepatic Encephalopathy	5/36	0.00220142	0.0829659	0	0	6.12777	37.4937	MAOB;NOS2;MAOA;F2;PTGS1
Hip joint varus deformity - observation	5/36	0.00220142	0.0829659	0	0	6.12777	37.4937	ADAMTS2;FN1;COL10A1;TBX4;MATN3
Mesenchymal Cell Neoplasm	5/36	0.00220142	0.0829659	0	0	6.12777	37.4937	PDGFRA;TGFB2;LHFPL6;LCN2;FGF23
Pterygium	7/71	0.00236249	0.087532	0	0	4.16461	25.1877	SPARC;MMP1;EGF;IGFBP2;FN1;VEGFC;PLOD2
NEUROTICISM	6/53	0.00237694	0.087532	0	0	4.85556	29.337	OXTR;MAOA;TFPI;CLU;GPC6;SLC6A4
Reticulocyte count (procedure)	13/202	0.00237701	0.087532	0	0	2.63314	15.9092	GCKR;THRB;EGF;PTPRN;GMPR;GP6;SPTB;RAP1GAP;SPTA1;GFI1B;SLFN14;TRIM58;MFSD2B
Focal Clonic Seizures	3/11	0.00242702	0.0878488	0	0	14.2084	85.5502	SCN2A;SCN1B;SCN1A
Neurodevelopmental delay	3/11	0.00242702	0.0878488	0	0	14.2084	85.5502	SCN2A;SCN1B;SCN1A
Diabetes Mellitus	57/1507	0.00244024	0.0878488	0	0	1.54105	9.27043	RYR2;SPARC;PTPRN;REG1A;RORC;CLU;CXCL5;SLC6A4;AQP1;GJA1;LIPC;GPER1;GJA4;TIMP3;SOST;TRPC6;G6PC;VWF;MMP1;IGFBP2;MMEL1;F2;DKK1;ADRA2A;MMRN1;MYL2;NOS1AP;PDE5A;LPA;SUCNR1;MAOA;ALOX12;RETN;ASAP2;PTGS1;RHD;DUOX1;PROM1;WASF3;P2RY12;GCKR;CAVIN1;NOS2;GCGR;FN1;VEGFC;HMGA2;GP6;BMP6;GFAP;PTPRD;SELP;GSTA1;LCN2;PNPLA3;MYF6;IL17A
Hemorrhage	5/37	0.00249213	0.0889889	0	0	5.93597	35.5839	P2RY12;VWF;ITGB3;MPL;F2
Synovitis	9/112	0.00250881	0.0889889	0	0	3.33346	19.9606	MARCO;CRYGD;FN1;VEGFC;CLU;PRSS2;DKK1;PTGS1;IL17A
Petechiae	4/23	0.00264431	0.0931107	0	0	7.98769	47.4097	ITGB3;ITGA2B;GP1BA;GATA1
Cardiomyopathy, Hypertrophic, Familial	7/73	0.00276971	0.0961229	0	0	4.038	23.7798	RYR2;DES;ACTN2;MYL2;TPM1;TNNI3;MYL9
Marfan Syndrome	7/73	0.00276971	0.0961229	0	0	4.038	23.7798	TGFB2;MMRN1;NOS2;EGF;TIMP3;PRKG1;MYLK
Prostatic Diseases	5/38	0.00280971	0.0968147	0	0	5.7558	33.8134	NOS2;EGF;FLT4;PROS1;ERG
Fibroid Tumor	17/310	0.00307039	0.104869	0	0	2.22683	12.8843	PDGFRA;OXTR;ZNF185;VWF;MMP1;EGF;ITGA2;IGFBP2;FN1;HMGA2;CYP19A1;LTBP1;GJA1;DES;MMRN1;GPER1;WASF3
Ulcer	12/184	0.00308952	0.104869	0	0	2.66788	15.4196	PDGFRA;NOS2;MMP1;EGF;SLCO2A1;FN1;TIMP3;ACSBG1;LPA;GFAP;PTGS1;IL17A
Carotid Stenosis	6/56	0.00315036	0.104869	0	0	4.56352	26.287	LIPC;MMP1;EGF;FASLG;F2;LPA
Short 5th finger	3/12	0.00317429	0.104869	0	0	12.6291	72.6508	GJA1;MASP1;MEIS2
Asperger Syndrome	3/12	0.00317429	0.104869	0	0	12.6291	72.6508	OXTR;NOS2;SLC6A4
Impaired platelet aggregation	3/12	0.00317429	0.104869	0	0	12.6291	72.6508	VWF;ITGB3;ITGA2B
Malignant Glioma	24/504	0.00319563	0.104869	0	0	1.92728	11.0741	ABCC3;PDGFRA;TGFB2;SPARC;MMP1;EGF;ITGB3;IGFBP2;MPL;LGALS14;HMGA2;FASLG;F2;PCSK6;DKK1;MYLK;GFAP;ROBO1;GJA1;FABP3;DES;PROM1;NPTX2;SLC38A3
Lung Neoplasms	46/1177	0.00347408	0.112632	0	0	1.58474	8.97347	RET;OXTR;SPARC;CHRNA2;THRB;FLT4;ITGB3;REG1A;MPL;ELAVL4;FASLG;CLU;CYP19A1;CXCL5;PTGS1;ROBO1;DUOX1;GJA1;EPCAM;ADAMTS1;TIMP3;PROM1;PDLIM4;KCNJ3;ABCC3;PDGFRA;ZNF185;VWF;NOS2;MMP1;EGF;ITGA2;IGFBP2;FN1;CTDSPL;VEGFC;HMGA2;TM4SF5;PPBP;SELP;AHRR;ERG;PTPN3;IL17A;F2RL3;TMEM45A
Autoimmune thrombocytopenia	7/76	0.00347889	0.112632	0	0	3.86184	21.862	GP9;ITGB3;MPL;FASLG;GP1BA;RHD;IL17A
Palpitations	5/40	0.00353105	0.113558	0	0	5.42634	30.638	RET;MYL4;CAVIN1;MYL2;PKP2
Lupus anticoagulant disorder	4/25	0.0036267	0.115862	0	0	7.22621	40.6072	VWF;TFPI;F2;LPA
Nephrotic Syndrome, Minimal Change	5/41	0.00393755	0.124966	0	0	5.27534	29.2106	TRPC6;EGF;LGALSL;LPA;IL17A
Muscular Dystrophy, Duchenne	12/190	0.00400252	0.126027	0	0	2.57715	14.228	PDGFRA;GJA1;NOS2;MAOA;MMP1;FN1;TIMP3;TNNI3;ERG;PROM1;VCL;AQP1
Pulmonary Embolism	7/78	0.00402327	0.126027	0	0	3.75267	20.6984	P2RY12;SELP;EGF;PROS1;TNNI3;F2;LPA
Inflammation	21/429	0.00411848	0.128178	0	0	1.97944	10.8716	RET;VWF;NOS2;MMP1;EGF;FN1;RORC;STC1;VEGFC;FASLG;RETN;F2;CLU;CYP19A1;SELP;LCN2;PRSS3;TPSAB1;SLC28A2;S100A7;IL17A
Heart failure	34/815	0.00434791	0.134108	0	0	1.68566	9.16669	RET;RYR2;STC1;ALOX12;RETN;FSTL1;MYLK;SLC6A4;PTGS1;DUOX1;GJA1;LIPC;PRKAR2B;TIMP3;TNNI3;GCKR;TRPC6;VWF;NOS2;MMP1;TPM1;GP6;SELP;DES;CTTN;MMRN1;NOS1AP;PKP2;LCN2;PDE3A;PDE5A;LPA;VCL;IL17A
Mental Depression	26/575	0.00436463	0.134108	0	0	1.82626	9.92428	OXTR;CHRNA2;MAOB;MAOA;ITGB3;FASLG;GATA1;CLU;SLC6A4;PTGS1;GJA1;ADAMTS2;FGF20;TNNI3;NLGN4Y;NOS2;INSRR;SLC4A10;ADRA2A;GFAP;DKK4;TAL1;NOS1AP;PVALB;IL17A;F2RL3
Anemia	23/490	0.00458188	0.139892	0	0	1.89585	10.2104	DMTN;MPIG6B;VWF;HIST1H2BJ;NOS2;ITGB3;ITGA2B;MPL;FASLG;AKR1C4;IL17RD;GATA1;BMP6;RHD;AQP1;SPTA1;BMPER;TAL1;EPCAM;LCN2;SLC28A2;FGF23;IL17A
Eclampsia	12/194	0.00472333	0.14177	0	0	2.51999	13.4951	DDAH1;MAOA;EGF;TIMP3;VEGFC;PCSK6;F2;TFPI;CYP19A1;STOX1;PTGS1;RHD
Nasal Polyps	13/219	0.00473321	0.14177	0	0	2.41371	12.921	CPA3;TGFB2;DNAAF3;REG1A;PTGS1;SELP;DUOX1;SCGB1C2;SCGB1C1;LCN2;HYDIN;IL17A;S100A7
Localized scleroderma	4/27	0.0048309	0.14177	0	0	6.59717	35.1809	COMP;SPARC;ITGB5;MMP1
Personality Disorders	4/27	0.0048309	0.14177	0	0	6.59717	35.1809	XK;MAOA;SLC6A4;SCN1A
Protein S Deficiency	4/27	0.0048309	0.14177	0	0	6.59717	35.1809	PROS1;TFPI;F2;LPA
Kidney Diseases	28/639	0.00484849	0.14177	0	0	1.76858	9.42495	SPARC;RETN;CLU;AQP1;GJA1;LIPC;IFNL1;CALD1;TIMP3;FGF23;ABCC3;TGFB2;GCKR;TRPC6;G6PC;VWF;NOS2;EGF;FN1;HMGA2;GP6;DAO;DDAH1;LCN2;FAM20A;LPA;FREM1;IL17A
Dropped beats - heart	5/43	0.00484911	0.14177	0	0	4.99717	26.6297	RET;MYL4;CAVIN1;MYL2;PKP2
SEBASTIAN SYNDROME	3/14	0.00505392	0.143097	0	0	10.3318	54.6303	GP9;GP1BB;MPL
von Willebrand Disease, Type 1	3/14	0.00505392	0.143097	0	0	10.3318	54.6303	VWF;ITGA2;GP6
Vascular occlusion	3/14	0.00505392	0.143097	0	0	10.3318	54.6303	SLC24A3;NOS1AP;FN1
Central retinal vein occlusion	3/14	0.00505392	0.143097	0	0	10.3318	54.6303	VWF;F2;LPA
Gastric Gastrointestinal Stromal Tumor	3/14	0.00505392	0.143097	0	0	10.3318	54.6303	PDGFRA;GJA1;PROM1
Kidney Failure, Chronic	21/437	0.00507246	0.143097	0	0	1.94056	10.2538	RET;ABCC3;GCKR;TGFB2;TRPC6;VWF;NOS2;EGF;FN1;RETN;F2;TFPI;CLU;PTGS1;LIPC;SLC19A3;LCN2;TNNI3;LPA;FGF23;IL17A
Behavior Disorders	5/44	0.00535687	0.149373	0	0	4.86879	25.4607	TRPC6;XK;MAOA;ADRA2A;SLC6A4
Pneumococcal Infections	5/44	0.00535687	0.149373	0	0	4.86879	25.4607	VWF;FN1;LCN2;CXCL5;IL17A
Nodule	9/126	0.00548663	0.152112	0	0	2.93247	15.2648	COMP;RET;SPARC;MMP1;ERG;PROM1;CYP19A1;AQP1;IL17A
Brain Edema	6/63	0.00566831	0.156251	0	0	4.00165	20.7	NOS2;F2;MYL9;AQP1;MYLK;GFAP
LATERAL MENINGOCELE SYNDROME	5/45	0.00590107	0.160834	0	0	4.74683	24.3637	DES;CALD1;OSTN;ACTG2;MYLK
Ehlers-Danlos Syndrome	8/105	0.00590124	0.160834	0	0	3.14115	16.1222	TGFB2;ADAMTS2;MMRN1;FN1;PLOD2;CGA;TPSAB1;MYLK
Uterine Cancer	6/64	0.00612146	0.1616	0	0	3.93245	20.0396	PDGFRA;HOXB9;VEGFC;PROM1;FOLR1;VCL
Diaphragmatic Hernia	6/64	0.00612146	0.1616	0	0	3.93245	20.0396	PDGFRA;GJA1;THRB;NOS2;MMP1;FREM1
Ascending aortic dissection	3/15	0.00619736	0.1616	0	0	9.47033	48.1437	TGFB2;PRKG1;MYLK
Cystic medial necrosis of aorta	3/15	0.00619736	0.1616	0	0	9.47033	48.1437	TGFB2;PRKG1;MYLK
Descending aortic dissection	3/15	0.00619736	0.1616	0	0	9.47033	48.1437	TGFB2;PRKG1;MYLK
Diffuse Intrinsic Pontine Glioma	3/15	0.00619736	0.1616	0	0	9.47033	48.1437	PDGFRA;CLU;GFAP
Neonatal thrombocytopenia (disorder)	3/15	0.00619736	0.1616	0	0	9.47033	48.1437	GP9;DNAAF3;ITGA2B
Progressive pseudorheumatoid dysplasia	3/15	0.00619736	0.1616	0	0	9.47033	48.1437	MMP1;COL10A1;SLC6A4
Decreased platelet count	10/152	0.00624599	0.161993	0	0	2.68647	13.636	GP9;GFI1B;MPIG6B;VWF;GP1BB;SLFN14;ITGA2;MPL;GP1BA;GATA1
Down Syndrome	22/475	0.00638806	0.164791	0	0	1.86706	9.43486	RET;RYR2;RBFOX3;NOS2;MAOA;ITGA2B;STMN2;FN1;MPL;TPTE;GATA1;CLU;CYP19A1;PHYHIP;RHD;GFAP;FABP3;NFIB;ADAMTS1;ERG;CGA;PRKG1
Thrombasthenia	5/46	0.00648305	0.165472	0	0	4.63081	23.3326	GFI1B;VWF;ITGB3;ITGA2B;FN1
Disseminated Intravascular Coagulation	5/46	0.00648305	0.165472	0	0	4.63081	23.3326	EGF;TAL1;PROS1;TFPI;F2
Aortic Valve Stenosis	9/130	0.00670622	0.170268	0	0	2.83494	14.1881	SPARC;VWF;MMRN1;FN1;PDE5A;TNNI3;RETN;LPA;DKK1
Secondary Neoplasm	8/108	0.00697076	0.175481	0	0	3.04644	15.1287	RET;PDGFRA;CTTN;PROS1;ITGB3;HMGA2;ACTG2;S100A7
Osteogenesis Imperfecta	12/204	0.0069843	0.175481	0	0	2.3875	11.8518	COMP;SPARC;THRB;CREB3L1;PPP1R2C;FN1;COL10A1;PLOD2;SOST;GPC6;FGF23;MATN3
gastritis h pylori	4/30	0.00709805	0.176597	0	0	5.83506	28.8715	NOS2;EGF;REG1A;PTGS1
LIMB-MAMMARY SYNDROME	5/47	0.0071041	0.176597	0	0	4.52032	22.3624	DES;CALD1;OSTN;ACTG2;MYLK
Platelet hematocrit measurement	10/155	0.00713858	0.176597	0	0	2.63048	13.0005	HEMGN;GCKR;GFI1B;EGF;MAP1A;PNPLA3;PDE5A;ERG;VSTM4;AP1M2
Embryonal Carcinoma	12/205	0.00725057	0.178453	0	0	2.37501	11.7009	PDGFRA;SPARC;HOXB9;DES;EGF;REG1A;HMGA2;HIST1H4I;PPBP;LEFTY2;FGF23;VCL
Depression, Postpartum	3/16	0.00748278	0.178698	0	0	8.74139	42.7904	OXTR;GABRD;SLC6A4
Dyspnea, Paroxysmal	3/16	0.00748278	0.178698	0	0	8.74139	42.7904	TGFB2;PRKG1;MYLK
Abnormality of the iris	3/16	0.00748278	0.178698	0	0	8.74139	42.7904	TGFB2;PRKG1;MYLK
Congenital absence of kidneys syndrome	3/16	0.00748278	0.178698	0	0	8.74139	42.7904	RET;FGF20;FREM1
Diverticulitis	3/16	0.00748278	0.178698	0	0	8.74139	42.7904	MMP1;LCN2;SLC6A4
Gastrointestinal carcinoma	3/16	0.00748278	0.178698	0	0	8.74139	42.7904	EPCAM;FLT4;LPA
Deep Vein Thrombosis	8/110	0.00776104	0.183631	0	0	2.9864	14.5098	SELP;VWF;PROS1;ITGB3;LPA;F2;TFPI;IL17A
Psychotic symptom	5/48	0.0077655	0.183631	0	0	4.41497	21.4482	OXTR;ADAMTS2;NOS2;TAL1;SLC6A4
Polycythemia Vera	12/207	0.00780701	0.183712	0	0	2.3504	11.4059	SLC14A2;TAL1;NFIB;ITGA2B;REG1A;MPL;LCN2;HMGA2;AKR1C4;F2;GATA1;PRKG1
Activated Protein C Resistance	4/31	0.0079862	0.186113	0	0	5.61866	27.1383	VWF;PROS1;TFPI;F2
Intervertebral disc disorder	4/31	0.0079862	0.186113	0	0	5.61866	27.1383	ADAMTS1;TIMP3;ASPN;IL17A
Constipation	12/208	0.0080975	0.186893	0	0	2.33829	11.2617	RET;PDGFRA;THRB;DES;CAVIN1;GP1BB;EPCAM;MMP1;LGALS14;STC1;GABRD;SLC6A4
Hepatitis, Chronic	11/183	0.0082135	0.186893	0	0	2.44072	11.7203	TGFB2;LIPC;MMRN1;NOS2;MMP1;FN1;PNPLA3;TIMP3;PRSS3;F2;IL17A
Immune thrombocytopenic purpura	11/183	0.0082135	0.186893	0	0	2.44072	11.7203	SELP;GP9;VWF;ITGB3;ITGA2B;MPL;FASLG;GP1BA;GP6;RHD;IL17A
Diabetes	47/1268	0.00826417	0.186893	0	0	1.49566	7.17292	RYR2;SPARC;SUCNR1;MAOA;PTPRN;REG1A;RORC;ALOX12;RETN;CLU;CXCL5;SLC6A4;PTGS1;DUOX1;LIPC;TIMP3;SOST;WASF3;P2RY12;GCKR;TRPC6;G6PC;VWF;NOS2;MMP1;GCGR;IGFBP2;FN1;VEGFC;HMGA2;MMEL1;GP6;F2;ADRA2A;BMP6;GFAP;PTPRD;SELP;MMRN1;NOS1AP;GSTA1;LCN2;PNPLA3;MYF6;PDE5A;LPA;IL17A
Unipolar Depression	23/517	0.00853907	0.186893	0	0	1.78968	8.52444	OXTR;PTPRR;RBFOX3;ITGB5;MAOB;MAOA;EGF;NCAN;IGFBP2;STMN2;SLC1A6;ADRA2A;SLC6A4;CDH7;GFAP;NRGN;SELP;GJA1;TAL1;PROM1;MORC1;WASF3;SPSB4
Glomerulosclerosis (disorder)	8/112	0.00861683	0.186893	0	0	2.92867	13.923	RET;GJA1;TRPC6;MMRN1;MMP1;ITGA2;FN1;BMP6
Relative short stature	3/17	0.00891405	0.186893	0	0	8.11659	38.3113	COMP;FN1;COL10A1
Scleroatonic muscular dystrophy	3/17	0.00891405	0.186893	0	0	8.11659	38.3113	VWF;FN1;CSPG4
Elliptocytosis, Hereditary	3/17	0.00891405	0.186893	0	0	8.11659	38.3113	SPTA1;GATA1;SPTB
Completed Suicide	3/17	0.00891405	0.186893	0	0	8.11659	38.3113	OXTR;MAOA;SLC6A4
Endomyocardial Fibrosis	3/17	0.00891405	0.186893	0	0	8.11659	38.3113	PDGFRA;ACTN2;VCL
Mesangial proliferative glomerulonephritis	3/17	0.00891405	0.186893	0	0	8.11659	38.3113	NOS2;VWF;FN1
Mild short stature	3/17	0.00891405	0.186893	0	0	8.11659	38.3113	COMP;FN1;COL10A1
Cardiovascular morbidity	4/32	0.00894425	0.186893	0	0	5.41771	25.554	DES;LPA;FGF23;PTGS1
Idiopathic Hypereosinophilic Syndrome	4/32	0.00894425	0.186893	0	0	5.41771	25.554	PDGFRA;NOS2;MPL;IL17A
Papillary serous cystadenocarcinoma	4/32	0.00894425	0.186893	0	0	5.41771	25.554	ABCC3;HMGA2;CLU;DKK1
Diabetes Mellitus, Non-Insulin-Dependent	59/1672	0.00894749	0.186893	0	0	1.42717	6.73109	RYR2;SPARC;ITGB3;PTPRN;REG1A;ITGA2B;RORC;BEST3;CLU;CXCL5;SLC6A4;GJA1;LIPC;ADORA3;GJA4;TIMP3;PRKG1;SCN1B;TRPC6;G6PC;VWF;MMP1;ITGA2;IGFBP2;F2;ADRA2A;DDAH1;NOS1AP;MASP1;LPA;COLEC12;MAOA;ALOX12;RETN;CYP19A1;SLC1A7;COX7A1;RHOBTB1;CNNM1;SNX7;FGF23;KCNJ3;P2RY12;GCKR;NOS2;GFPT2;GCGR;FN1;VEGFC;HMGA2;GP6;PTPRD;SELP;FABP3;SLCO1A2;GSTA1;LCN2;PNPLA3;IL17A
Brain Ischemia	14/264	0.00908604	0.186893	0	0	2.14125	10.066	RET;NOS2;STC1;FASLG;F2;DKK1;CLU;BMP6;GFAP;SLC8A3;GJA1;ADAMTS1;CSPG4;IL17A
Impaired cognition	28/671	0.00915446	0.186893	0	0	1.67772	7.87439	RYR2;OXTR;MAOA;ITGB3;CLU;CYP19A1;SLC6A4;NEUROD2;GJA1;SOST;SCN1A;RBFOX3;DNAAF3;NOS2;EGF;IGFBP2;AKR1C4;TAAR1;DKK1;ADRA2A;GFAP;SELP;NFIB;NOVA2;LCN2;PDE5A;SCN2A;PVALB
Fibromyalgia	5/50	0.00921437	0.186893	0	0	4.21832	19.7712	MAOB;NOS2;TAL1;MAOA;SLC6A4
Overweight	13/238	0.00928247	0.186893	0	0	2.20771	10.3312	GCKR;TGFB2;CHRNA2;MAOA;HMGA2;RETN;CYP19A1;SLC6A4;LIPC;PNPLA3;LCN2;LPA;LCT
Anemia, hereditary spherocytic hemolytic	2/6	0.0093369	0.186893	0	0	18.9117	88.3889	SPTA1;SPTB
Spherocytosis	2/6	0.0093369	0.186893	0	0	18.9117	88.3889	SPTA1;SPTB
Acute and subacute liver necrosis (disorder)	2/6	0.0093369	0.186893	0	0	18.9117	88.3889	LIPC;NOS2
Cerebral Autosomal Recessive Arteriopathy with Subcortical Infarcts and Leukoencephalopathy	2/6	0.0093369	0.186893	0	0	18.9117	88.3889	FN1;LTBP1
Cyanotic congenital heart disease	2/6	0.0093369	0.186893	0	0	18.9117	88.3889	SELP;ITGB3
Cyclical vomiting syndrome (disorder)	2/6	0.0093369	0.186893	0	0	18.9117	88.3889	RYR2;TIMP3
Hereditary Factor V Deficiency	2/6	0.0093369	0.186893	0	0	18.9117	88.3889	MMRN1;TFPI
Limited hip movement	2/6	0.0093369	0.186893	0	0	18.9117	88.3889	COMP;GPC6
Low grade myofibroblastic sarcoma	2/6	0.0093369	0.186893	0	0	18.9117	88.3889	DES;FN1
Malignant neoplasm of thymus	2/6	0.0093369	0.186893	0	0	18.9117	88.3889	PDGFRA;FLT4
Megacystis microcolon intestinal hypoperistalsis syndrome	2/6	0.0093369	0.186893	0	0	18.9117	88.3889	ACTG2;MYLK
Methamphetamine abuse	2/6	0.0093369	0.186893	0	0	18.9117	88.3889	TAAR1;SLC6A4
Protein-Energy Malnutrition	2/6	0.0093369	0.186893	0	0	18.9117	88.3889	LIPC;CYP19A1
Angina, Unstable	6/70	0.00941033	0.187584	0	0	3.56268	16.6233	SELP;ITGB3;ITGA2B;GP1BA;TNNI3;F2
Uterine Fibroids	17/349	0.00972752	0.193109	0	0	1.96125	9.08606	PDGFRA;OXTR;ZNF185;MMP1;EGF;ITGA2;IGFBP2;FN1;HMGA2;CYP19A1;LTBP1;SPTB;GJA1;DES;MMRN1;GPER1;WASF3
Infantile Severe Myoclonic Epilepsy	4/33	0.00997424	0.196982	0	0	5.23062	24.1014	SCN2A;GABRD;SCN1B;SCN1A
Tachycardia, Ventricular	5/51	0.0100043	0.196982	0	0	4.1264	19.001	RYR2;GJA1;MYL2;TPM1;PKP2
Subarachnoid Hemorrhage	7/93	0.0103888	0.202897	0	0	3.09574	14.1383	NOS2;MMP1;ITGB3;ECSCR;TIMP3;AQP1;GFAP
Manic	7/93	0.0103888	0.202897	0	0	3.09574	14.1383	NOS2;MAOA;EGF;NCAN;AKR1C4;PVALB;SLC6A4
Primary antiphospholipid syndrome	3/18	0.0104944	0.204134	0	0	7.5751	34.519	PPP1R2C;F2;IL17A
Thyroid Diseases	9/140	0.0106634	0.206588	0	0	2.61718	11.8844	RET;DUOX1;THRB;ITGB5;EPCAM;FASLG;MMEL1;ZNF676;IL17A
Gingival Hypertrophy	5/52	0.0108394	0.209157	0	0	4.0384	18.272	RET;ADAMTS2;SPARC;MMP1;FAM20A
Traditional Serrated Adenoma	7/94	0.0109825	0.211074	0	0	3.06	13.805	FN1;HIST1H4I;TFPI;CLU;GATA1;AQP1;PTGS1
Left ventricular noncompaction cardiomyopathy	4/34	0.0110781	0.212067	0	0	5.05601	22.7661	RYR2;GJA1;TPM1;TNNI3
Long QT Syndrome	6/73	0.0114568	0.21749	0	0	3.40263	15.207	RYR2;CAVIN1;PRDM6;SSUH2;NOS1AP;SCN1B
RESTING HEART RATE	5/53	0.0117209	0.21749	0	0	3.95406	17.5813	GJA1;GCKR;MYRF;TBX20;RGS6
Thrombocytopenia due to platelet alloimmunization	5/53	0.0117209	0.21749	0	0	3.95406	17.5813	GP9;MPL;GP1BA;RHD;IL17A
Colonic Neoplasms	31/778	0.0117393	0.21749	0	0	1.59986	7.11107	SPARC;MAOB;STC1;FASLG;CLU;ACTG2;PTGS1;GJA1;EPCAM;ADORA3;PROM1;PRSS2;PRKG1;SASH1;GUCY1A1;NOS2;EGF;ITGA2;IGFBP2;FN1;DKK1;DKK4;DES;PDE10A;LCN2;MT1G;PDE5A;LPA;FOLR1;IL17A;F2RL3
Endometriosis	30/749	0.0122116	0.21749	0	0	1.60764	7.08225	MAOB;MAOA;TGFB1I1;ITGB3;FASLG;RETN;CYP19A1;CXCL5;SLC6A4;GJA1;CALD1;CREB3L1;GPER1;PPP1R2C;NPTX2;LEFTY2;PDGFRA;TGFB2;NOS2;MMP1;EGF;ITGA2;FN1;VEGFC;HMGA2;F2;DKK1;AHRR;LPA;IL17A
Thromboembolism	3/19	0.0122266	0.21749	0	0	7.10129	31.2751	PROS1;F2;LPA
Alloimmunisation	3/19	0.0122266	0.21749	0	0	7.10129	31.2751	ITGA2;ITGB3;RHD
Apert syndrome	3/19	0.0122266	0.21749	0	0	7.10129	31.2751	RET;FN1;FREM1
Eosinophilic leukemia	3/19	0.0122266	0.21749	0	0	7.10129	31.2751	P2RY12;PDGFRA;NOS2
Legg-Calve-Perthes Disease	3/19	0.0122266	0.21749	0	0	7.10129	31.2751	COMP;ADAMTS2;LPA
Intracranial Hypertension	4/35	0.0122577	0.21749	0	0	4.89266	21.5355	EPCAM;SLC4A10;SOST;DKK1
Diabetic Retinopathy	13/247	0.0123835	0.21749	0	0	2.1218	9.31767	COLEC12;SPARC;VWF;NOS2;FLT4;ITGA2;FN1;VEGFC;GP6;COMP;SELP;MMRN1;TIMP3
Dizziness	5/54	0.0126499	0.21749	0	0	3.87317	16.9261	RYR2;EGF;MYL2;MPL;DKK1
Cardiomyopathy, Familial Idiopathic	18/388	0.0126738	0.21749	0	0	1.86337	8.1396	RYR2;TGFB2;NEBL;MAOA;MMP1;TPM1;FN1;FASLG;GJA1;FABP3;DES;TBX20;PKP2;PDE3A;TNNI3;PROM1;VCL;IL17A
Sclerosteosis	2/7	0.0128492	0.21749	0	0	15.1285	65.8769	SOST;BMP6
Subacute Bacterial Endocarditis	2/7	0.0128492	0.21749	0	0	15.1285	65.8769	ERG;SCN1A
Abnormality of the sacrum	2/7	0.0128492	0.21749	0	0	15.1285	65.8769	RET;FGF20
Anterior Ischemic Optic Neuropathy	2/7	0.0128492	0.21749	0	0	15.1285	65.8769	ITGB3;GP1BA
Atypical absence seizure	2/7	0.0128492	0.21749	0	0	15.1285	65.8769	SCN1B;SCN1A
Congenital amegakaryocytic thrombocytopenia	2/7	0.0128492	0.21749	0	0	15.1285	65.8769	ITGA2B;MPL
Endotoxic shock	2/7	0.0128492	0.21749	0	0	15.1285	65.8769	NOS2;AQP1
Epileptic Syndromes	2/7	0.0128492	0.21749	0	0	15.1285	65.8769	SCN1B;SCN1A
Estradiol measurement	2/7	0.0128492	0.21749	0	0	15.1285	65.8769	CYP19A1;ANO2
GIANT AXONAL NEUROPATHY 1	2/7	0.0128492	0.21749	0	0	15.1285	65.8769	DES;GFAP
Hippocampal atrophy	2/7	0.0128492	0.21749	0	0	15.1285	65.8769	LHFPL6;PRUNE2
Idiopathic osteoporosis	2/7	0.0128492	0.21749	0	0	15.1285	65.8769	SPARC;CYP19A1
Lymphangiectasis	2/7	0.0128492	0.21749	0	0	15.1285	65.8769	FLT4;VEGFC
Megacystis	2/7	0.0128492	0.21749	0	0	15.1285	65.8769	ACTG2;MYLK
Microcolon	2/7	0.0128492	0.21749	0	0	15.1285	65.8769	ACTG2;MYLK
Microcolon on contrast enema	2/7	0.0128492	0.21749	0	0	15.1285	65.8769	ACTG2;MYLK
Platelet aggregation	2/7	0.0128492	0.21749	0	0	15.1285	65.8769	GP6;PEAR1
Platelet aggregation measurement	2/7	0.0128492	0.21749	0	0	15.1285	65.8769	GP6;PEAR1
Platelet aggregation test result	2/7	0.0128492	0.21749	0	0	15.1285	65.8769	GP6;PEAR1
Peripheral arterial occlusive disease	4/36	0.0135148	0.227955	0	0	4.73952	20.3988	VWF;MMRN1;MPL;F2
Epilepsy, Generalized	5/55	0.0136275	0.229056	0	0	3.79551	16.3042	LGALS14;SCN2A;GABRD;SCN1B;SCN1A
Stable angina	6/76	0.0137988	0.231131	0	0	3.2563	13.9473	P2RY12;SELP;NOS2;GP1BA;GP6;IL17A
Carcinoma breast stage IV	18/392	0.0139422	0.231565	0	0	1.84306	7.87507	MMP1;EGF;REG1A;TPM1;FN1;HMGA2;CYP19A1;PTPRF;SELP;GJA1;MMRN1;EPCAM;CREB3L1;TIMP3;CSPG4;PROM1;WASF3;SASH1
Congestive heart failure	34/884	0.0139962	0.231565	0	0	1.54311	6.58747	RET;RYR2;SLC24A3;STC1;FASLG;ALOX12;RETN;FSTL1;MYLK;SLC6A4;PTGS1;DUOX1;GJA1;PRKAR2B;TIMP3;TNNI3;TRPC6;VWF;NOS2;MMP1;TPM1;GP6;SELP;DES;CTTN;MMRN1;NOS1AP;PKP2;LCN2;PDE3A;PDE5A;LPA;VCL;IL17A
Acute Erythroblastic Leukemia	12/224	0.0139974	0.231565	0	0	2.16002	9.22089	HEMGN;GFI1B;TAL1;FLT4;ITGA2B;HBE1;GP1BA;ERG;LPA;TFPI;GATA1;AQP1
Mental Disorders, Severe	3/20	0.0141128	0.231565	0	0	6.68322	28.475	TRPC6;XK;MAOA
Abnormality of abdomen morphology	3/20	0.0141128	0.231565	0	0	6.68322	28.475	GP9;GP1BB;GP1BA
Panic Attacks	3/20	0.0141128	0.231565	0	0	6.68322	28.475	MAOA;ADRA2A;SLC6A4
Depressive Symptoms	9/147	0.0143316	0.234358	0	0	2.48352	10.5433	OXTR;ADAMTS2;DAO;MAOA;TAL1;PROM1;CYP19A1;GATA1;SLC6A4
Channelopathies	5/56	0.0146547	0.238831	0	0	3.72089	15.7133	RYR2;PKP2;LGALS14;SCN1A;KCNJ3
Multiple Epiphyseal Dysplasia	4/37	0.0148509	0.240404	0	0	4.59566	19.3464	COMP;VWF;SOST;MATN3
Ovarian Hyperstimulation Syndrome	4/37	0.0148509	0.240404	0	0	4.59566	19.3464	VWF;CGA;F2;CYP19A1
Anxiety Disorders	18/396	0.0153083	0.243972	0	0	1.82317	7.61969	NLGN4Y;OXTR;CHRNA2;RBFOX3;MAOA;PROS1;FLT4;IGFBP2;ADRA2A;SLC6A4;FABP3;ADAMTS2;DAO;PDE10A;TAL1;CGA;PVALB;MFAP3L
Sicca Syndrome	6/78	0.015534	0.243972	0	0	3.16553	13.1835	RORC;FASLG;TFPI;CYP19A1;BMP6;SLC6A4
Sudden infant death syndrome	6/78	0.015534	0.243972	0	0	3.16553	13.1835	RYR2;GJA1;G6PC;MAOA;SCN1B;SLC6A4
Necrosis	5/57	0.0157324	0.243972	0	0	3.64915	15.1514	FABP3;SPARC;NOS2;FASLG;IL17A
Mean corpuscular hemoglobin concentration determination	7/101	0.0158464	0.243972	0	0	2.8311	11.7344	SPTA1;THRB;FNTB;GMPR;TRIM58;SPTB;HIST1H2AC
Congenital hypoplasia of lung	8/125	0.0159952	0.243972	0	0	2.60151	10.7585	RET;BMPER;EGF;NFIB;MYL2;FGF20;LCN2;FASLG
Adult-Onset Still Disease	3/21	0.0161547	0.243972	0	0	6.31161	26.0388	FASLG;CLU;IL17A
Hemiplegia	3/21	0.0161547	0.243972	0	0	6.31161	26.0388	F2;CGA;SCN1A
idiopathic epilepsy	3/21	0.0161547	0.243972	0	0	6.31161	26.0388	RBFOX3;SCN2A;SCN1A
Limited elbow extension	3/21	0.0161547	0.243972	0	0	6.31161	26.0388	COMP;GPC6;MATN3
Oculo-dento-digital syndrome	3/21	0.0161547	0.243972	0	0	6.31161	26.0388	GJA1;MMRN1;PTPN3
Takayasu Arteritis	4/38	0.0162675	0.243972	0	0	4.46027	18.37	SELP;NOS2;ITGB3;ITGA2B
Anti-Basement Membrane Glomerulonephritis	4/38	0.0162675	0.243972	0	0	4.46027	18.37	SELP;NOS2;CLU;IL17A
Chronic eosinophilic leukemia	4/38	0.0162675	0.243972	0	0	4.46027	18.37	P2RY12;SELP;PDGFRA;NOS2
End Stage Liver Disease	4/38	0.0162675	0.243972	0	0	4.46027	18.37	MAOA;PNPLA3;F2;CXCL5
Glioblastoma, IDH-Wildtype	6/79	0.0164559	0.243972	0	0	3.122	12.8223	PDGFRA;GJA1;IGFBP2;FN1;PROM1;PTGS1
Intervertebral Disc Degeneration	7/102	0.0166484	0.243972	0	0	2.80116	11.472	SPARC;ADAMTS1;MMP1;TIMP3;SOST;ASPN;MATN3
Left-Sided Heart Failure	8/126	0.0167076	0.243972	0	0	2.57933	10.5544	TGFB2;VWF;NOS2;PRKAR2B;RETN;PRKG1;MYLK;PTGS1
CARDIOMYOPATHY, DILATED, 1S	2/8	0.0168413	0.243972	0	0	12.6065	51.4838	DES;PKP2
Ritual compulsion	2/8	0.0168413	0.243972	0	0	12.6065	51.4838	MAOA;SLC6A4
Collagenopathy, type 2 alpha 1	2/8	0.0168413	0.243972	0	0	12.6065	51.4838	PRSS2;MATN3
Epilepsy, Frontal Lobe	2/8	0.0168413	0.243972	0	0	12.6065	51.4838	CHRNA2;SLC4A10
Supratentorial Neoplasms	2/8	0.0168413	0.243972	0	0	12.6065	51.4838	PDGFRA;GFAP
SPHEROCYTOSIS, HEREDITARY, 2	2/8	0.0168413	0.243972	0	0	12.6065	51.4838	GATA1;SPTB
Thrombotic thrombocytopenic purpura, acquired	2/8	0.0168413	0.243972	0	0	12.6065	51.4838	VWF;TNNI3
Uterine Diseases	2/8	0.0168413	0.243972	0	0	12.6065	51.4838	CGA;CYP19A1
Acute encephalopathy	2/8	0.0168413	0.243972	0	0	12.6065	51.4838	SLC19A3;SCN1A
Broad femoral neck	2/8	0.0168413	0.243972	0	0	12.6065	51.4838	COMP;MATN3
Endocardial Fibroelastosis	2/8	0.0168413	0.243972	0	0	12.6065	51.4838	ACTN2;NEBL
Fingernail dysplasia	2/8	0.0168413	0.243972	0	0	12.6065	51.4838	GJA1;SOST
Giant platelet (morphologic abnormality)	2/8	0.0168413	0.243972	0	0	12.6065	51.4838	ITGB3;ITGA2B
Hip pain	2/8	0.0168413	0.243972	0	0	12.6065	51.4838	PDGFRA;MATN3
Myocardial Stunning	2/8	0.0168413	0.243972	0	0	12.6065	51.4838	NOS2;TNNI3
Periosteal Disorder	2/8	0.0168413	0.243972	0	0	12.6065	51.4838	MMP1;ASPN
Premenstrual Dysphoric Disorder	2/8	0.0168413	0.243972	0	0	12.6065	51.4838	MAOA;SLC6A4
Mammary Neoplasms	78/2387	0.0171492	0.247688	0	0	1.32153	5.37309	RET;SPARC;THRB;TGFB1I1;ITGB3;CGB7;REG1A;MPL;FASLG;PCSK6;HOXC11;CLU;CXCL5;MYLK;AQP1;ROBO1;GJA1;ADAMTS1;CREB3L1;ADORA3;GPER1;TIMP3;RGS6;ABCC3;PDGFRA;LEFTY1;VWF;MMP1;ITGA2;MYEOV;IGFBP2;TPM1;DKK1;HOXB9;CTTN;MMRN1;MT1G;ACSBG1;PDE5A;S100A7;NTN4;STC1;ALOX12;HOXB13;TFPI;GATA1;CYP19A1;LTBP1;PTGS1;EPCAM;CALD1;PPP1R2C;SLC19A3;PROM1;CGA;WASF3;SASH1;KCNJ3;TGFB2;NOS2;EGF;ESRRB;FN1;VEGFC;HMGA2;PDZK1IP1;THAP10;B…
Dementia, Vascular	6/80	0.0174147	0.250772	0	0	3.07965	12.4739	PTCRA;EGF;FN1;LCN2;LPA;SLC6A4
Severe Sepsis	7/103	0.0174788	0.250945	0	0	2.77183	11.217	VWF;NOS2;LCN2;RETN;TFPI;MYLK;IL17A
Cerebrovascular Disorders	10/178	0.0176369	0.251329	0	0	2.26766	9.15626	SELP;TGFB2;LIPC;NOS2;MMP1;FLT4;RETN;LPA;F2;TUBA8
Autistic Disorder	27/677	0.0177354	0.251329	0	0	1.59652	6.43747	RYR2;OXTR;MAOB;MAOA;ITGB3;TPTE;PCSK6;CYP19A1;SLC6A4;ROBO1;GJA1;SH3TC2;HYDIN;SPX;NPTX2;GABRD;SCN1A;NLGN4Y;TRPC6;DNAAF3;NOS2;EGF;DAO;ERG;SCN2A;PVALB;IL17A
Sweet Syndrome	4/39	0.017766	0.251329	0	0	4.33261	17.4625	FASLG;TFPI;BMP6;SLC6A4
Alcohol consumption	4/39	0.017766	0.251329	0	0	4.33261	17.4625	GCKR;PDE3A;RAB6B;MYLK
Lymphatic Diseases	4/39	0.017766	0.251329	0	0	4.33261	17.4625	GJA1;FLT4;VEGFC;AQP1
Depressive disorder	29/741	0.0180289	0.254302	0	0	1.5667	6.29152	OXTR;CHRNA2;MAOB;MAOA;ITGB3;FASLG;CLU;SLC6A4;PTGS1;GJA1;ADAMTS2;EPCAM;FGF20;TNNI3;NLGN4Y;NOS2;INSRR;SLC4A10;ADRA2A;GFAP;DKK4;SELP;XK;DAO;TAL1;NOS1AP;PVALB;IL17A;F2RL3
Cirrhosis	19/433	0.0180873	0.254382	0	0	1.75732	7.05134	ABCC3;VWF;MMP1;EGF;FN1;F2;TFPI;DKK1;CLU;CYP19A1;ADRA2A;CXCL5;AQP1;BMPER;MMRN1;DDAH1;LCN2;PNPLA3;IL17A
Restrictive cardiomyopathy	3/22	0.0183534	0.255149	0	0	5.97911	23.9041	PDGFRA;DES;TNNI3
AIDS with Kaposi's sarcoma	3/22	0.0183534	0.255149	0	0	5.97911	23.9041	ABCC3;FLT4;VEGFC
Conduct Disorder	3/22	0.0183534	0.255149	0	0	5.97911	23.9041	GJA1;MAOA;SLC6A4
Impaired left ventricular function	3/22	0.0183534	0.255149	0	0	5.97911	23.9041	TGFB2;PRKG1;MYLK
Lobar Pneumonia	6/81	0.0184113	0.255218	0	0	3.03843	12.1379	LCN2;PPBP;TFPI;CXCL5;MYLK;IL17A
Adenoma	37/1000	0.0184674	0.255263	0	0	1.48243	5.9175	RET;FLT4;REG1A;FASLG;ALOX12;CLU;RAP1GAP;CXCL5;PTGS1;GJA1;PRKAR2B;EPCAM;FGF20;TIMP3;PROM1;PRKG1;SASH1;CALN1;ABCC3;G6PC;MUC17;MMP1;EGF;IGFBP2;FN1;HMGA2;PDZK1IP1;DKK1;DKK4;DES;NFIB;PARD3;SLCO2A1;GSTA1;LCN2;PVALB;IL17A
Pervasive Development Disorder	8/129	0.0189819	0.258652	0	0	2.51499	9.97011	OXTR;FABP3;NOS2;MAOA;ITGB3;SCN2A;GFAP;SLC6A4
Solid Neoplasm	32/840	0.0189831	0.258652	0	0	1.52496	6.04524	RET;FLT4;MPL;ALOX12;PCSK6;HOXB13;GATA1;ROBO1;GJA1;EPCAM;ADAMTS1;PROM1;CNMD;PDGFRA;TGFB2;VWF;EGF;IGFBP2;FN1;VEGFC;HMGA2;PDZK1IP1;GFAP;MYL4;CRYGD;DES;MMRN1;TNNT1;LCN2;CD248;ERG;FOLR1
Polycystic Ovary Syndrome	22/526	0.0190056	0.258652	0	0	1.67363	6.63264	PTCRA;TGFB2;SPARC;G6PC;GP1BB;MMP1;EGF;FLT4;IGFBP2;HMGA2;RETN;F2;DKK1;CYP19A1;BMP6;MMRN1;PRKAR2B;ADAMTS1;LCN2;TIMP3;CGA;PDLIM4
Tumor Initiation	12/234	0.0190737	0.258652	0	0	2.06165	8.163	SPARC;EPCAM;MMP1;EGF;ITGB3;FN1;HMGA2;ERG;PROM1;CYP19A1;RGS6;SCN1A
Migraine Disorders	14/290	0.0192	0.258652	0	0	1.93691	7.65633	RYR2;SLC24A3;VWF;NOS2;MAOA;F2;GATA1;CYP19A1;SLC6A4;DAO;EPCAM;PDE5A;PRKG1;SCN1A
Carotid Atherosclerosis	7/105	0.0192262	0.258652	0	0	2.71499	10.7282	MARCO;LIPC;MMP1;PNPLA3;FASLG;LPA;PCSK6
Ventricular arrhythmia	5/60	0.019279	0.258652	0	0	3.44957	13.6215	RYR2;GJA1;TPM1;NOS1AP;PKP2
Alzheimer's Disease	66/1982	0.019284	0.258652	0	0	1.34174	5.29785	RET;RYR2;FLT4;ITGB3;REG1A;STMN2;ELAVL4;FASLG;CLU;SLC6A4;NRGN;AQP1;GJA1;ADAMTS2;LIPC;BMPER;TIMP3;PRSS3;PTCRA;TRPC6;RBFOX3;VWF;MMP1;MMEL1;F2;DKK1;ADRA2A;CTTN;DDAH1;MAP1A;PDE5A;ERG;MASP1;LPA;PVALB;MAOB;MAOA;NTN4;STC1;ALOX12;GATA1;CYP19A1;PTGS1;RHD;SLC19A3;TNNI3;PROM1;GPC6;SLC14A2;TGFB2;OSBPL6;NOS2;EGF;FN1;AKR1C4;BMP6;GFAP;TREML1;SLC8A3;FABP3;XK;NFIB;LCN2;OSTN;IL17A;F2RL3
Pneumonia, Bacterial	4/40	0.0193476	0.258652	0	0	4.21204	16.6173	ITGB3;LCN2;F2;IL17A
Psychiatric symptom	4/40	0.0193476	0.258652	0	0	4.21204	16.6173	OXTR;MAOA;TAL1;SLC6A4
Hyperlipidemia, Familial Combined	6/82	0.0194462	0.258652	0	0	2.9983	11.8136	SELP;LIPC;IGFBP2;FN1;FASLG;LPA
Cholecystolithiasis	6/82	0.0194462	0.258652	0	0	2.9983	11.8136	ABCC3;GNA14;GCKR;GPER1;SLCO1A2;PNPLA3
insulinoma	10/181	0.0195734	0.258652	0	0	2.22753	8.76217	RET;GCKR;G6PC;EPCAM;EGF;PTPRN;REG1A;IGFBP2;STC1;KCNJ3
Adenoid Cystic Carcinoma	11/208	0.0197885	0.258652	0	0	2.12823	8.3483	GUCY1A1;SLC24A3;NOS2;NFIB;INSRR;IGFBP2;FN1;VEGFC;PROM1;IL17RD;AQP1
Primary Myelofibrosis	10/182	0.0202522	0.258652	0	0	2.21446	8.63528	SELP;RET;SPARC;MMRN1;SLCO2A1;MPL;FN1;HMGA2;GATA1;BMP6
Idiopathic Pulmonary Fibrosis	17/379	0.0202986	0.258652	0	0	1.7959	6.99896	SPARC;TTYH1;MMP1;ITGA2;FN1;STC1;FASLG;DKK1;LTBP1;PTGS1;COMP;MMRN1;TIMP3;HIST1H4I;LPA;IL17A;F2RL3
Myeloproliferative disease	13/264	0.0203575	0.258652	0	0	1.97635	7.69651	RET;PDGFRA;SPARC;G6PC;ITGA2B;FN1;MPL;CBLC;HMGA2;ALOX12;GP6;GATA1;PRKG1
Myxoid cyst	11/209	0.0204214	0.258652	0	0	2.11737	8.23905	RET;SUCNR1;NOS2;PRUNE2;STMN2;FN1;TIMP3;CGA;CLU;AQP1;GFAP
Depression, Bipolar	5/61	0.0205685	0.258652	0	0	3.3878	13.1582	MAOA;AKR1C4;PVALB;SLC6A4;GFAP
Retinal Vein Occlusion	3/23	0.0207098	0.258652	0	0	5.67986	22.0217	ITGA2;F2;AQP1
Schizophrenia, Childhood	3/23	0.0207098	0.258652	0	0	5.67986	22.0217	RYR2;GALNT4;STAC2
Antithrombin III Deficiency	3/23	0.0207098	0.258652	0	0	5.67986	22.0217	F2;CGA;LCT
Bullet vertebral body	3/23	0.0207098	0.258652	0	0	5.67986	22.0217	COMP;FN1;MATN3
Chronic glomerulonephritis	3/23	0.0207098	0.258652	0	0	5.67986	22.0217	TGFB2;EGF;FN1
cocaine use	3/23	0.0207098	0.258652	0	0	5.67986	22.0217	MAOA;SLC6A4;SCN1A
Fleck corneal dystrophy	3/23	0.0207098	0.258652	0	0	5.67986	22.0217	FN1;CLU;FOLR1
Ovoid vertebral bodies	3/23	0.0207098	0.258652	0	0	5.67986	22.0217	COMP;FN1;MATN3
Systemic Scleroderma	23/562	0.0209704	0.258652	0	0	1.63638	6.32402	PDGFRA;TGFB2;SPARC;VWF;NOS2;MMP1;EGF;ITGB3;ITGA2;FN1;RORC;PLOD2;DKK1;SLC6A4;COMP;SELP;IFNL1;MMRN1;TIMP3;MT1G;HIST1H4I;S100A7;IL17A
Glomerulonephritis	11/210	0.0210691	0.258652	0	0	2.10662	8.13144	SELP;DES;MMP1;EGF;TGFB1I1;ITGB3;ITGA2;FN1;LTBP1;PTGS1;IL17A
Sclerosing Epithelioid Fibrosarcoma	2/9	0.0212862	0.258652	0	0	10.805	41.5959	DES;CREB3L1
Small cell osteosarcoma	2/9	0.0212862	0.258652	0	0	10.805	41.5959	SPARC;CREB3L1
Somatization	2/9	0.0212862	0.258652	0	0	10.805	41.5959	TAL1;SLC6A4
Thick skull bones	2/9	0.0212862	0.258652	0	0	10.805	41.5959	GJA1;SOST
Abnormality of the intestine	2/9	0.0212862	0.258652	0	0	10.805	41.5959	RET;FGF20
von Willebrand's factor (lab test)	2/9	0.0212862	0.258652	0	0	10.805	41.5959	VWF;TSPAN9
Cerebral Thrombosis	2/9	0.0212862	0.258652	0	0	10.805	41.5959	VWF;F2
Cranial hyperostosis	2/9	0.0212862	0.258652	0	0	10.805	41.5959	GJA1;SOST
Delayed eruption of permanent teeth	2/9	0.0212862	0.258652	0	0	10.805	41.5959	GJA1;FAM20A
Diseases of mitral valve	2/9	0.0212862	0.258652	0	0	10.805	41.5959	GJA1;VWF
Elliptocytosis found	2/9	0.0212862	0.258652	0	0	10.805	41.5959	SPTA1;GATA1
Enlargement of skull bones	2/9	0.0212862	0.258652	0	0	10.805	41.5959	GJA1;SOST
Excessive growth of skull bones	2/9	0.0212862	0.258652	0	0	10.805	41.5959	GJA1;SOST
Glycogen storage disease type Ia	2/9	0.0212862	0.258652	0	0	10.805	41.5959	G6PC;VWF
Glycogen Storage Disease Type IV	2/9	0.0212862	0.258652	0	0	10.805	41.5959	DES;KCNJ3
Hypertrophy of cranial bones	2/9	0.0212862	0.258652	0	0	10.805	41.5959	GJA1;SOST
Moderate global developmental delay	2/9	0.0212862	0.258652	0	0	10.805	41.5959	EGF;TBX4
Nonketotic hypoglycemia	2/9	0.0212862	0.258652	0	0	10.805	41.5959	RET;FGF20
Obsessions	2/9	0.0212862	0.258652	0	0	10.805	41.5959	TAL1;SLC6A4
Hyperalgesia, Secondary	6/84	0.0216333	0.260897	0	0	2.92112	11.1982	SPARC;NOS2;ITGA2;ALOX12;PTGS1;GFAP
Thrombophilia	6/84	0.0216333	0.260897	0	0	2.92112	11.1982	VWF;ITGB3;PROS1;F2;LPA;TFPI
Allodynia	6/84	0.0216333	0.260897	0	0	2.92112	11.1982	SPARC;NOS2;ITGA2;ALOX12;PTGS1;GFAP
Attention deficit hyperactivity disorder	18/412	0.0218463	0.262231	0	0	1.74767	6.6826	OXTR;THRB;MAOB;NOS2;MAOA;GP1BB;NCAN;FN1;SLC4A10;ADRA2A;SLC6A4;PTPRD;GJA1;ADAMTS2;CFAP221;EPCAM;GPC6;PRKG1
Sarcoma	26/658	0.0218526	0.262231	0	0	1.57946	6.03897	RET;FLT4;REG1A;PLOD2;HIF3A;CLU;ACTG2;COMP;CREB3L1;EMILIN1;CNMD;ABCC3;PDGFRA;MPIG6B;NOS2;MMP1;EGF;IGFBP2;FN1;VEGFC;HMGA2;DES;AHRR;CSPG4;CD248;ERG
Phyllodes Tumor	5/62	0.0219131	0.262305	0	0	3.32819	12.7159	PDGFRA;SPARC;HMGA2;HOXB13;PRKG1
Mechanical Allodynia	7/108	0.0220711	0.263542	0	0	2.63394	10.0445	P2RY12;SPARC;NOS2;ITGA2;ALOX12;GFAP;PTGS1
Renal Cell Carcinoma	47/1348	0.0226099	0.269309	0	0	1.39754	5.29579	SPARC;THRB;REG1A;ITGA2B;PLOD2;FASLG;HIF3A;RETN;HOXB13;TFPI;HOXC11;CLU;RAP1GAP;PTGS1;AQP1;ROBO1;EPCAM;TIMP3;PROM1;AP1M2;ABCC3;TGFB2;G6PC;VWF;NOS2;UNC5B;MMP1;EGF;IGFBP2;INSRR;FN1;VEGFC;HMGA2;PPBP;F2;DKK1;BMP6;DKK4;XK;DES;MYL2;PARD3;LCN2;MT1G;MYL9;PVALB;VCL
Mixed cryoglobulinemia	4/42	0.0227649	0.269419	0	0	3.98995	15.0921	CRYGD;MPIG6B;FN1;CLU
Hip Dislocation, Congenital	6/85	0.0227867	0.269419	0	0	2.884	10.9061	COMP;ADAMTS2;HOXB9;TBX4;ASPN;MATN3
Hyperalgesia, Primary	6/85	0.0227867	0.269419	0	0	2.884	10.9061	SPARC;NOS2;ITGA2;ALOX12;PTGS1;GFAP
Retinal Diseases	16/355	0.0229599	0.26996	0	0	1.8035	6.80641	SPARC;NOS2;PROS1;FN1;VEGFC;ALOX12;NYX;DKK1;AQP1;ROBO1;GFAP;SELP;MMRN1;TIMP3;ERG;PROM1
Hyperalgesia, Thermal	7/109	0.0230808	0.26996	0	0	2.60798	9.82882	COMP;SPARC;NOS2;ITGA2;ALOX12;GFAP;PTGS1
Alcohol or Other Drugs use	3/24	0.0232241	0.26996	0	0	5.40912	20.3521	MAOA;ADRA2A;SLC6A4
Etat Marbre	3/24	0.0232241	0.26996	0	0	5.40912	20.3521	XK;FOLR1;SCN1A
Inattention	3/24	0.0232241	0.26996	0	0	5.40912	20.3521	GJA1;MAOA;ADRA2A
Ostium secundum atrial septal defect	3/24	0.0232241	0.26996	0	0	5.40912	20.3521	VWF;TBX20;F2
Ovarian Diseases	3/24	0.0232241	0.26996	0	0	5.40912	20.3521	EPCAM;CGA;CYP19A1
Metastatic Prostate Carcinoma	12/241	0.0233701	0.271004	0	0	1.99791	7.50473	SPARC;CAVIN1;EPCAM;EGF;PROS1;VEGFC;ERG;PRSS3;CLU;CYP19A1;BMP6;ASPN
Thyroid Neoplasm	20/476	0.023529	0.272192	0	0	1.67911	6.29586	RET;THRB;EGF;FLT4;FN1;STC1;VEGFC;HMGA2;FASLG;CLU;CYP19A1;RAP1GAP;SELP;DUOX1;MMRN1;LCN2;TIMP3;MT1G;PDE5A;PROM1
Fibrosarcoma	14/298	0.0235936	0.272286	0	0	1.88157	7.04983	RET;TGFB2;MMP1;EGF;ITGA2;FN1;VEGFC;GP6;CLU;GFAP;GJA1;CREB3L1;TPSAB1;IL17A
Triple Negative Breast Neoplasms	25/632	0.0239466	0.2757	0	0	1.58014	5.89698	RET;THRB;ITGB3;STC1;CLU;PTPRF;CXCL5;EPCAM;CREB3L1;GPER1;PPP1R2C;PROM1;PDLIM4;WASF3;PDGFRA;NOS2;EGF;ESRRB;FN1;HMGA2;DKK1;NFIB;TNNT1;LCN2;CSPG4
Hormone refractory prostate cancer	8/135	0.0241788	0.277051	0	0	2.39543	8.91647	DNAAF3;PROS1;TGFB1I1;IGFBP2;FN1;HIST1H4I;PROM1;CLU
Middle Cerebral Artery Occlusion	8/135	0.0241788	0.277051	0	0	2.39543	8.91647	SELP;GJA1;VWF;ADAMTS1;EGF;GFAP;IL17A;F2RL3
Dissection of aorta	4/43	0.0246024	0.279172	0	0	3.88744	14.4026	TGFB2;TIMP3;MYLK;IL17A
Erythrokeratoderma	4/43	0.0246024	0.279172	0	0	3.88744	14.4026	GJA1;DES;LIPH;SASH1
Flushing	4/43	0.0246024	0.279172	0	0	3.88744	14.4026	RET;VWF;TPSAB1;PTGS1
Myoclonic Epilepsy	4/43	0.0246024	0.279172	0	0	3.88744	14.4026	SLC1A6;SCN2A;FOLR1;SCN1A
Allergic Reaction	5/64	0.0247705	0.279172	0	0	3.21504	11.8896	SELP;PPBP;CXCL5;MYLK;IL17A
Ciliary Motility Disorders	5/64	0.0247705	0.279172	0	0	3.21504	11.8896	CFAP221;DNAAF3;HYDIN;RSPH9;AK7
Febrile Convulsions	5/64	0.0247705	0.279172	0	0	3.21504	11.8896	HEMGN;SCN2A;GABRD;SCN1B;SCN1A
Cholelithiasis	8/136	0.0251329	0.279172	0	0	2.3766	8.75437	ABCC3;GNA14;GCKR;NOS2;GPER1;GCGR;SLCO1A2;PNPLA3
Hemangiosarcoma	6/87	0.0252159	0.279172	0	0	2.8125	10.3508	RET;VWF;FLT4;GJA4;VEGFC;ERG
Secondary malignant neoplasm of bone	15/330	0.0253742	0.279172	0	0	1.81825	6.68029	SPARC;MMP1;EGF;ITGA2;ESRRB;FN1;DKK1;CYP19A1;BMP6;GJA1;CTTN;MMRN1;ADAMTS1;ITGBL1;PROM1
Cutaneous Melanoma	14/301	0.0254211	0.279172	0	0	1.86161	6.83616	RET;PDGFRA;NOS2;MMP1;EGF;REG1A;VEGFC;FASLG;TFPI;HOXC11;PPP1R2C;TIMP3;CSPG4;PROM1
Spondyloepimetaphyseal disorder	3/25	0.0258965	0.279172	0	0	5.16298	18.8637	COMP;COL10A1;MATN3
Astrocytosis	3/25	0.0258965	0.279172	0	0	5.16298	18.8637	ITGB3;ITGA2;GFAP
Cyanosis	3/25	0.0258965	0.279172	0	0	5.16298	18.8637	GJA1;TGFB2;SCN2A
Dyspepsia	3/25	0.0258965	0.279172	0	0	5.16298	18.8637	PTGS1;SLC6A4;IL17A
Hereditary macular dystrophy	3/25	0.0258965	0.279172	0	0	5.16298	18.8637	EGF;TIMP3;PROM1
androgen independent prostate cancer	9/163	0.0260949	0.279172	0	0	2.22366	8.10748	RET;NOS2;EGF;PROS1;GPER1;ERG;CLU;CXCL5;F2RL3
Hyalinosis, Systemic	2/10	0.0261579	0.279172	0	0	9.45388	34.4462	VWF;SLC6A4
Abnormal hemoglobin finding	2/10	0.0261579	0.279172	0	0	9.45388	34.4462	MPL;GATA1
Vaso-Occlusive Crisis	2/10	0.0261579	0.279172	0	0	9.45388	34.4462	SELP;ITGA2B
Amegakaryocytic thrombocytopenia	2/10	0.0261579	0.279172	0	0	9.45388	34.4462	MPL;GP6
cervical cancer metastasis	2/10	0.0261579	0.279172	0	0	9.45388	34.4462	LCN2;VEGFC
Chorea Acanthocytosis Syndrome	2/10	0.0261579	0.279172	0	0	9.45388	34.4462	SELP;XK
clinical depression	2/10	0.0261579	0.279172	0	0	9.45388	34.4462	MAOA;SLC6A4
Delinquent behavior	2/10	0.0261579	0.279172	0	0	9.45388	34.4462	MAOA;SLC6A4
Infection by Leishmania braziliensis	2/10	0.0261579	0.279172	0	0	9.45388	34.4462	MMP1;IL17A
Lymphangioma	2/10	0.0261579	0.279172	0	0	9.45388	34.4462	FLT4;VEGFC
Osteitis	2/10	0.0261579	0.279172	0	0	9.45388	34.4462	NOS2;IL17A
Pelvic Pain	2/10	0.0261579	0.279172	0	0	9.45388	34.4462	CYP19A1;IL17A
Primary hypercholesterolemia	2/10	0.0261579	0.279172	0	0	9.45388	34.4462	SELP;LPA
Pulmonary Veno-Occlusive Disease (disorder)	2/10	0.0261579	0.279172	0	0	9.45388	34.4462	ERG;SLC6A4
Skin Erosion	7/112	0.0263002	0.280071	0	0	2.53307	9.21577	COMP;CRYGD;SLC24A3;MMP1;ITGA2;NOS1AP;IL17A
Abnormality of the skeletal system	6/88	0.0264928	0.281033	0	0	2.77805	10.0868	GJA1;TGFB2;DES;FGF23;CNMD;RGS6
Major Depressive Disorder	21/513	0.026507	0.281033	0	0	1.63426	5.93292	OXTR;PTPRR;RBFOX3;MAOB;MAOA;EGF;NCAN;ITGA2B;IGFBP2;SLC1A6;ADRA2A;SLC6A4;CDH7;GFAP;NRGN;GJA1;TAL1;PROM1;MORC1;PVALB;WASF3
Gastroesophageal reflux disease	12/246	0.0268486	0.28403	0	0	1.95471	7.07124	DKK4;RET;ADAMTS2;SPARC;COL13A1;NOS2;MMP1;EGF;DKK1;GABRD;MEIS2;SHROOM4
Hamartoma Syndrome, Multiple	8/138	0.0271195	0.286268	0	0	2.33979	8.4408	RET;GJA1;VWF;MAOA;EGF;LCN2;FSTL1;IL17A
Tactile Allodynia	6/89	0.0278119	0.290239	0	0	2.74444	9.83139	SPARC;NOS2;ITGA2;ALOX12;PTGS1;GFAP
Acute Kidney Insufficiency	6/89	0.0278119	0.290239	0	0	2.74444	9.83139	VWF;NOS2;GSTA1;LCN2;CLU;FSTL1
Hemophilia A	6/89	0.0278119	0.290239	0	0	2.74444	9.83139	SELP;VWF;TAL1;GP1BA;F2;TFPI
Osteoarthrosis Deformans	6/89	0.0278119	0.290239	0	0	2.74444	9.83139	COMP;PLOD2;CLU;ASPN;MATN3;BMP6
Paroxysmal atrial fibrillation	5/66	0.0278567	0.290239	0	0	3.10931	11.1335	RYR2;DES;VWF;NEBL;SCN1B
Proliferative vitreoretinopathy	5/66	0.0278567	0.290239	0	0	3.10931	11.1335	TGFB2;EGF;FN1;ROBO1;GFAP
Pain	20/485	0.0279442	0.290523	0	0	1.64583	5.88804	P2RY12;OXTR;MAOA;MMP1;EGF;ASAP2;PCSK6;CYP19A1;ADRA2A;SLC6A4;PTGS1;AQP1;COMP;DAO;ABLIM3;TAL1;SCN2A;LPA;KCNJ3;IL17A
Ischemic stroke	17/394	0.0281256	0.291781	0	0	1.72309	6.15327	P2RY12;VWF;MMP1;ITGB3;ITGA2;ITGA2B;TTC7B;ALOX12;GP6;F2;PTGS1;SELP;DUOX1;MMRN1;GJA4;LPA;IL17A
Cholangiocarcinoma	19/455	0.0283132	0.293096	0	0	1.66673	5.94093	ABCC3;SHC2;TGFB2;NOS2;MAOA;MMP1;EGF;FLT4;TPM1;VEGFC;FASLG;CXCL5;AQP1;EPCAM;LCN2;TIMP3;PROM1;PRSS2;PTPN3
Atypical Teratoid Rhabdoid Tumor	4/45	0.0285392	0.293595	0	0	3.69743	13.1498	EGF;HMGA2;PROM1;RHD
Endometrial Stromal Sarcoma	4/45	0.0285392	0.293595	0	0	3.69743	13.1498	PDGFRA;DES;CALD1;CYP19A1
Acne Vulgaris	3/26	0.0287265	0.293595	0	0	4.93825	17.5305	CYP19A1;IL17A;S100A7
Carotid Artery Plaque	3/26	0.0287265	0.293595	0	0	4.93825	17.5305	P2RY12;NOS2;ITGB3
Epidermolysis Bullosa Simplex	3/26	0.0287265	0.293595	0	0	4.93825	17.5305	DES;FN1;GFAP
Fatty acid measurement	3/26	0.0287265	0.293595	0	0	4.93825	17.5305	GCKR;MYRF;TRIM58
Schistosomiasis	5/67	0.0294872	0.298836	0	0	3.059	10.7793	SPARC;THRB;NOS2;TIMP3;PRKG1
Uremia	5/67	0.0294872	0.298836	0	0	3.059	10.7793	SPARC;TRPC6;NOS2;PROS1;FGF23
Cerebral Hemorrhage	5/67	0.0294872	0.298836	0	0	3.059	10.7793	RET;ITGB3;PROS1;ITGA2B;TUBB1
Cervical Adenocarcinoma	5/67	0.0294872	0.298836	0	0	3.059	10.7793	VIL1;EGF;FN1;TIMP3;PTGS1
Hyperactive behavior	27/709	0.0296481	0.299838	0	0	1.51902	5.34446	RYR2;OXTR;MAOA;RETN;SLC6A4;GJA1;EPCAM;GPER1;PROM1;RGS6;SCN1A;VWF;NOS2;EGF;GP1BA;TAAR1;DKK1;ADRA2A;SHROOM4;SELP;FABP3;DES;PDE10A;NFIB;SLCO2A1;LPA;IL17A
Follicular thyroid carcinoma	9/167	0.0298705	0.300826	0	0	2.16691	7.60777	RET;DUOX1;THRB;MMP1;EGF;MT1G;HMGA2;VEGFC;CYP19A1
Irritable Bowel Syndrome	9/167	0.0298705	0.300826	0	0	2.16691	7.60777	FN1;PRSS3;TPSAB1;F2;LCT;NKX2-3;ADRA2A;SLC6A4;F2RL3
Refractive Errors	4/46	0.0306398	0.303543	0	0	3.60921	12.5797	PTPRR;SLC14A2;SERPINI2;DKK1
Dysautonomia, Familial	4/46	0.0306398	0.303543	0	0	3.60921	12.5797	MAOA;STMN2;RBM24;SLC6A4
Infiltrating Cervical Carcinoma	4/46	0.0306398	0.303543	0	0	3.60921	12.5797	PTPRR;MMP1;VEGFC;CLU
Obstructive nephropathy	4/46	0.0306398	0.303543	0	0	3.60921	12.5797	GJA1;EGF;FN1;DKK1
Leishmaniasis	5/68	0.0311766	0.303543	0	0	3.01029	10.44	NOS2;REG1A;MPL;AQP1;IL17A
CARDIOMYOPATHY, FAMILIAL RESTRICTIVE, 1 (disorder)	2/11	0.0314315	0.303543	0	0	8.40302	29.074	DES;TNNI3
Right ventricular cardiomyopathy	2/11	0.0314315	0.303543	0	0	8.40302	29.074	RYR2;PKP2
Rotator cuff syndrome	2/11	0.0314315	0.303543	0	0	8.40302	29.074	MMP1;SASH1
Depressive episode, unspecified	2/11	0.0314315	0.303543	0	0	8.40302	29.074	GFAP;SLC6A4
Sexual Dysfunction	2/11	0.0314315	0.303543	0	0	8.40302	29.074	PDE5A;SLC6A4
Nephrogenic Diabetes Insipidus, Type I	2/11	0.0314315	0.303543	0	0	8.40302	29.074	OXTR;VWF
AROMATASE EXCESS SYNDROME	2/11	0.0314315	0.303543	0	0	8.40302	29.074	EGF;CYP19A1
Arterial thrombosis	2/11	0.0314315	0.303543	0	0	8.40302	29.074	PROS1;MPL
Choledochal Cyst	2/11	0.0314315	0.303543	0	0	8.40302	29.074	REG1A;AQP1
Eccrine dermal cylindroma	2/11	0.0314315	0.303543	0	0	8.40302	29.074	NFIB;FN1
Fetal polyuria	2/11	0.0314315	0.303543	0	0	8.40302	29.074	RET;FGF20
Multiple Endocrine Neoplasia Type 2b	2/11	0.0314315	0.303543	0	0	8.40302	29.074	RET;CNMD
Myxopapillary ependymoma	2/11	0.0314315	0.303543	0	0	8.40302	29.074	PDGFRA;HOXB13
Potter's facies	2/11	0.0314315	0.303543	0	0	8.40302	29.074	RET;FGF20
Pyogenic granuloma	2/11	0.0314315	0.303543	0	0	8.40302	29.074	NOS2;FLT4
Short femoral neck	3/27	0.0317135	0.303543	0	0	4.73225	16.331	COMP;FN1;MATN3
Night blindness, congenital stationary	3/27	0.0317135	0.303543	0	0	4.73225	16.331	GNAZ;ERG;NYX
Corneal Diseases	3/27	0.0317135	0.303543	0	0	4.73225	16.331	DES;GFAP;IL17A
Leg Ulcer	3/27	0.0317135	0.303543	0	0	4.73225	16.331	COMP;GJA1;F2
Mixed Oligodendroglioma-Astrocytoma	3/27	0.0317135	0.303543	0	0	4.73225	16.331	MMP1;IGFBP2;GFAP
Hyperhomocysteinemia	7/117	0.0323228	0.308762	0	0	2.41731	8.29616	DES;DDAH1;PDE5A;LPA;F2;LCT;FOLR1
Liver Cirrhosis	26/683	0.0325296	0.310124	0	0	1.51735	5.19783	SPARC;COL13A1;PLOD2;RETN;TFPI;CLU;CXCL5;AQP1;TIMP3;PROM1;ABCC3;PDGFRA;VWF;MMP1;EGF;IGFBP2;FN1;MMEL1;F2;SELP;DDAH1;MMRN1;LCN2;PNPLA3;PDE5A;IL17A
Hypertension, Renovascular	4/47	0.0328292	0.310525	0	0	3.52509	12.0433	GJA1;SUCNR1;FN1;PTGS1
Cholestasis of pregnancy	4/47	0.0328292	0.310525	0	0	3.52509	12.0433	ABCC3;OXTR;PNPLA3;ACTG2
Colonic Polyps	4/47	0.0328292	0.310525	0	0	3.52509	12.0433	NOS2;EGF;IGFBP2;DKK1
Diabetic Foot	4/47	0.0328292	0.310525	0	0	3.52509	12.0433	TGFB2;EGF;TIMP3;LPA
Joint laxity	6/93	0.0335191	0.316231	0	0	2.61772	8.88883	RET;COMP;ADAMTS2;HOXB9;FN1;GATA1
Ventricular Septal Defects	11/226	0.0335941	0.316231	0	0	1.94823	6.61113	RYR2;GJA1;FABP3;GP1BB;TBX20;FN1;VEGFC;MASP1;LEFTY2;GPC6;MEIS2
Erectile dysfunction	7/118	0.033629	0.316231	0	0	2.39541	8.1261	GJA1;GUCY1A1;GUCY1B1;NOS2;PDE3A;PDE5A;PRKG1
Pain, Postoperative	3/28	0.0348564	0.325867	0	0	4.54272	15.2477	MAOB;MAOA;SLC6A4
Hereditary spherocytosis	3/28	0.0348564	0.325867	0	0	4.54272	15.2477	SPTA1;SPTB;AQP1
Hyperemia	3/28	0.0348564	0.325867	0	0	4.54272	15.2477	P2RY12;LIPC;NOS2
Hyperalgesia	7/119	0.03497	0.326296	0	0	2.3739	7.96031	SPARC;NOS2;ITGA2;ALOX12;PRSS3;GFAP;PTGS1
Psoriasis	30/818	0.0350796	0.326687	0	0	1.46148	4.89614	MYRF;PROS1;FLT4;REG1A;RORC;FASLG;ALOX12;ASAP2;AQP1;DUOX1;SPATA48;IFNL1;LURAP1L;TIMP3;FGF23;RGS6;GCKR;TRPC6;CAVIN1;NOS2;EGF;FN1;IL36G;DKK1;LCN2;PDE3A;SPATA18;LPA;S100A7;IL17A
Gastric ulcer	6/95	0.036637	0.337525	0	0	2.55863	8.46062	OXTR;NOS2;EGF;FN1;PTGS1;IL17A
Gambling, Pathological	2/12	0.0370829	0.337525	0	0	7.56233	24.9148	MAOB;MAOA
Social Anxiety	2/12	0.0370829	0.337525	0	0	7.56233	24.9148	OXTR;SLC6A4
Thrombophilia, hereditary	2/12	0.0370829	0.337525	0	0	7.56233	24.9148	F2;LPA
Abdominal Neoplasms	2/12	0.0370829	0.337525	0	0	7.56233	24.9148	CD248;FSTL1
Acanthocytosis	2/12	0.0370829	0.337525	0	0	7.56233	24.9148	XK;GATA1
Violence	2/12	0.0370829	0.337525	0	0	7.56233	24.9148	MAOA;SLC6A4
Amaurosis Fugax	2/12	0.0370829	0.337525	0	0	7.56233	24.9148	MMP1;MPL
Female Genital Diseases	2/12	0.0370829	0.337525	0	0	7.56233	24.9148	CYP19A1;S100A7
Hemarthrosis	2/12	0.0370829	0.337525	0	0	7.56233	24.9148	VWF;F2
Ichthyosis Bullosa of Siemens	2/12	0.0370829	0.337525	0	0	7.56233	24.9148	LCT;SLC6A4
Intracranial Arteriovenous Malformation	2/12	0.0370829	0.337525	0	0	7.56233	24.9148	ITGB5;ITGB3
Airway Obstruction	4/49	0.0374756	0.340457	0	0	3.36807	11.061	ADAMTS1;MMP1;TIMP3;TFPI
Hyalinosis, Segmental Glomerular	3/29	0.0381539	0.343386	0	0	4.36778	14.2657	TRPC6;NOS2;FN1
Alveolar Bone Loss	3/29	0.0381539	0.343386	0	0	4.36778	14.2657	SELP;SPARC;IL17A
Chronic Kidney Insufficiency	3/29	0.0381539	0.343386	0	0	4.36778	14.2657	LCN2;RETN;LPA
Collagen Diseases	3/29	0.0381539	0.343386	0	0	4.36778	14.2657	VIL1;DES;ITGA2
Phenylketonurias	3/29	0.0381539	0.343386	0	0	4.36778	14.2657	MAOB;CGA;GFAP
Anemia, Sickle Cell	11/231	0.0384081	0.344233	0	0	1.90346	6.2043	SPTA1;SELP;MPIG6B;VWF;HBE1;FN1;PDE5A;PPBP;SCN2A;F2;RHD
Varying degree of multiple fractures	5/72	0.0385335	0.344233	0	0	2.82999	9.21509	FN1;PLOD2;DKK1;GATA1;FGF23
Frequent fractures	5/72	0.0385335	0.344233	0	0	2.82999	9.21509	FN1;PLOD2;DKK1;GATA1;FGF23
Increased fracture rate	5/72	0.0385335	0.344233	0	0	2.82999	9.21509	FN1;PLOD2;DKK1;GATA1;FGF23
Metastasis from malignant tumor of prostate	11/232	0.0394258	0.351552	0	0	1.89475	6.12635	SPARC;CAVIN1;EPCAM;EGF;PROS1;VEGFC;ERG;PRSS3;CYP19A1;BMP6;ASPN
Leishmaniasis, Cutaneous	4/50	0.0399331	0.354128	0	0	3.29469	10.6107	NOS2;FASLG;CXCL5;IL17A
Nephrosis	4/50	0.0399331	0.354128	0	0	3.29469	10.6107	TRPC6;DES;LGALSL;F2
Gilles de la Tourette syndrome	6/97	0.0399348	0.354128	0	0	2.50214	8.05816	MAOA;NTN4;LCT;ADRA2A;LHX8;SLC6A4
Fractures, Multiple	5/73	0.0405245	0.35804	0	0	2.78823	8.93864	FN1;PLOD2;DKK1;GATA1;FGF23
Photosensitivity of skin	5/73	0.0405245	0.35804	0	0	2.78823	8.93864	GJA1;SCN2A;GATA1;SCN1B;SCN1A
Age related macular degeneration	16/382	0.0407974	0.358384	0	0	1.6681	5.33647	SUCNR1;MMP1;EGF;FLT4;STC1;VEGFC;BMP6;ROBO1;LIPC;PNPLA3;LCN2;COL10A1;TIMP3;PROM1;IL17A;OSBP2
Mild cognitive disorder	8/150	0.0413511	0.358384	0	0	2.14073	6.81965	RYR2;CRYGD;TGFB2;LCN2;MMEL1;PRSS3;CLU;GFAP
Renal Insufficiency	12/263	0.0414949	0.358384	0	0	1.82071	5.79383	SELP;G6PC;VWF;NOS2;FN1;PNPLA3;LCN2;HMGA2;FAM20A;RETN;LPA;FGF23
Pheochromocytoma, Extra-Adrenal	3/30	0.0416046	0.358384	0	0	4.20579	13.3725	RET;MAOB;MAOA
Tendinopathy	3/30	0.0416046	0.358384	0	0	4.20579	13.3725	NOS2;MMP1;BMP6
Acute Chest Syndrome	3/30	0.0416046	0.358384	0	0	4.20579	13.3725	P2RY12;NOS2;INSRR
Bone necrosis	3/30	0.0416046	0.358384	0	0	4.20579	13.3725	TFPI;BMP6;IL17A
Childhood Rhabdomyosarcoma	3/30	0.0416046	0.358384	0	0	4.20579	13.3725	IGFBP2;HMGA2;RHD
familial atrial fibrillation	3/30	0.0416046	0.358384	0	0	4.20579	13.3725	DES;VWF;NEBL
Persistent atrial fibrillation	3/30	0.0416046	0.358384	0	0	4.20579	13.3725	DES;VWF;NEBL
Dyschezia	9/178	0.0421828	0.358384	0	0	2.02472	6.40973	RET;PDGFRA;THRB;DES;CAVIN1;GP1BB;MMP1;EPCAM;GABRD
Necrotizing enterocolitis in fetus OR newborn	5/74	0.0425767	0.358384	0	0	2.74768	8.67291	TGFB2;NOS2;EGF;RORC;IL17A
Primary Sj??gren's syndrome	8/151	0.0427242	0.358384	0	0	2.12565	6.70217	FLT4;REG1A;VEGFC;FASLG;ACSBG1;AKR1C4;PTGS1;IL17A
DISORGANIZATION, MOUSE, HOMOLOG OF	2/13	0.0430893	0.358384	0	0	6.87449	21.6167	GATA1;SCN1A
Secondary malignant neoplasm of skin	2/13	0.0430893	0.358384	0	0	6.87449	21.6167	TGFB2;CSPG4
Small epiphyses	2/13	0.0430893	0.358384	0	0	6.87449	21.6167	COMP;MATN3
MYOPATHY, MYOFIBRILLAR, DESMIN-RELATED	2/13	0.0430893	0.358384	0	0	6.87449	21.6167	DES;GFAP
Strudwick syndrome	2/13	0.0430893	0.358384	0	0	6.87449	21.6167	FN1;COL10A1
Tendinosis	2/13	0.0430893	0.358384	0	0	6.87449	21.6167	FN1;TIMP3
Transformed migraine	2/13	0.0430893	0.358384	0	0	6.87449	21.6167	MAOA;SLC6A4
Trophoblastic Neoplasms	2/13	0.0430893	0.358384	0	0	6.87449	21.6167	EGF;DKK1
Akinetic-Rigid Variant of Huntington Disease	2/13	0.0430893	0.358384	0	0	6.87449	21.6167	MAOB;MAOA
Axenfeld-Rieger syndrome	2/13	0.0430893	0.358384	0	0	6.87449	21.6167	GJA1;EGF
Cartilage Diseases	2/13	0.0430893	0.358384	0	0	6.87449	21.6167	COMP;COL10A1
Congenital emphysema	2/13	0.0430893	0.358384	0	0	6.87449	21.6167	IL17A;S100A7
Diaphyseal thickening	2/13	0.0430893	0.358384	0	0	6.87449	21.6167	COL10A1;SOST
Dysthymic Disorder	2/13	0.0430893	0.358384	0	0	6.87449	21.6167	MAOA;SLC6A4
Extramedullary Plasmacytoma	2/13	0.0430893	0.358384	0	0	6.87449	21.6167	SPARC;FN1
Familial Epilepsies	2/13	0.0430893	0.358384	0	0	6.87449	21.6167	SCN1B;SCN1A
Hyperactive deep tendon reflexes	2/13	0.0430893	0.358384	0	0	6.87449	21.6167	GJA1;EGF
Irregular epiphyses	2/13	0.0430893	0.358384	0	0	6.87449	21.6167	COMP;MATN3
Juvenile Huntington Disease	2/13	0.0430893	0.358384	0	0	6.87449	21.6167	MAOB;MAOA
Neoplastic Processes	2/13	0.0430893	0.358384	0	0	6.87449	21.6167	HMGA2;ERG
Paraparesis	2/13	0.0430893	0.358384	0	0	6.87449	21.6167	GJA1;SLC19A3
Aortic Aneurysm, Thoracic	6/99	0.043415	0.360471	0	0	2.44808	7.6795	TGFB2;FN1;TIMP3;EMILIN1;PRKG1;MYLK
Aneurysm	8/152	0.0441272	0.365755	0	0	2.11078	6.58708	MMRN1;MMP1;PKP2;FN1;LCN2;TIMP3;RETN;IL17A
Congenital anemia	10/208	0.0444952	0.368173	0	0	1.92108	5.97913	SPTA1;PDGFRA;MPIG6B;ITGB3;ITGA2B;TUBB1;HBE1;CBLC;GATA1;PRKG1
Parasitic Diseases	4/52	0.045117	0.36914	0	0	3.15708	9.78221	MARCO;NOS2;ITGA2;DKK1
Diagnosis, Psychiatric	3/31	0.0452066	0.36914	0	0	4.05538	12.5575	TRPC6;XK;MAOA
AIDS-Associated Nephropathy	3/31	0.0452066	0.36914	0	0	4.05538	12.5575	LCN2;GPR1;DKK1
Deformity of limb	3/31	0.0452066	0.36914	0	0	4.05538	12.5575	GJA1;MASP1;FGF23
Longevity	3/31	0.0452066	0.36914	0	0	4.05538	12.5575	MYEOV;LHFPL6;FAM189A1
Protein C Deficiency	3/31	0.0452066	0.36914	0	0	4.05538	12.5575	DNAAF3;F2;LPA
Pulmonary Eosinophilia	3/31	0.0452066	0.36914	0	0	4.05538	12.5575	CPA3;P2RY12;IL17A
Small cell carcinoma of lung	25/673	0.0452243	0.36914	0	0	1.47695	4.57281	RET;OXTR;THRB;REG1A;ELAVL4;FSTL1;ROBO1;SPTA1;TIMP3;PROM1;CGA;RGS6;ABCC3;SLC14A2;TGFB2;MMP1;EGF;IGFBP2;FN1;VEGFC;PTPRD;VIL1;ASXL3;CD248;ERG
Laryngeal Squamous Cell Carcinoma	7/126	0.0453509	0.369549	0	0	2.23345	6.90878	PTPRD;GJA1;MYCT1;MMP1;GPER1;FN1;STC1
Chronic kidney disease stage 5	16/388	0.0458362	0.372335	0	0	1.64068	5.05768	ABCC3;GCKR;TGFB2;TRPC6;VWF;NOS2;FN1;RETN;F2;TFPI;LIPC;LCN2;TNNI3;LPA;FGF23;IL17A
Fibrosis, Liver	21/545	0.0458473	0.372335	0	0	1.53187	4.7219	PDGFRA;TGFB2;GCKR;SPARC;MMP1;EGF;IGFBP2;STMN2;FN1;PLOD2;MMEL1;RETN;F2;CLU;ROBO1;MMRN1;ADAMTS1;LCN2;PNPLA3;MASP1;IL17A
Idiopathic pulmonary arterial hypertension	13/297	0.0459476	0.372523	0	0	1.74371	5.37105	PDGFRA;TRPC6;NOS2;EGF;FLT4;TBX4;AQP1;SLC6A4;GJA1;MMRN1;PDE5A;PROM1;F2RL3
Varicosity	5/76	0.0468659	0.375574	0	0	2.67	8.17145	DES;MMP1;ITGB3;TIMP3;GFAP
Interstitial lung fibrosis	7/127	0.0469789	0.375574	0	0	2.21472	6.77275	SPARC;DES;EGF;TPM1;FN1;TAAR1;IL17A
Hypercholesterolemia, Familial	8/154	0.0470233	0.375574	0	0	2.08165	6.36385	COMP;SELP;LIPC;MMP1;TNNT1;EGF;ITGB3;LPA
Hematocrit procedure	6/101	0.0470795	0.375574	0	0	2.39629	7.32287	GCKR;LIPC;DNAH2;MYRF;HYDIN;PNPLA3
Uterine Corpus Cancer	22/579	0.0472854	0.375574	0	0	1.51015	4.60832	SLC14A2;SPARC;MMP1;EGF;FLT4;IGFBP2;ESRRB;STC1;HOXB13;FSTL1;CYP19A1;RAP1GAP;AQP1;EPCAM;ADAMTS1;ARMC3;GPER1;LCN2;PROM1;CGA;IL17A;F2RL3
Nephrotic Syndrome	9/182	0.0473998	0.375574	0	0	1.97749	6.02965	LIPC;TRPC6;MMP1;LGALSL;FN1;PDE5A;LPA;TFPI;CLU
Neuroblastoma	55/1698	0.0483624	0.375574	0	0	1.29264	3.91545	RET;SPARC;FLT4;REG1A;ITGA2B;STMN2;ELAVL4;FASLG;PCSK6;HOXC11;CLU;PTPRF;SLC6A4;NRGN;SCN1A;ABCC3;PDGFRA;G6PC;ITGA2;MYEOV;IGFBP2;INSRR;DKK1;MMRN1;PVALB;SLC24A3;MAOB;MAOA;PRUNE2;ALOX12;RHD;PPP1R2C;PROM1;CGA;NPTX2;RAB6B;WASF3;KCNJ3;TGFB2;NOS2;EGF;FN1;VEGFC;HMGA2;MEIS2;GFAP;PTPRD;FABP3;DES;NFIB;ASXL3;NOVA2;FAM163A;CD248;F2RL3
Aplastic Anemia	8/155	0.0485169	0.375574	0	0	2.06739	6.25559	NOS2;TAL1;EGF;ITGB3;ITGA2B;MPL;FASLG;CXCL5
Neoplasm Invasiveness	9/183	0.048768	0.375574	0	0	1.96603	5.93874	NOS2;ADAMTS1;MMP1;EGF;FN1;HMGA2;TIMP3;HOXB13;MYLK
MICROPHTHALMIA, SYNDROMIC 7	3/32	0.0489579	0.375574	0	0	3.91534	11.8118	RET;ERG;ARHGAP6
Myopathies, Nemaline	3/32	0.0489579	0.375574	0	0	3.91534	11.8118	DES;TNNT1;TPM1
Hallopeau-Siemens Disease	3/32	0.0489579	0.375574	0	0	3.91534	11.8118	EGF;MMP1;FN1
Intestinal Obstruction	3/32	0.0489579	0.375574	0	0	3.91534	11.8118	RET;PDGFRA;SLC6A14
Superficial ulcer	5/77	0.0491032	0.375574	0	0	2.63279	7.93477	CRYGD;SLC24A3;MMP1;ITGA2;IL17A
Recurrent paroxysmal headache	2/14	0.0494285	0.375574	0	0	6.30129	18.9494	RET;DKK1
Depressive Disorder, Treatment-Resistant	2/14	0.0494285	0.375574	0	0	6.30129	18.9494	MAOA;SLC6A4
Histiocytoma, Angiomatoid Fibrous	2/14	0.0494285	0.375574	0	0	6.30129	18.9494	DES;ERG
Short extremities	2/14	0.0494285	0.375574	0	0	6.30129	18.9494	COL10A1;MATN3
Huntington Disease, Late Onset	2/14	0.0494285	0.375574	0	0	6.30129	18.9494	MAOB;MAOA
Small earlobe	2/14	0.0494285	0.375574	0	0	6.30129	18.9494	GP1BB;PTPRF
Takotsubo Cardiomyopathy	2/14	0.0494285	0.375574	0	0	6.30129	18.9494	VWF;LPA
Testicular Diseases	2/14	0.0494285	0.375574	0	0	6.30129	18.9494	GJA1;FASLG
Testicular Hydrocele	2/14	0.0494285	0.375574	0	0	6.30129	18.9494	FLT4;VEGFC
Thrombocytopenic purpura	2/14	0.0494285	0.375574	0	0	6.30129	18.9494	VWF;IL17A
Abnormality of the thyroid gland	2/14	0.0494285	0.375574	0	0	6.30129	18.9494	THRB;MMEL1
Uterine Polyp	2/14	0.0494285	0.375574	0	0	6.30129	18.9494	HMGA2;CYP19A1
Venous Engorgement	2/14	0.0494285	0.375574	0	0	6.30129	18.9494	LIPC;NOS2
Active Hyperemia	2/14	0.0494285	0.375574	0	0	6.30129	18.9494	LIPC;NOS2
Atherosclerotic occlusive disease	2/14	0.0494285	0.375574	0	0	6.30129	18.9494	F2;LPA
Delayed epiphyseal ossification	2/14	0.0494285	0.375574	0	0	6.30129	18.9494	COMP;CYP19A1
Delayed maturation of end part of long bone	2/14	0.0494285	0.375574	0	0	6.30129	18.9494	COMP;CYP19A1
Depressed mood	2/14	0.0494285	0.375574	0	0	6.30129	18.9494	SELP;SLC6A4
Desmoplastic melanoma	2/14	0.0494285	0.375574	0	0	6.30129	18.9494	RET;CLU
First myocardial infarction	2/14	0.0494285	0.375574	0	0	6.30129	18.9494	VWF;F2
Fulminant Hepatic Failure with Cerebral Edema	2/14	0.0494285	0.375574	0	0	6.30129	18.9494	MAOB;MAOA
Hepatic Stupor	2/14	0.0494285	0.375574	0	0	6.30129	18.9494	MAOB;MAOA
Homocysteinemia	2/14	0.0494285	0.375574	0	0	6.30129	18.9494	F2;LPA
Purpura Fulminans	2/14	0.0494285	0.375574	0	0	6.30129	18.9494	DNAAF3;F2
Reactive Hyperemia	2/14	0.0494285	0.375574	0	0	6.30129	18.9494	LIPC;NOS2
Chondrosarcoma	11/241	0.0494381	0.375574	0	0	1.81975	5.47206	COMP;TGFB2;ADAMTS2;MMP1;ITGB3;HMGA2;DKK1;CNMD;MATN3;BMP6;GFAP
Malignant neoplasm of prostate	98/3239	0.0500066	0.379295	0	0	1.21688	3.6453	SPARC;PROS1;REG1A;RORC;CLU;ACRBP;MYLK;AQP1;GJA1;PRSS3;PRSS2;CPA3;PDGFRA;IGFBP2;DKK1;TOM1L1;HOXB9;PARD3;MT1G;ERG;MASP1;SPATA18;LPA;VCL;S100A7;MAOA;STC1;ALOX12;HOXB13;GATA1;CYP19A1;CALD1;PPP1R2C;PROM1;CGA;FGF23;SLC14A2;TGFB2;ESRRB;FN1;HMGA2;BMP6;MARCO;SLCO1A2;LCN2;RET;PTPRR;TGFB1I1;FLT4;ITGB3;FASLG;PCSK6;PTPRF;CXCL5;NRGN;ROBO1;ADAMTS1;PRY;GPER1;TIMP3;SOST;ABCC3;PCYT1B;TRPC6;MMP1;ITGA2;ELOVL7;MMEL1;…
early pregnancy	7/129	0.0503457	0.381244	0	0	2.17819	6.51027	GJA1;EGF;PTPRN;F2;DKK1;SLC6A4;RHD
Hemophilia, NOS	4/54	0.0506587	0.381244	0	0	3.03049	9.03887	VWF;TAL1;F2;TFPI
Autistic behavior	4/54	0.0506587	0.381244	0	0	3.03049	9.03887	NLGN4Y;MAOA;MEIS2;SCN1A
Diabetic Cardiomyopathies	4/54	0.0506587	0.381244	0	0	3.03049	9.03887	RYR2;GJA1;MAOA;FN1
Drug Withdrawal Symptoms	4/54	0.0506587	0.381244	0	0	3.03049	9.03887	NOS2;CHRM5;NPTX2;SLC6A4
Hyperglycemia	19/488	0.0510733	0.383766	0	0	1.54677	4.60085	P2RY12;GCKR;TRPC6;SPARC;G6PC;VWF;NOS2;PTPRN;GCGR;REG1A;FN1;VEGFC;RETN;TFPI;DKK1;MYLK;SELP;PNPLA3;SLC38A4
Peripheral Vascular Diseases	5/78	0.0514025	0.385639	0	0	2.59659	7.70685	P2RY12;LIPC;MPL;F2;LPA
Trigeminal Neuralgia	3/33	0.0528562	0.393552	0	0	3.78463	11.1275	CLU;SLC6A4;GFAP
Disproportionate short-limb short stature	3/33	0.0528562	0.393552	0	0	3.78463	11.1275	COMP;GPC6;MATN3
High altitude pulmonary edema	3/33	0.0528562	0.393552	0	0	3.78463	11.1275	GUCY1A1;VWF;TIMP3
Primary Lesion	3/33	0.0528562	0.393552	0	0	3.78463	11.1275	RET;FN1;PROM1
Tonic Seizures	6/104	0.0529256	0.393552	0	0	2.32258	6.82575	SLC8A3;NOS2;SCN2A;CLU;PVALB;SCN1A
Non-alcoholic Fatty Liver Disease	14/334	0.0529578	0.393552	0	0	1.66676	4.89738	GCKR;COL13A1;MMP1;NCAN;TGFB1I1;IGFBP2;LGALS14;RETN;F2;SELP;GSTA1;PNPLA3;FGF20;IL17A
Respiratory Distress Syndrome, Adult	9/186	0.0530283	0.393552	0	0	1.9324	5.67533	EGF;PROS1;LCN2;FASLG;LCT;TFPI;AQP1;MYLK;IL17A
Restenosis	10/215	0.0534309	0.394486	0	0	1.85481	5.43343	P2RY12;SELP;MMRN1;NOS2;MMP1;EGF;ITGB3;ITGA2B;LPA;TFPI
Atherogenesis	4/55	0.0535631	0.394486	0	0	2.97091	8.69555	NOS2;MMP1;FASLG;LPA
Bone pain	4/55	0.0535631	0.394486	0	0	2.97091	8.69555	SLCO2A1;DKK1;CYP19A1;FGF23
Brugada Syndrome (disorder)	4/55	0.0535631	0.394486	0	0	2.97091	8.69555	NOS1AP;PKP2;SCN1B;VCL
Ganglioneuroma	4/55	0.0535631	0.394486	0	0	2.97091	8.69555	RET;FLT4;VEGFC;GFAP
Premature Obstetric Labor	6/105	0.0549679	0.403343	0	0	2.299	6.6694	MYL4;EGF;F2;CXCL5;PTGS1;F2RL3
Short middle phalanx of the 5th finger	2/15	0.0560795	0.403343	0	0	5.81628	16.7566	GJA1;GATA1
Trichomonas Infections	2/15	0.0560795	0.403343	0	0	5.81628	16.7566	ACTN2;WASF3
Urinary Stress Incontinence	2/15	0.0560795	0.403343	0	0	5.81628	16.7566	MMRN1;LTBP1
Body Temperature Changes	2/15	0.0560795	0.403343	0	0	5.81628	16.7566	RET;PTGS1
Brachydactyly type A3	2/15	0.0560795	0.403343	0	0	5.81628	16.7566	GJA1;GATA1
Budd-Chiari Syndrome	2/15	0.0560795	0.403343	0	0	5.81628	16.7566	STMN2;F2
Congenital hypoplasia of femur	2/15	0.0560795	0.403343	0	0	5.81628	16.7566	PLOD2;TBX4
Congenital thrombocytopenia	2/15	0.0560795	0.403343	0	0	5.81628	16.7566	MPL;GATA1
Congenital Thrombotic Thrombocytopenic Purpura	2/15	0.0560795	0.403343	0	0	5.81628	16.7566	VWF;TFPI
Gastroschisis	2/15	0.0560795	0.403343	0	0	5.81628	16.7566	NOS2;F2
Hepatic Coma	2/15	0.0560795	0.403343	0	0	5.81628	16.7566	MAOB;MAOA
Hepatic Vein Thrombosis	2/15	0.0560795	0.403343	0	0	5.81628	16.7566	STMN2;F2
Progesterone Resistance	2/15	0.0560795	0.403343	0	0	5.81628	16.7566	TGFB1I1;CREB3L1
Dyslexia	5/80	0.056187	0.403343	0	0	2.52708	7.27565	SHC2;PCSK6;CYP19A1;NRGN;ROBO1
Lordosis	5/80	0.056187	0.403343	0	0	2.52708	7.27565	RET;COMP;CAVIN1;FN1;MASP1
Prion Diseases	5/80	0.056187	0.403343	0	0	2.52708	7.27565	TGFB2;STMN2;CLU;PVALB;SPRN
Secondary malignant neoplasm of pancreas	3/34	0.0568993	0.406039	0	0	3.66236	10.498	SPARC;MMRN1;EGF
Angle Closure Glaucoma	3/34	0.0568993	0.406039	0	0	3.66236	10.498	SPARC;CLU;RGS6
Generalized Anxiety Disorder	3/34	0.0568993	0.406039	0	0	3.66236	10.498	GJA1;MAOA;SLC6A4
prostatitis	3/34	0.0568993	0.406039	0	0	3.66236	10.498	NOS2;GPER1;IL17A
Congenital Heart Defects	12/277	0.0571612	0.407305	0	0	1.72327	4.93178	RET;RYR2;GJA1;FABP3;TGFB2;DES;GP1BB;TPM1;TBX20;FGF20;FOLR1;SLC6A4
Connective Tissue Diseases	5/81	0.0586723	0.416841	0	0	2.4937	7.07162	MMRN1;MMP1;PLOD2;EMILIN1;TPSAB1
Insulin Resistance	5/81	0.0586723	0.416841	0	0	2.4937	7.07162	LIPC;CAVIN1;IGFBP2;RETN;CYP19A1
Sepsis	20/529	0.0589379	0.418112	0	0	1.50008	4.24714	VWF;NOS2;MMP1;FN1;ACOD1;FASLG;ALOX12;RETN;F2;TFPI;MYLK;AQP1;TREML1;SELP;MARCO;GJA4;LCN2;SCN1A;IL17A;F2RL3
Alcohol abuse	6/107	0.0591939	0.419312	0	0	2.25324	6.36977	MAOA;NCAN;FN1;F2;SLC6A4;IL17A
Sentinel node (disorder)	4/57	0.0596371	0.421214	0	0	2.85851	8.0595	EPCAM;EGF;FLT4;VEGFC
Carotid Artery Diseases	4/57	0.0596371	0.421214	0	0	2.85851	8.0595	LIPC;MMRN1;FASLG;LPA
Neoplasm, Residual	10/220	0.0604942	0.422834	0	0	1.81018	5.07794	ADAMTS2;XK;TAL1;TNNT1;EPCAM;FN1;STC1;FASLG;ERG;GATA1
Transient Ischemic Attack	9/191	0.0606553	0.422834	0	0	1.87883	5.26551	GJA1;TRPC6;VWF;ADAMTS1;MMP1;ITGB3;GP1BA;F2;LTBP1
Prostate Cancer, Hereditary, 7	3/35	0.0610844	0.422834	0	0	3.54773	9.91766	CAVIN1;EGF;PROS1
Ventricular Fibrillation	3/35	0.0610844	0.422834	0	0	3.54773	9.91766	SELP;GJA1;SCN1B
Limb defects	3/35	0.0610844	0.422834	0	0	3.54773	9.91766	GJA1;LPA;DKK1
PARAGANGLIOMA AND GASTRIC STROMAL SARCOMA	3/35	0.0610844	0.422834	0	0	3.54773	9.91766	PDGFRA;CGA;PROM1
Malignant neoplasm of tongue	5/82	0.0612194	0.422834	0	0	2.46119	6.87482	EPCAM;EGF;PROS1;HMGA2;FASLG
Septicemia	18/468	0.0619669	0.422834	0	0	1.52569	4.24318	VWF;NOS2;MMP1;ACOD1;FASLG;RETN;F2;TFPI;MYLK;AQP1;TREML1;SELP;MARCO;GJA4;LCN2;SCN1A;IL17A;F2RL3
Substance Withdrawal Syndrome	4/58	0.0628057	0.422834	0	0	2.80543	7.76461	NOS2;CHRM5;NPTX2;SLC6A4
Congenital aneurysm of ascending aorta	4/58	0.0628057	0.422834	0	0	2.80543	7.76461	ADAMTS2;TGFB2;PRKG1;MYLK
Sacroiliitis	2/16	0.0630219	0.422834	0	0	5.40055	14.9286	SOST;DKK1
Glioblastoma, IDH-Mutant	2/16	0.0630219	0.422834	0	0	5.40055	14.9286	PDGFRA;TIMP3
Leukodystrophy, Metachromatic	2/16	0.0630219	0.422834	0	0	5.40055	14.9286	PRKG1;SLC6A4
social stress	2/16	0.0630219	0.422834	0	0	5.40055	14.9286	OXTR;SLC6A4
Other specified forms of pleural effusion, except tuberculous	2/16	0.0630219	0.422834	0	0	5.40055	14.9286	NOS2;IL17A
Phobia, Social	2/16	0.0630219	0.422834	0	0	5.40055	14.9286	OXTR;SLC6A4
Sudden loss of muscle tone	2/16	0.0630219	0.422834	0	0	5.40055	14.9286	SCN1B;SCN1A
SPHEROCYTOSIS, TYPE 1 (disorder)	2/16	0.0630219	0.422834	0	0	5.40055	14.9286	SPTA1;PDE5A
Thinking and speaking disturbances	2/16	0.0630219	0.422834	0	0	5.40055	14.9286	CLU;SLC6A4
Trifunctional Protein Deficiency With Myopathy And Neuropathy	2/16	0.0630219	0.422834	0	0	5.40055	14.9286	PRKG1;TUBA8
Tumor thrombus	2/16	0.0630219	0.422834	0	0	5.40055	14.9286	EPCAM;FN1
Achalasia	2/16	0.0630219	0.422834	0	0	5.40055	14.9286	GUCY1A1;NOS2
Vitamin K Deficiency	2/16	0.0630219	0.422834	0	0	5.40055	14.9286	PROS1;F2
Cervical Disc Degenerative Disorder	2/16	0.0630219	0.422834	0	0	5.40055	14.9286	MMP1;COL10A1
Chronic rhinitis	2/16	0.0630219	0.422834	0	0	5.40055	14.9286	NOS2;RSPH9
Common Cold	2/16	0.0630219	0.422834	0	0	5.40055	14.9286	SELP;NOS2
Disorder of skeletal muscle	2/16	0.0630219	0.422834	0	0	5.40055	14.9286	DES;TPM1
Familial benign neonatal epilepsy	2/16	0.0630219	0.422834	0	0	5.40055	14.9286	SCN2A;SCN1B
Hypotonic seizures	2/16	0.0630219	0.422834	0	0	5.40055	14.9286	SCN1B;SCN1A
Other anxiety states	2/16	0.0630219	0.422834	0	0	5.40055	14.9286	ADRA2A;SLC6A4
Paroxysmal familial ventricular fibrillation	2/16	0.0630219	0.422834	0	0	5.40055	14.9286	RYR2;PKP2
Preleukemia	2/16	0.0630219	0.422834	0	0	5.40055	14.9286	MPL;GATA1
Prothrombin G20210A mutation	2/16	0.0630219	0.422834	0	0	5.40055	14.9286	F2;LPA
Pyle metaphyseal dysplasia	2/16	0.0630219	0.422834	0	0	5.40055	14.9286	GJA1;COL10A1
Pyruvate Dehydrogenase Complex Deficiency Disease	2/16	0.0630219	0.422834	0	0	5.40055	14.9286	REG1A;PPP1R2C
Reading Disabilities	2/16	0.0630219	0.422834	0	0	5.40055	14.9286	SHC2;ROBO1
Prostatic Neoplasms	50/1554	0.0635871	0.425586	0	0	1.27988	3.52652	SPARC;TGFB1I1;PROS1;FLT4;ITGB3;FASLG;CLU;ACRBP;CXCL5;ROBO1;GJA1;ADAMTS1;TIMP3;SOST;PRSS3;PRSS2;PDGFRA;MMP1;ITGA2;IGFBP2;ANO7;IL17RD;DKK1;TOM1L1;HOXB9;MMRN1;PARD3;ERG;SPATA18;MAOA;ALOX12;HOXB13;CYP19A1;EPCAM;CGA;GPR158;WASF3;TGFB2;ZNF185;EGF;ESRRB;FN1;VEGFC;PDZK1IP1;MEIS2;BMP6;GSTA1;LCN2;TJP3;F2RL3
Convulsive Seizures	6/109	0.0636085	0.425586	0	0	2.20926	6.08653	SLC8A3;NOS2;ERG;CLU;PVALB;SCN1A
MRSA - Methicillin resistant Staphylococcus aureus infection	5/83	0.0638284	0.426465	0	0	2.42951	6.68494	VWF;FN1;ASAP2;PPBP;IL17A
Periodontal Diseases	7/137	0.0653108	0.43402	0	0	2.0433	5.57535	CRYGD;MMP1;FN1;TIMP3;FAM20A;CLU;IL17A
Pruritus	7/137	0.0653108	0.43402	0	0	2.0433	5.57535	PDGFRA;MMP1;MPL;PNPLA3;MMEL1;TPSAB1;PTPN3
Avellino corneal dystrophy	3/36	0.065409	0.43402	0	0	3.44004	9.38133	MMRN1;FN1;GATA1
Inflammatory Myofibroblastic Tumor	3/36	0.065409	0.43402	0	0	3.44004	9.38133	PDGFRA;DES;FN1
Ocular Hypertension	3/36	0.065409	0.43402	0	0	3.44004	9.38133	NOS2;MMP1;GPR158
Borderline Personality Disorder	6/110	0.0658865	0.435949	0	0	2.1879	5.95071	OXTR;PDE10A;MAOB;MAOA;PVALB;SLC6A4
Post-Traumatic Stress Disorder	6/110	0.0658865	0.435949	0	0	2.1879	5.95071	OXTR;ADAMTS2;FLT4;NOS1AP;ALOX12;SLC6A4
SVEINSSON CHORIORETINAL ATROPHY	4/59	0.0660611	0.435949	0	0	2.75428	7.48386	EGF;ERG;RETN;CXCL5
Waddling gait	4/59	0.0660611	0.435949	0	0	2.75428	7.48386	COMP;FN1;COL10A1;MATN3
Colorectal Neoplasms	36/1073	0.06644	0.437641	0	0	1.33132	3.6098	RET;SPARC;FLT4;REG1A;STC1;FASLG;ALOX12;RETN;HOXB13;CLU;CXCL5;PTGS1;CDH7;ROBO1;GJA1;EPCAM;ADAMTS1;ADORA3;FGF20;TIMP3;PROM1;CGA;PRSS2;ABCC3;PDGFRA;NOS2;MMP1;EGF;SLC6A14;VEGFC;DKK1;DKK4;PTPRD;CTTN;LCT;FOLR1
Venous Thromboembolism	5/84	0.0664989	0.437641	0	0	2.39864	6.50167	SELP;PROS1;FN1;F2;TFPI
Malignant neoplasm of thyroid	19/505	0.066871	0.437752	0	0	1.49133	4.03403	RET;THRB;EGF;FN1;STC1;VEGFC;PDZK1IP1;DKK1;CLU;CYP19A1;RAP1GAP;MMRN1;EPCAM;LCN2;TIMP3;MT1G;PDE5A;PROM1;LPA
Osteoporosis	17/441	0.0671361	0.437752	0	0	1.52832	4.12803	SPARC;G6PC;CAVIN1;MMP1;PLOD2;ALOX12;DKK1;CYP19A1;PTPRF;FABP3;ADAMTS2;MT1G;SOST;LCT;GPC6;PDLIM4;VCL
ovarian neoplasm	32/938	0.0675231	0.437752	0	0	1.35287	3.64637	SPARC;THRB;PROS1;FLT4;ITGB3;MPL;FASLG;PCSK6;HOXB13;CLU;CYP19A1;ACRBP;LTBP1;PTGS1;AQP1;GJA1;EPCAM;PPP1R2C;ABCC3;PDGFRA;NOS2;MMP1;EGF;IGFBP2;FN1;HMGA2;HOXB9;CTTN;LPA;FOLR1;S100A7;IL17A
Malignant neoplasm of urinary bladder	38/1144	0.0679968	0.437752	0	0	1.31816	3.5436	SPARC;NCAN;FASLG;HOXB13;TFPI;CLU;CXCL5;MYLK;PTGS1;GJA1;EPCAM;CALD1;CREB3L1;TIMP3;PRSS3;PROM1;SLC38A3;WASF3;RGS6;ABCC3;PDGFRA;TGFB2;DNAAF3;NOS2;UNC5B;MMP1;EGF;FN1;VEGFC;HMGA2;AKR1C4;SMC1B;CTTN;GSTA1;LCN2;LPA;S100A7;IL17A
Recurrent tumor	14/347	0.0680006	0.437752	0	0	1.60061	4.30281	PDGFRA;EGF;REG1A;VEGFC;HOXB13;CLU;CXCL5;LCN2;TIMP3;ERG;PROM1;SCN1A;IL17A;PTPN3
Gastrointestinal Carcinoid Tumor	10/225	0.0681381	0.437752	0	0	1.76763	4.74823	SPARC;TAL1;EPCAM;MMP1;EGF;GPER1;PPP1R2C;TIMP3;CGA;RAB6B
Malnutrition	10/225	0.0681381	0.437752	0	0	1.76763	4.74823	MAOB;VWF;MAOA;SLCO2A1;LCN2;ACSBG1;GP6;LPA;LCT;WASF3
Kartagener Syndrome	6/111	0.0682118	0.437752	0	0	2.16696	5.81857	CFAP221;DNAAF3;HYDIN;RSPH9;AKR1C4;AK7
Carcinoma, Papillary	9/196	0.0689509	0.437752	0	0	1.82812	4.88905	RET;THRB;EPCAM;EGF;FLT4;FN1;VEGFC;HMGA2;CLU
Cicatrix, Hypertrophic	5/85	0.069231	0.437752	0	0	2.36853	6.3247	MMRN1;MMP1;EGF;TGFB1I1;FN1
Ankylosing spondylitis	14/348	0.069264	0.437752	0	0	1.59573	4.26033	GCKR;SPARC;MYRF;NOS2;RORC;VEGFC;ASAP2;BMP6;AQP1;SPATA48;IFNL1;LURAP1L;CREB3L1;IL17A
Hepatitis	13/317	0.0693975	0.437752	0	0	1.62729	4.34146	TGFB2;SPARC;NOS2;HBE1;FASLG;CYP19A1;ROBO1;PTGS1;SELP;IFNL1;LCN2;PROM1;IL17A
Factor V Leiden mutation	4/60	0.0694027	0.437752	0	0	2.70496	7.21637	VWF;MMRN1;LPA;TFPI
Post-Traumatic Osteoporosis	4/60	0.0694027	0.437752	0	0	2.70496	7.21637	CYP19A1;PDLIM4;GPC6;VCL
Prostate carcinoma	94/3145	0.0696185	0.437752	0	0	1.19684	3.18925	RET;PTPRR;SPARC;TGFB1I1;PROS1;FLT4;REG1A;RORC;FASLG;PCSK6;CLU;PTPRF;CXCL5;MYLK;NRGN;AQP1;ROBO1;GJA1;ADAMTS1;PRY;GPER1;TIMP3;SOST;PRSS3;PRSS2;CPA3;PTCRA;ABCC3;PDGFRA;PCYT1B;TRPC6;UNC5B;MMP1;ITGA2;IGFBP2;ELOVL7;MMEL1;ANO7;IL17RD;DKK1;ASPN;CTTN;MMRN1;PARD3;MT1G;ERG;MASP1;LCT;LPA;VCL;S100A7;MAOA;PRUNE2;STC1;ALOX12;PKD1L3;HOXB13;TFPI;GATA1;FSTL1;CYP19A1;PTGS1;DUOX1;NWD1;EPCAM;CALD1;PPP1R2C;PROM1;CGA;F…
Glomerulonephritis, Membranoproliferative	3/37	0.06987	0.437752	0	0	3.33869	8.88466	SPARC;VWF;FN1
Abscess	3/37	0.06987	0.437752	0	0	3.33869	8.88466	GJA1;FN1;IL17A
Fuchs Endothelial Dystrophy	3/37	0.06987	0.437752	0	0	3.33869	8.88466	MMRN1;FN1;CLU
Macular dystrophy	3/37	0.06987	0.437752	0	0	3.33869	8.88466	EGF;TIMP3;PROM1
Chronic Kidney Diseases	15/380	0.0700096	0.437752	0	0	1.56508	4.16175	P2RY12;GCKR;TRPC6;VWF;MMP1;ITGA2;RETN;PTGS1;GJA1;MMRN1;DDAH1;LCN2;CD248;LPA;FGF23
Color Blindness, Blue	2/17	0.0702363	0.437752	0	0	5.04026	13.3864	FMO1;ERG
Neurofibromatosis, Type 3, mixed central and peripheral	2/17	0.0702363	0.437752	0	0	5.04026	13.3864	EPCAM;BMP6
Spermatogenic Failure, Nonobstructive, Y-Linked	2/17	0.0702363	0.437752	0	0	5.04026	13.3864	RPS4Y2;PRY
Thick craniofacial bones	2/17	0.0702363	0.437752	0	0	5.04026	13.3864	GJA1;SOST
Alagille Syndrome	2/17	0.0702363	0.437752	0	0	5.04026	13.3864	EGF;SLC6A4
Alcohol problem	2/17	0.0702363	0.437752	0	0	5.04026	13.3864	MAOA;SLC6A4
Cranial nerve palsies	2/17	0.0702363	0.437752	0	0	5.04026	13.3864	SOST;DKK1
Craniofacial hyperostosis	2/17	0.0702363	0.437752	0	0	5.04026	13.3864	GJA1;SOST
Dysesthesia	2/17	0.0702363	0.437752	0	0	5.04026	13.3864	SCN2A;DKK1
Enlargement of craniofacial bones	2/17	0.0702363	0.437752	0	0	5.04026	13.3864	GJA1;SOST
Hypertrophy of craniofacial bones	2/17	0.0702363	0.437752	0	0	5.04026	13.3864	GJA1;SOST
Lobomycosis	2/17	0.0702363	0.437752	0	0	5.04026	13.3864	RORC;IL17A
Lofgrens syndrome	2/17	0.0702363	0.437752	0	0	5.04026	13.3864	TGFB2;IL17A
Meconium Aspiration Syndrome	2/17	0.0702363	0.437752	0	0	5.04026	13.3864	NOS2;PTGS1
Melnick-Needles Syndrome	2/17	0.0702363	0.437752	0	0	5.04026	13.3864	RET;SOST
Multiple congenital anomalies	2/17	0.0702363	0.437752	0	0	5.04026	13.3864	GPER1;LEFTY2
Myoepithelioma	2/17	0.0702363	0.437752	0	0	5.04026	13.3864	HMGA2;GFAP
Neonatal Deformity	2/17	0.0702363	0.437752	0	0	5.04026	13.3864	RET;DYNC1I1
Occlusive vascular disease	2/17	0.0702363	0.437752	0	0	5.04026	13.3864	ITGB3;MPL
Parasitic infection	2/17	0.0702363	0.437752	0	0	5.04026	13.3864	NOS2;DKK1
Portal vein thrombosis	2/17	0.0702363	0.437752	0	0	5.04026	13.3864	VWF;F2
Uric acid measurement (procedure)	6/112	0.0705841	0.438221	0	0	2.1464	5.69	GCKR;SLC14A2;RBFOX3;NEBL;INSRR;HIST1H1T
Bronchiectasis	6/112	0.0705841	0.438221	0	0	2.1464	5.69	DNAAF3;NOS2;MMP1;HYDIN;RSPH9;IL17A
Cholera	6/112	0.0705841	0.438221	0	0	2.1464	5.69	PCYT1B;CAVIN1;EGF;PROM1;CYP19A1;GFAP
Tuberous Sclerosis	9/197	0.070691	0.43832	0	0	1.8183	4.81747	GJA1;EGF;RORC;VEGFC;HMGA2;RAB6B;RGS6;RAP1GAP;IL17A
Cholangitis, Sclerosing	7/140	0.071547	0.443059	0	0	1.9969	5.26664	SPATA48;GCKR;MYRF;NOS2;RORC;MMEL1;ASAP2
Malaria, Cerebral	5/86	0.0720242	0.445339	0	0	2.33917	6.15378	TGFB2;VWF;NOS2;MMP1;IL17A
Myeloid Leukemia, Chronic	30/876	0.0720999	0.445339	0	0	1.35706	3.56865	RET;SPARC;ITGB3;MPL;PLOD2;FASLG;GATA1;PTGS1;RHD;PROM1;PDLIM4;RGS6;PDGFRA;CAVIN1;EGF;ITGA2;FN1;HMGA2;GP1BA;PPBP;SELP;GFI1B;XK;TAL1;SLCO1A2;LCN2;HIST1H4I;ERG;OSBP2;IL17A
Congenital clubfoot	9/198	0.0724582	0.44698	0	0	1.80859	4.74708	RET;DES;BMPER;TPM1;SLCO2A1;PLOD2;HOXC11;TBX4;SHROOM4
MYELOPROLIFERATIVE SYNDROME, TRANSIENT	4/61	0.0728296	0.448125	0	0	2.65736	6.96132	ITGA2B;MPL;ERG;GATA1
Leukoplakia	4/61	0.0728296	0.448125	0	0	2.65736	6.96132	DES;CTTN;NOS2;GFAP
Malignant neoplasm of endometrium	21/577	0.0738036	0.45354	0	0	1.44127	3.75644	SLC14A2;SPARC;MMP1;EGF;FLT4;IGFBP2;STC1;HOXB13;FSTL1;CYP19A1;RAP1GAP;AQP1;EPCAM;ADAMTS1;ARMC3;GPER1;LCN2;PROM1;CGA;IL17A;F2RL3
Myopathy	16/415	0.0739802	0.454047	0	0	1.52749	3.97752	RET;COLEC12;RYR2;CAVIN1;MAOA;TPM1;SPTB;GFAP;FABP3;CNNM1;DES;TNNT1;CALD1;MYL2;MYF6;TNNI3
Arthritis, Reactive	3/38	0.0744645	0.454705	0	0	3.24314	8.42383	MARCO;FN1;IL17A
Septic Shock	3/38	0.0744645	0.454705	0	0	3.24314	8.42383	NOS2;VWF;AQP1
Genu varum	3/38	0.0744645	0.454705	0	0	3.24314	8.42383	COMP;COL10A1;MATN3
Milroy Disease	3/38	0.0744645	0.454705	0	0	3.24314	8.42383	GJA1;FLT4;VEGFC
Dental caries	8/170	0.0746489	0.455254	0	0	1.87451	4.86427	GJA1;ACTN2;GP1BB;MMP1;PROM1;PDZK1IP1;CXCL5;GFAP
Cardiomyopathies	18/480	0.0747742	0.455443	0	0	1.48513	3.85135	RYR2;NOS2;ACTN2;MMP1;TPM1;FASLG;GJA1;DES;MYL2;PPP1R2C;TBX20;PKP2;TNNI3;PDE5A;MYL9;SCN1B;RGS6;VCL
Myocardial Ischemia	17/448	0.0751045	0.456878	0	0	1.50294	3.89093	RYR2;GCKR;SPARC;VWF;NOS2;VEGFC;F2;TFPI;SELP;UTS2B;GJA1;FABP3;DES;GJA4;GSTA1;LCT;LPA
Gingival Diseases	6/114	0.0754699	0.45737	0	0	2.10644	5.44308	CRYGD;MMP1;FN1;TIMP3;FAM20A;CLU
Intracranial Aneurysm	6/114	0.0754699	0.45737	0	0	2.10644	5.44308	NOS2;PRDM6;FN1;TIMP3;LPA;IL17A
Obsessive-Compulsive Disorder	6/114	0.0754699	0.45737	0	0	2.10644	5.44308	OXTR;XK;MAOA;LCT;MEIS2;SLC6A4
Vascular inflammations	7/142	0.0758944	0.459366	0	0	1.96712	5.07204	BMPER;VWF;LCN2;TIMP3;RETN;ROBO1;IL17A
Osteomyelitis	4/62	0.0763411	0.461491	0	0	2.61141	6.71798	MMP1;ITGA2;SLCO2A1;FN1
Keloid	8/171	0.0766433	0.462537	0	0	1.86291	4.78506	COMP;TGFB2;MMRN1;MMP1;TPM1;FN1;FASLG;ASPN
Brain Neoplasms	23/646	0.0767059	0.462537	0	0	1.40947	3.61919	RET;ABCC3;PDGFRA;SPARC;G6PC;NOS2;TTYH1;EGF;IGFBP2;FN1;HMGA2;FASLG;TFPI;DKK1;CLU;GFAP;GJA1;FABP3;MYL2;PPP1R2C;CD248;PROM1;ZNF521
ECTODERMAL DYSPLASIA 10B, HYPOHIDROTIC/HAIR/TOOTH TYPE, AUTOSOMAL RECESSIVE	2/18	0.077704	0.462771	0	0	4.725	12.0717	EGF;FN1
ECTODERMAL DYSPLASIA 11B, HYPOHIDROTIC/HAIR/TOOTH TYPE, AUTOSOMAL RECESSIVE	2/18	0.077704	0.462771	0	0	4.725	12.0717	EGF;FN1
Alexander Disease	2/18	0.077704	0.462771	0	0	4.725	12.0717	DES;GFAP
Congenital hernia of foramen of Bochdalek	2/18	0.077704	0.462771	0	0	4.725	12.0717	DES;FREM1
Congenital hernia of foramen of Morgagni	2/18	0.077704	0.462771	0	0	4.725	12.0717	DES;FREM1
Degeneration of lumbar intervertebral disc	2/18	0.077704	0.462771	0	0	4.725	12.0717	GPC6;ASPN
Diastrophic dysplasia	2/18	0.077704	0.462771	0	0	4.725	12.0717	COMP;FN1
Dysseborrheic dermatitis	2/18	0.077704	0.462771	0	0	4.725	12.0717	GP1BB;SLCO2A1
Increased IgM level	2/18	0.077704	0.462771	0	0	4.725	12.0717	FASLG;MMEL1
Low Back Pain	2/18	0.077704	0.462771	0	0	4.725	12.0717	SPARC;MMP1
Cardiac Arrest	9/201	0.0779231	0.463289	0	0	1.78005	4.54275	SELP;RYR2;NOS2;ITGA2B;NOS1AP;PKP2;TIMP3;SCN2A;IL17A
Epileptic drop attack	6/115	0.0779831	0.463289	0	0	2.087	5.32449	SLC8A3;NOS2;CLU;SCN1B;PVALB;SCN1A
Streptococcal pneumonia	3/39	0.0791893	0.466434	0	0	3.15289	7.99545	LCN2;PPBP;TFPI
Abnormal cortical bone morphology	3/39	0.0791893	0.466434	0	0	3.15289	7.99545	GJA1;SLCO2A1;SOST
Adenocarcinoma of rectum	3/39	0.0791893	0.466434	0	0	3.15289	7.99545	PPP1R2C;FN1;TNNI3
Disorder of macula of retina	3/39	0.0791893	0.466434	0	0	3.15289	7.99545	LIPC;TIMP3;PROM1
Fasting blood glucose measurement	3/39	0.0791893	0.466434	0	0	3.15289	7.99545	GCKR;CREB3L1;TNNI3
Myofibrillar Myopathy	3/39	0.0791893	0.466434	0	0	3.15289	7.99545	DES;FN1;GFAP
Polynesian Bronchiectasis	3/39	0.0791893	0.466434	0	0	3.15289	7.99545	DNAAF3;HYDIN;RSPH9
Necrotizing Enterocolitis	4/63	0.0799362	0.470259	0	0	2.56702	6.48564	TGFB2;NOS2;EGF;IL17A
Chagas Disease	5/89	0.0807682	0.474575	0	0	2.25528	5.67467	NOS2;PRDM6;PPP1R2C;PPBP;IL17A
Chronic myeloproliferative disorder	10/233	0.0815958	0.478854	0	0	1.70351	4.26895	RET;PDGFRA;SPARC;NOS2;ITGA2B;FN1;MPL;HMGA2;GP6;GATA1
Glioblastoma Multiforme	29/854	0.0823871	0.48291	0	0	1.34397	3.35499	SPARC;ITGB3;REG1A;NTN4;FSTL1;CLU;NRGN;AQP1;IFIT2;GJA1;EPCAM;ADAMTS1;GPER1;PROM1;ABCC3;PDGFRA;TGFB2;TRPC6;MMP1;EGF;IGFBP2;INSRR;FN1;HMGA2;GFAP;PTPRD;CSPG4;PDE5A;LPA
Increase in blood pressure	8/174	0.0828171	0.484254	0	0	1.82896	4.55616	RET;GUCY1A1;TGFB2;G6PC;FN1;PDE3A;PRKG1;MYLK
Prostatic Intraepithelial Neoplasias	8/174	0.0828171	0.484254	0	0	1.82896	4.55616	TGFB2;PROS1;IGFBP2;GSTA1;ALOX12;ERG;HOXB13;CLU
Diastolic blood pressure	6/117	0.0831496	0.48561	0	0	2.04919	5.09656	GCKR;LIPC;PDE10A;SH3TC2;GPR20;PDE5A
Osteoporosis, Senile	4/64	0.0836139	0.485854	0	0	2.52411	6.26368	CYP19A1;PDLIM4;GPC6;VCL
Esophagitis	4/64	0.0836139	0.485854	0	0	2.52411	6.26368	DKK4;ADAMTS2;DKK1;PTGS1
Oligohydramnios	4/64	0.0836139	0.485854	0	0	2.52411	6.26368	RET;PDGFRA;BMPER;FGF20
Adenovirus Infections	5/90	0.0838032	0.485854	0	0	2.22863	5.52541	ITGB5;CALD1;EGF;FN1;RETN
Micromelia	5/90	0.0838032	0.485854	0	0	2.22863	5.52541	COMP;ADAMTS2;FN1;GPC6;MATN3
Chronic rejection of renal transplant	3/40	0.0840414	0.485854	0	0	3.06751	7.59654	MMRN1;EGF;FN1
Thyroid carcinoma	25/721	0.0847779	0.485854	0	0	1.37159	3.38469	RET;THRB;STC1;CLU;CYP19A1;RAP1GAP;EPCAM;ADAMTS1;GPER1;TIMP3;PRSS3;PROM1;MMP1;EGF;FN1;VEGFC;HMGA2;PDZK1IP1;DKK1;CRYGD;MMRN1;LCN2;MT1G;PDE5A;LPA
Drug Dependence	8/175	0.0849384	0.485854	0	0	1.81791	4.48266	RET;COLEC12;TMPRSS7;NFASC;CHRNA2;MAOA;NPTX2;SLC6A4
Adenocarcinoma of lung, stage IV	2/19	0.0854073	0.485854	0	0	4.44683	10.9406	RET;FOLR1
Arteriovenous Malformations, Cerebral	2/19	0.0854073	0.485854	0	0	4.44683	10.9406	F2;IL17RD
Smooth Muscle Tumor	2/19	0.0854073	0.485854	0	0	4.44683	10.9406	CALD1;HMGA2
Night blindness, stationary	2/19	0.0854073	0.485854	0	0	4.44683	10.9406	ERG;NYX
Thrombosis of cerebral veins	2/19	0.0854073	0.485854	0	0	4.44683	10.9406	PROS1;F2
Venoocclusive disease	2/19	0.0854073	0.485854	0	0	4.44683	10.9406	PDE5A;F2
Agoraphobia	2/19	0.0854073	0.485854	0	0	4.44683	10.9406	MAOA;SLC6A4
Congenital dyserythropoietic anemia	2/19	0.0854073	0.485854	0	0	4.44683	10.9406	GATA1;AQP1
Congenital Structural Myopathy	2/19	0.0854073	0.485854	0	0	4.44683	10.9406	DES;MYF6
Endocarditis	2/19	0.0854073	0.485854	0	0	4.44683	10.9406	VWF;FN1
Epidermolysis Bullosa Acquisita	2/19	0.0854073	0.485854	0	0	4.44683	10.9406	FN1;TIMP3
Hypertrophy	2/19	0.0854073	0.485854	0	0	4.44683	10.9406	TRPC6;F2
Massive Osteolyses	2/19	0.0854073	0.485854	0	0	4.44683	10.9406	G6PC;ADRA2A
Parathyroid hyperplasia	2/19	0.0854073	0.485854	0	0	4.44683	10.9406	RET;EGF
Anemia, Hemolytic	6/118	0.0858025	0.487528	0	0	2.03079	4.98702	SPTA1;DMTN;GP1BA;GATA1;SPTB;PRKG1
Mental disorders	13/329	0.086681	0.49194	0	0	1.56452	3.82606	OXTR;TRPC6;MAOB;MAOA;SLC6A4;GFAP;NRGN;XK;TAL1;NOS1AP;PVALB;PRKG1;F2RL3
Meningitis	5/91	0.0868976	0.49259	0	0	2.2026	5.38101	MYRF;IGFBP2;FN1;CD248;C8B
Multiple malignancy	8/176	0.0870914	0.492693	0	0	1.807	4.41052	CTTN;MMP1;TIMP3;FASLG;ERG;LPA;PROM1;CLU
Lung diseases	15/393	0.0871201	0.492693	0	0	1.51023	3.68566	PDGFRA;TRPC6;NOS2;MMP1;EGF;SLC6A14;FN1;STC1;VEGFC;F2;CXCL5;MYLK;PTGS1;MMRN1;LCN2
Stress, Psychological	4/65	0.0873732	0.492959	0	0	2.4826	6.0515	OXTR;MAOA;MORC1;SLC6A4
Glaucoma, Primary Open Angle	7/147	0.0874257	0.492959	0	0	1.89637	4.62139	GUCY1A1;TGFB2;NOS2;MMP1;VEGFC;CLU;PTGS1
Adenocarcinoma of colon	11/267	0.0875362	0.492959	0	0	1.63273	3.97684	PTPRD;HOXB9;CTTN;NOS2;MMP1;EGF;ITGA2;GSTA1;PROM1;FGF23;CNMD
Cytopenia	9/206	0.0875758	0.492959	0	0	1.73442	4.22375	SPTA1;PDGFRA;MPIG6B;ITGB3;ITGA2B;TUBB1;CBLC;GATA1;PRKG1
Von Hippel-Lindau Syndrome	6/119	0.0885016	0.495865	0	0	2.01271	4.88029	RET;THRB;MMP1;FN1;PROM1;CLU
Presenile dementia	14/362	0.0885889	0.495865	0	0	1.53042	3.70934	MAOB;MAOA;EGF;INSRR;FN1;AKR1C4;F2;CLU;SLC6A4;GFAP;NOVA2;PPP1R2C;TNNI3;LPA
Adenocarcinoma Of Esophagus	12/299	0.0890025	0.495865	0	0	1.58935	3.84478	OXTR;SPARC;EPCAM;MMP1;EGF;IGFBP2;TIMP3;FASLG;PROM1;DKK1;CYP19A1;PTGS1
Arterial Occlusive Diseases	3/41	0.0890173	0.495865	0	0	2.98664	7.22445	MPL;TFPI;F2
Chronic viral hepatitis	3/41	0.0890173	0.495865	0	0	2.98664	7.22445	IFNL1;NOS2;EGF
Congenital anomaly of the kidney	3/41	0.0890173	0.495865	0	0	2.98664	7.22445	RET;MYL4;FREM1
Growth Hormone-Secreting Pituitary Adenoma	3/41	0.0890173	0.495865	0	0	2.98664	7.22445	EGF;RORC;PRKG1
Hemophilia B	3/41	0.0890173	0.495865	0	0	2.98664	7.22445	EGF;CGA;F2
Malignant Meningioma	3/41	0.0890173	0.495865	0	0	2.98664	7.22445	MMRN1;TFPI;CLU
Osteosarcoma	36/1103	0.0894818	0.497878	0	0	1.29178	3.11799	OXTR;SPARC;FLT4;ITGB3;REG1A;SAA4;GATA1;CLU;ACTG2;AQP1;ADAMTS2;ADAMTS1;TIMP3;EMILIN1;SOST;PROM1;WASF3;SASH1;ABCC3;PDGFRA;TGFB2;VWF;MMP1;EGF;ITGA2;FN1;VEGFC;HMGA2;DKK1;BMP6;GFAP;DES;NFIB;FOLR1;IL17A;F2RL3
Visual seizure	9/207	0.089588	0.497895	0	0	1.72557	4.163	SLC8A3;GJA1;NOS2;ADAMTS1;SLC38A3;DKK1;CLU;PVALB;NRGN
Acute kidney injury	5/92	0.0900511	0.499893	0	0	2.17717	5.24128	NOS2;GSTA1;LCN2;CLU;FSTL1
Diffuse Astrocytoma	4/66	0.091213	0.50501	0	0	2.44243	5.84855	PDGFRA;IGFBP2;TIMP3;HMGA2
Rhabdomyosarcoma	15/397	0.0928782	0.50501	0	0	1.4941	3.55068	PDGFRA;CAVIN1;EGF;ITGA2;IGFBP2;FN1;HMGA2;RHD;DES;TNNT1;PARD3;MYF6;ERG;PROM1;PDLIM4
Muscular Dystrophies, Limb-Girdle	5/93	0.0932632	0.50501	0	0	2.15232	5.10602	DES;ACTN2;CALD1;EGF;SPATA18
Osteoarthritis, Knee	5/93	0.0932632	0.50501	0	0	2.15232	5.10602	COMP;MMP1;SOST;PCSK6;ASPN
Small thymus	2/20	0.0933289	0.50501	0	0	4.19957	9.95981	GP1BB;RORC
Thoracic hypoplasia	2/20	0.0933289	0.50501	0	0	4.19957	9.95981	BMPER;MATN3
Arteriosclerosis Obliterans	2/20	0.0933289	0.50501	0	0	4.19957	9.95981	GJA1;TPM1
Asthmatic pulmonary eosinophilia	2/20	0.0933289	0.50501	0	0	4.19957	9.95981	P2RY12;IL17A
Beta thalassemia intermedia	2/20	0.0933289	0.50501	0	0	4.19957	9.95981	ITGA2B;GATA1
Cholesteryl Ester Transfer Protein Deficiency	2/20	0.0933289	0.50501	0	0	4.19957	9.95981	LIPC;LPA
Chronic small plaque psoriasis	2/20	0.0933289	0.50501	0	0	4.19957	9.95981	DKK1;IL17A
Corneal pannus	2/20	0.0933289	0.50501	0	0	4.19957	9.95981	NOS2;TIMP3
Destructive Arthritis	2/20	0.0933289	0.50501	0	0	4.19957	9.95981	ITGA2;IL17A
Glycogen Storage Disease Type I	2/20	0.0933289	0.50501	0	0	4.19957	9.95981	G6PC;VWF
Idiopathic Nephrotic Syndrome	2/20	0.0933289	0.50501	0	0	4.19957	9.95981	TRPC6;LPA
Mucopolysaccharidosis IV	2/20	0.0933289	0.50501	0	0	4.19957	9.95981	COMP;COL10A1
Observation of Neuromuscular Block	2/20	0.0933289	0.50501	0	0	4.19957	9.95981	TPM1;TNNI3
Placental Choriocarcinoma	2/20	0.0933289	0.50501	0	0	4.19957	9.95981	CYP19A1;SLC6A4
Protuberant abdomen	2/20	0.0933289	0.50501	0	0	4.19957	9.95981	G6PC;BMPER
Nonalcoholic Steatohepatitis	9/209	0.0936939	0.50501	0	0	1.70814	4.0444	GCKR;MAOA;MMP1;GSTA1;PNPLA3;TIMP3;F2;CXCL5;IL17A
Scleroderma	8/179	0.0937398	0.50501	0	0	1.77502	4.20189	COMP;SPARC;MMP1;EGF;ITGB3;FN1;TIMP3;PLOD2
Pancreatitis, Chronic	12/302	0.0940533	0.50501	0	0	1.57266	3.7176	SPARC;EGF;REG1A;PNPLA3;LCN2;CELA1;FASLG;PRSS3;PROM1;NPTX2;PRSS2;CLU
Short phalanx of finger	3/42	0.0941136	0.50501	0	0	2.90991	6.87685	COMP;ADAMTS2;PDE3A
Vascular Neoplasms	3/42	0.0941136	0.50501	0	0	2.90991	6.87685	FLT4;VEGFC;PROM1
Bulimia Nervosa	3/42	0.0941136	0.50501	0	0	2.90991	6.87685	OXTR;WASF3;SLC6A4
Cerebral Edema	3/42	0.0941136	0.50501	0	0	2.90991	6.87685	NOS2;MYL9;MYLK
Epiretinal Membrane	3/42	0.0941136	0.50501	0	0	2.90991	6.87685	SPARC;FN1;GFAP
Ewings sarcoma-primitive neuroectodermal tumor (PNET)	3/42	0.0941136	0.50501	0	0	2.90991	6.87685	PDGFRA;ITGA2;ERG
Eye Abnormalities	3/42	0.0941136	0.50501	0	0	2.90991	6.87685	TGFB2;EGF;FREM1
Other ureteric obstruction	3/42	0.0941136	0.50501	0	0	2.90991	6.87685	ADAMTS1;GJA4;FN1
Bipolar I disorder	4/67	0.0951321	0.508777	0	0	2.40354	5.6543	DAO;IGFBP2;SLC6A4;TUBA8
Gestational Diabetes	4/67	0.0951321	0.508777	0	0	2.40354	5.6543	UTS2B;GCKR;CYP19A1;SLC6A4
Oxyphilic Adenoma	4/67	0.0951321	0.508777	0	0	2.40354	5.6543	DES;HYAL4;PVALB;AP1M2
Arthritis	22/630	0.095584	0.510628	0	0	1.37975	3.23931	NOS2;MMP1;ITGA2;FN1;PPBP;RETN;DKK1;FSTL1;BMP6;PTGS1;COMP;VIL1;MARCO;CRYGD;IFNL1;DES;PARD3;SLCO2A1;TIMP3;CD248;MASP1;IL17A
Neurofibromatosis 1	9/210	0.0957875	0.511149	0	0	1.69955	3.98651	RET;PDGFRA;HOXB9;EGF;FN1;CGA;SLC1A7;RGS6;GFAP
Acute Megakaryocytic Leukemias	6/122	0.0968736	0.516374	0	0	1.96035	4.57615	ITGB3;ITGA2B;MPL;GP1BA;ERG;GATA1
Bladder Neoplasm	39/1217	0.097404	0.518628	0	0	1.26783	2.95263	SPARC;NCAN;FASLG;ALOX12;HOXB13;TFPI;CLU;CXCL5;MYLK;PTGS1;GJA1;EPCAM;ADAMTS1;CALD1;CREB3L1;TIMP3;PRSS3;SLC38A3;WASF3;RGS6;ABCC3;PDGFRA;TGFB2;NOS2;UNC5B;MMP1;EGF;IGFBP2;FN1;VEGFC;HMGA2;AKR1C4;SMC1B;CTTN;GSTA1;LCN2;LPA;S100A7;IL17A
Restless Legs Syndrome	4/68	0.0991293	0.5212	0	0	2.36586	5.46829	PTPRD;MAOB;MAOA;FAT2
Wiskott-Aldrich Syndrome	4/68	0.0991293	0.5212	0	0	2.36586	5.46829	CTTN;ITGB3;PRKG1;WASF3
Adenomatous polyp of colon	4/68	0.0991293	0.5212	0	0	2.36586	5.46829	NOS2;TIMP3;PDZK1IP1;DKK1
Alveolar rhabdomyosarcoma	4/68	0.0991293	0.5212	0	0	2.36586	5.46829	PDGFRA;IGFBP2;MYF6;RHD
Migraine with Aura	4/68	0.0991293	0.5212	0	0	2.36586	5.46829	NOS2;MAOA;SLC6A4;SCN1A
Transient Cerebral Ischemia	3/43	0.099327	0.5212	0	0	2.83701	6.55162	MMP1;MPL;F2
Yolk Sac Tumor	3/43	0.099327	0.5212	0	0	2.83701	6.55162	LEFTY1;HMGA2;CGA
Becker Muscular Dystrophy	3/43	0.099327	0.5212	0	0	2.83701	6.55162	FN1;MYF6;ALOX12
Pyruvate Carboxylase Deficiency Disease	3/43	0.099327	0.5212	0	0	2.83701	6.55162	PROS1;ALOX12;F2
Absence Seizures	6/123	0.099755	0.5212	0	0	1.9435	4.47984	SLC8A3;NOS2;CLU;SCN1B;PVALB;SCN1A
Rheumatism	5/95	0.0998608	0.5212	0	0	2.10428	4.8482	SPTA1;VIL1;CRYGD;DES;FSTL1
Anorexia Nervosa	5/95	0.0998608	0.5212	0	0	2.10428	4.8482	OXTR;MAOA;RETN;CGA;SLC6A4
Congenital diaphragmatic hernia	5/95	0.0998608	0.5212	0	0	2.10428	4.8482	TGFB2;DES;MYL2;LCN2;FREM1
Membranous glomerulonephritis	5/95	0.0998608	0.5212	0	0	2.10428	4.8482	TGFB2;SPARC;TRPC6;FN1;CLU
Osteochondrodysplasias	7/152	0.0998955	0.5212	0	0	1.83051	4.21681	COMP;PDGFRA;GJA1;TGFB2;COL10A1;SOST;MATN3
response to risperidone	2/21	0.101452	0.5212	0	0	3.97833	9.10308	PRKAR2B;MEIS2
Sialadenitis	2/21	0.101452	0.5212	0	0	3.97833	9.10308	LCN2;FASLG
Abnormal development of end part of bone	2/21	0.101452	0.5212	0	0	3.97833	9.10308	COMP;MATN3
Van Buchem disease	2/21	0.101452	0.5212	0	0	3.97833	9.10308	SOST;DKK1
Xanthoma	2/21	0.101452	0.5212	0	0	3.97833	9.10308	G6PC;LPA
allergic symptom	2/21	0.101452	0.5212	0	0	3.97833	9.10308	PVALB;IL17A
Bilateral Cryptorchidism	2/21	0.101452	0.5212	0	0	3.97833	9.10308	MASP1;CYP19A1
Choroid Plexus Papilloma	2/21	0.101452	0.5212	0	0	3.97833	9.10308	STC1;CYP19A1
Diabetic Ketoacidosis	2/21	0.101452	0.5212	0	0	3.97833	9.10308	PTPRN;TNNI3
Diabetic peripheral neuropathy	2/21	0.101452	0.5212	0	0	3.97833	9.10308	NOS1AP;PNPLA3
Epiphyseal dysplasia	2/21	0.101452	0.5212	0	0	3.97833	9.10308	COMP;MATN3
Glucose measurement	2/21	0.101452	0.5212	0	0	3.97833	9.10308	GCKR;LIPC
Heparin-induced thrombocytopenia	2/21	0.101452	0.5212	0	0	3.97833	9.10308	SELP;GP6
Hypoalphalipoproteinemias	2/21	0.101452	0.5212	0	0	3.97833	9.10308	MMRN1;LPA
Hypoplasia of the odontoid process	2/21	0.101452	0.5212	0	0	3.97833	9.10308	COMP;FN1
Irregular vertebral endplates	2/21	0.101452	0.5212	0	0	3.97833	9.10308	COMP;COL10A1
Mild global developmental delay	2/21	0.101452	0.5212	0	0	3.97833	9.10308	GJA1;TBX4
Rare Diseases	2/21	0.101452	0.5212	0	0	3.97833	9.10308	PDGFRA;FGF23
Diabetic Angiopathies	4/69	0.103203	0.528161	0	0	2.32934	5.29007	SPARC;NOS2;FN1;FASLG
Malignant neoplasm of salivary gland	4/69	0.103203	0.528161	0	0	2.32934	5.29007	GUCY1A1;SLC24A3;IGFBP2;AQP1
Steroid Sulfatase Deficiency Disease	5/96	0.103245	0.528161	0	0	2.08104	4.72532	EGF;GSTA1;FN1;VEGFC;HIF3A
Cardiac fibrosis	5/96	0.103245	0.528161	0	0	2.08104	4.72532	TRPC6;ITGA2;RETN;SLC6A4;IL17A
Rectal Carcinoma	11/276	0.10403	0.53161	0	0	1.57654	3.56783	DUOX1;NOS2;EPCAM;EGF;PPP1R2C;LCN2;ALOX12;TNNI3;PROM1;CYP19A1;PTGS1
Sickle Cell Trait	3/44	0.104654	0.532542	0	0	2.76768	6.24691	NOS2;IL17RD;VCL
Alkaline phosphatase raised	3/44	0.104654	0.532542	0	0	2.76768	6.24691	SOST;MMEL1;FGF23
HELLP Syndrome	3/44	0.104654	0.532542	0	0	2.76768	6.24691	VEGFC;FASLG;F2
Mixed anxiety and depressive disorder	3/44	0.104654	0.532542	0	0	2.76768	6.24691	OXTR;MAOA;SLC6A4
Crohn Disease	30/912	0.105567	0.536625	0	0	1.29915	2.92102	MYRF;ITGB3;REG1A;RORC;FASLG;ASAP2;CXCL5;SPATA48;LURAP1L;TEPP;ADORA3;TIMP3;NKX2-3;SLC14A2;TGFB2;GCKR;TRPC6;CAVIN1;NOS2;MMP1;EGF;FN1;F2;DKK1;VIL1;SLCO2A1;GSTA1;LCN2;LCT;IL17A
Rheumatoid Arthritis	56/1833	0.106814	0.538522	0	0	1.21038	2.70721	RET;FLT4;REG1A;RORC;FASLG;PCSK6;CLU;COMP;PHACTR3;TIMP3;TPSAB1;PRSS2;ABCC3;PDGFRA;VWF;UNC5B;MMP1;ITGA2;MMEL1;F2;DKK1;ASPN;DDAH1;MMRN1;TAL1;ACSBG1;ERG;LPA;ST6GALNAC5;ALOX12;RETN;FSTL1;CYP19A1;PTGS1;IFNL1;CALD1;PDLIM4;LY6G6F;TGFB2;NOS2;EGF;FN1;VEGFC;PPBP;BMP6;GFAP;VIL1;SELP;MARCO;CRYGD;FABP3;DES;LCN2;PDE3A;CD248;IL17A
Autism Spectrum Disorders	20/572	0.107089	0.538522	0	0	1.38009	3.08325	RYR2;OXTR;TRPC6;MAOB;NOS2;MAOA;EGF;ITGB3;F2;MEIS2;SLC6A4;GFAP;NRGN;COMP;FABP3;NFIB;SCN2A;PRKG1;RGS6;SCN1A
Squamous cell carcinoma of oropharynx	4/70	0.107353	0.538522	0	0	2.29393	5.11922	PPP1R2C;TIMP3;FASLG;RAP1GAP
Cooley's anemia	4/70	0.107353	0.538522	0	0	2.29393	5.11922	GSTA1;LCN2;LPA;GATA1
Ovarian adenocarcinoma	4/70	0.107353	0.538522	0	0	2.29393	5.11922	ABCC3;SPARC;TRPC6;EPCAM
Pulmonary arterial hypertension	4/70	0.107353	0.538522	0	0	2.29393	5.11922	GJA1;FLT4;TBX4;AQP1
Liver diseases	21/606	0.107572	0.538522	0	0	1.36772	3.04947	ABCC3;PDGFRA;SPARC;G6PC;VWF;NOS2;MMP1;IGFBP2;FN1;RETN;F2;CLU;SELP;BMPER;DDAH1;LCN2;PNPLA3;TIMP3;MASP1;TUBA8;IL17A
Central neuroblastoma	51/1655	0.107842	0.538522	0	0	1.2199	2.71682	RET;SPARC;FLT4;REG1A;ITGA2B;STMN2;ELAVL4;FASLG;PCSK6;CLU;PTPRF;SLC6A4;NRGN;SCN1A;ABCC3;PDGFRA;G6PC;ITGA2;MYEOV;IGFBP2;INSRR;DKK1;MMRN1;PVALB;MAOB;MAOA;PRUNE2;ALOX12;RHD;PPP1R2C;PROM1;NPTX2;RAB6B;WASF3;KCNJ3;TGFB2;NOS2;EGF;FN1;HMGA2;MEIS2;GFAP;PTPRD;FABP3;DES;NFIB;ASXL3;NOVA2;FAM163A;CD248;F2RL3
Generalized seizures	6/126	0.108667	0.538522	0	0	1.89462	4.20504	SLC8A3;XK;NOS2;CLU;PVALB;SCN1A
Ulcerative Colitis	30/915	0.108749	0.538522	0	0	1.29454	2.87222	MYRF;REG1A;RORC;ASAP2;BEST2;CLU;CXCL5;SLC6A4;PTGS1;SPATA48;LURAP1L;ADORA3;PROM1;NKX2-3;TGFB2;GCKR;MPIG6B;NOS2;MMP1;EGF;SLC6A14;LGALS14;F2;IL17RD;PDZK1IP1;ADRA2A;PARD3;LCN2;LCT;IL17A
Dyslipidemias	9/216	0.108915	0.538522	0	0	1.64978	3.65787	GCKR;SPARC;LIPC;G6PC;TNNT1;MMEL1;RETN;LPA;MYLK
ATRIAL FIBRILLATION, FAMILIAL, 1 (disorder)	2/22	0.109762	0.538522	0	0	3.77922	8.34996	MYL4;SCN1B
Self-harm	2/22	0.109762	0.538522	0	0	3.77922	8.34996	MAOA;GABRD
Self-Injurious Behavior	2/22	0.109762	0.538522	0	0	3.77922	8.34996	MAOA;GABRD
Severe depression	2/22	0.109762	0.538522	0	0	3.77922	8.34996	NOS1AP;SLC6A4
Shwachman syndrome	2/22	0.109762	0.538522	0	0	3.77922	8.34996	TAL1;SERPINI2
Sudden death	2/22	0.109762	0.538522	0	0	3.77922	8.34996	RYR2;SOST
Psychomotor retardation, mild	2/22	0.109762	0.538522	0	0	3.77922	8.34996	GJA1;TBX4
THYROID CARCINOMA, SPORADIC MEDULLARY	2/22	0.109762	0.538522	0	0	3.77922	8.34996	RET;EGF
Wasting	2/22	0.109762	0.538522	0	0	3.77922	8.34996	EGF;FGF23
Adenoid cystic carcinoma of salivary gland	2/22	0.109762	0.538522	0	0	3.77922	8.34996	CTTN;NFIB
Anti-nuclear factor positive	2/22	0.109762	0.538522	0	0	3.77922	8.34996	FASLG;MMEL1
Benign Rolandic Epilepsy	2/22	0.109762	0.538522	0	0	3.77922	8.34996	RBFOX3;SCN1B
Cluster Headache	2/22	0.109762	0.538522	0	0	3.77922	8.34996	NOS2;SLC6A4
Collapse of vertebra	2/22	0.109762	0.538522	0	0	3.77922	8.34996	SPARC;DKK1
Compression fracture of vertebral column	2/22	0.109762	0.538522	0	0	3.77922	8.34996	SPARC;DKK1
Cone dysfunction syndrome	2/22	0.109762	0.538522	0	0	3.77922	8.34996	ERG;PROM1
Hemoglobin F Disease	2/22	0.109762	0.538522	0	0	3.77922	8.34996	LCN2;GATA1
myeloblastosis	2/22	0.109762	0.538522	0	0	3.77922	8.34996	NFIB;F2RL3
Pancolitis	2/22	0.109762	0.538522	0	0	3.77922	8.34996	ABCC3;IL17A
MYELOPROLIFERATIVE DISORDER, CHRONIC, WITH EOSINOPHILIA	3/45	0.110091	0.538522	0	0	2.70164	5.96104	RET;FN1;IL17A
Tall stature	3/45	0.110091	0.538522	0	0	2.70164	5.96104	TGFB2;SOST;CYP19A1
Chondrodysplasia	3/45	0.110091	0.538522	0	0	2.70164	5.96104	COMP;COL10A1;MATN3
Mammary adenocarcinoma	3/45	0.110091	0.538522	0	0	2.70164	5.96104	EGF;FN1;PTPRF
Melanoderma (disorder)	3/45	0.110091	0.538522	0	0	2.70164	5.96104	PDGFRA;HMGA2;MMEL1
Myxoid/Round Cell Liposarcoma	3/45	0.110091	0.538522	0	0	2.70164	5.96104	RET;HMGA2;ERG
Tumor Progression	63/2090	0.11011	0.538522	0	0	1.19502	2.63655	RET;SPARC;TGFB1I1;PROS1;FLT4;ITGB3;FASLG;PCSK6;CLU;CXCL5;GJA1;ADAMTS1;CREB3L1;ADORA3;GPER1;TIMP3;SOST;PRSS3;PRSS2;RGS6;PDGFRA;VWF;MMP1;ITGA2;IGFBP2;CTDSPL;DKK1;DKK4;HOXB9;CTTN;MMRN1;ERG;LPA;S100A7;STC1;RETN;TFPI;FSTL1;RAP1GAP;EPCAM;CALD1;PROM1;PDLIM4;WASF3;KCNJ3;TGFB2;NOS2;MUC17;EGF;FN1;VEGFC;HMGA2;PDZK1IP1;BMP6;GFAP;MARCO;DES;VEPH1;LCN2;CSPG4;FOLR1;IL17A;F2RL3
Mycobacterium Infections	5/98	0.110183	0.538522	0	0	2.03608	4.49081	NOS2;RORC;FN1;PPBP;IL17A
Myoclonic Seizures	7/156	0.110535	0.539698	0	0	1.781	3.92251	SLC8A3;NOS2;SCN2A;CLU;SCN1B;PVALB;SCN1A
Severe Combined Immunodeficiency	9/217	0.111196	0.542378	0	0	1.64176	3.60606	RET;SPARC;THRB;EPCAM;MPL;HIF3A;PROM1;PRKG1;ROBO1
Carcinoma of bladder	37/1162	0.111309	0.542379	0	0	1.25786	2.76157	RET;SPARC;REG1A;FASLG;HOXB13;TFPI;CLU;CXCL5;MYLK;PTGS1;GJA1;EPCAM;CALD1;CREB3L1;TIMP3;PRSS3;SLC38A3;WASF3;RGS6;ABCC3;PDGFRA;TGFB2;DNAAF3;NOS2;UNC5B;MMP1;EGF;FN1;VEGFC;HMGA2;AKR1C4;CTTN;GSTA1;LCN2;LPA;S100A7;IL17A
Rhabdoid Tumor	4/71	0.111577	0.542588	0	0	2.25958	4.95535	DES;HMGA2;PROM1;RHD
Neurofibromatoses	4/71	0.111577	0.542588	0	0	2.25958	4.95535	RET;PDGFRA;EGF;FN1
Pheochromocytoma	11/280	0.111908	0.543651	0	0	1.55277	3.40069	RET;CRYGD;MAOB;MAOA;EGF;GCGR;REG1A;FN1;PROM1;PTPRF;RGS6
Craniofacial Abnormalities	8/187	0.112843	0.54764	0	0	1.69499	3.69805	PDGFRA;TGFB2;THRB;GP1BB;ASXL3;MASP1;GPC6;FOLR1
Early gastric cancer	3/46	0.115634	0.550144	0	0	2.63868	5.69249	RET;SLC19A3;VEGFC
Eating Disorders	4/72	0.115874	0.550144	0	0	2.22624	4.79811	OXTR;TAL1;WASF3;SLC6A4
Hyperuricemia	4/72	0.115874	0.550144	0	0	2.22624	4.79811	GCKR;G6PC;MAOA;GJA4
Rhinitis	5/100	0.11734	0.550144	0	0	1.99301	4.27038	NOS2;FN1;HYDIN;S100A7;IL17A
Oral Cavity Carcinoma	5/100	0.11734	0.550144	0	0	1.99301	4.27038	CTTN;EGF;FN1;DKK1;SLC6A4
Seizures, Focal	6/129	0.117974	0.550144	0	0	1.84812	3.94997	SLC8A3;NOS2;SCN2A;CLU;PVALB;SCN1A
tumor vasculature	6/129	0.117974	0.550144	0	0	1.84812	3.94997	SELP;DES;CALD1;NTN4;CD248;PROM1
Chronic liver disease	6/129	0.117974	0.550144	0	0	1.84812	3.94997	PDGFRA;ADAMTS1;MMP1;PNPLA3;F2;CXCL5
liposarcoma	6/129	0.117974	0.550144	0	0	1.84812	3.94997	RET;CAVIN1;TAL1;PNPLA3;STC1;HMGA2
Precancerous Conditions	16/446	0.118152	0.550144	0	0	1.41507	3.02228	RET;MMP1;EGF;FLT4;IGFBP2;CTDSPL;PDZK1IP1;GATA1;PTGS1;ROBO1;CTTN;EPCAM;SLCO2A1;LCN2;PRKG1;S100A7
response to statin	2/23	0.118244	0.550144	0	0	3.59908	7.68406	GCKR;LPA
Seborrheic dermatitis	2/23	0.118244	0.550144	0	0	3.59908	7.68406	GP1BB;SLCO2A1
Severe hereditary factor VIII deficiency disease	2/23	0.118244	0.550144	0	0	3.59908	7.68406	VWF;CGA
Myopia, Degenerative	2/23	0.118244	0.550144	0	0	3.59908	7.68406	PTPRD;BMP6
Tinnitus	2/23	0.118244	0.550144	0	0	3.59908	7.68406	MPL;DKK1
beta^0^ Thalassemia	2/23	0.118244	0.550144	0	0	3.59908	7.68406	HBE1;GATA1
Enlarged kidney	2/23	0.118244	0.550144	0	0	3.59908	7.68406	G6PC;BMPER
Esophageal Achalasia	2/23	0.118244	0.550144	0	0	3.59908	7.68406	GUCY1A1;NOS2
Functional Gastrointestinal Disorders	2/23	0.118244	0.550144	0	0	3.59908	7.68406	MYLK;SLC6A4
Hypofibrinogenemia	2/23	0.118244	0.550144	0	0	3.59908	7.68406	VWF;F2
Hypoplastic myelodysplasia	2/23	0.118244	0.550144	0	0	3.59908	7.68406	GFI1B;MPL
Meningomyelocele	2/23	0.118244	0.550144	0	0	3.59908	7.68406	PDGFRA;BMPER
Mutism	2/23	0.118244	0.550144	0	0	3.59908	7.68406	ADAMTS2;SLC19A3
New Variant Creutzfeldt-Jakob Disease	2/23	0.118244	0.550144	0	0	3.59908	7.68406	STMN2;SPRN
Osteophyte	2/23	0.118244	0.550144	0	0	3.59908	7.68406	EGF;ASPN
Cardiomegaly	7/159	0.118894	0.550144	0	0	1.74558	3.71725	TGFB2;THRB;TNNI3;VCL;PRKG1;ADRA2A;MYLK
Secondary malignant neoplasm of lung	23/683	0.119527	0.550144	0	0	1.32784	2.82062	RET;TGFB2;SPARC;VWF;MAOA;MMP1;EGF;FLT4;FN1;VEGFC;HMGA2;PLOD2;CLU;ANO2;SELP;GJA1;HOXB9;CTTN;ADAMTS1;LCN2;FGF23;CNMD;SASH1
Withdrawal Symptoms	4/73	0.120242	0.550144	0	0	2.19386	4.64714	NOS2;CHRM5;NPTX2;SLC6A4
Metabolic Syndrome X	19/548	0.120742	0.550144	0	0	1.367	2.88998	SLC14A2;GCKR;VWF;NOS2;MMP1;SLC35D3;REG1A;IGFBP2;TPM1;RETN;F2;ADRA2A;SLC6A4;FABP3;LIPC;GPER1;PNPLA3;LCT;FGF23
Hypertension, Portal	5/101	0.120999	0.550144	0	0	1.97215	4.16512	UTS2B;DDAH1;PNPLA3;MMEL1;RETN
Rhinovirus infection	3/47	0.121279	0.550144	0	0	2.57857	5.43991	IFNL1;NOS2;IL17A
Chronic pain	3/47	0.121279	0.550144	0	0	2.57857	5.43991	PCSK6;SLC6A4;IL17A
Hemoglobinopathies	3/47	0.121279	0.550144	0	0	2.57857	5.43991	ITGA2B;INSRR;GSTA1
Gastric Adenocarcinoma	14/383	0.123383	0.550144	0	0	1.44173	3.01677	SPARC;NOS2;EGF;FLT4;MYEOV;REG1A;FASLG;PTPRD;SLCO2A1;PRSS3;PROM1;LPA;CNMD;IL17A
Polycystic Kidney, Autosomal Dominant	7/161	0.124643	0.550144	0	0	1.72273	3.58724	TGFB2;SPARC;TRPC6;CALD1;EGF;LCN2;FGF23
Hamartoma	4/74	0.12468	0.550144	0	0	2.16241	4.50215	RORC;HMGA2;DKK1;PTGS1
Heart Decompensation	5/102	0.124711	0.550144	0	0	1.95172	4.06299	VWF;NOS2;PRKAR2B;RETN;PTGS1
Congenital Epicanthus	10/255	0.12643	0.550144	0	0	1.54877	3.20295	RET;GJA1;ADAMTS2;BMPER;GP1BB;FGF20;GATA1;GABRD;GPC6;SHROOM4
Synostotic Posterior Plagiocephaly	2/24	0.126882	0.550144	0	0	3.4353	7.09219	MASP1;FREM1
Thymus Neoplasms	2/24	0.126882	0.550144	0	0	3.4353	7.09219	PTCRA;TAL1
Abnormality of macular pigmentation	2/24	0.126882	0.550144	0	0	3.4353	7.09219	NYX;PROM1
Uterine Neoplasms	2/24	0.126882	0.550144	0	0	3.4353	7.09219	HOXB9;PROM1
Acute Lung Injury	2/24	0.126882	0.550144	0	0	3.4353	7.09219	FASLG;MYLK
X-linked centronuclear myopathy	2/24	0.126882	0.550144	0	0	3.4353	7.09219	DES;MYF6
Behavioral variant of frontotemporal dementia	2/24	0.126882	0.550144	0	0	3.4353	7.09219	RAP1GAP;SLC6A4
Carotid artery occlusion	2/24	0.126882	0.550144	0	0	3.4353	7.09219	GFAP;F2RL3
Catalepsy	2/24	0.126882	0.550144	0	0	3.4353	7.09219	PDE10A;TAAR1
Chronic atrial fibrillation	2/24	0.126882	0.550144	0	0	3.4353	7.09219	RYR2;GJA1
Chronic thromboembolic pulmonary hypertension	2/24	0.126882	0.550144	0	0	3.4353	7.09219	PROM1;SLC6A4
Fetal overgrowth	2/24	0.126882	0.550144	0	0	3.4353	7.09219	SOST;FAM20A
Generalized overgrowth	2/24	0.126882	0.550144	0	0	3.4353	7.09219	SOST;FAM20A
Hyperlipoproteinemia Type IIb	2/24	0.126882	0.550144	0	0	3.4353	7.09219	LIPC;IGFBP2
Macular pigmentary changes	2/24	0.126882	0.550144	0	0	3.4353	7.09219	NYX;PROM1
Norrie disease	2/24	0.126882	0.550144	0	0	3.4353	7.09219	MAOB;MAOA
Overgrowth	2/24	0.126882	0.550144	0	0	3.4353	7.09219	SOST;FAM20A
Paroxysmal nonkinesigenic dyskinesia	2/24	0.126882	0.550144	0	0	3.4353	7.09219	RET;PROM1
Synovial Cyst	3/48	0.127024	0.550144	0	0	2.52114	5.20207	NOS2;STMN2;FN1
Cone dystrophy	3/48	0.127024	0.550144	0	0	2.52114	5.20207	ERG;PROM1;NYX
Corneal Neovascularization	3/48	0.127024	0.550144	0	0	2.52114	5.20207	EGF;GP1BB;NTN4
Cutis marmorata	3/48	0.127024	0.550144	0	0	2.52114	5.20207	TGFB2;PRKG1;MYLK
Manic Disorder	3/48	0.127024	0.550144	0	0	2.52114	5.20207	AKR1C4;PVALB;SLC6A4
Progressive cerebellar ataxia	3/48	0.127024	0.550144	0	0	2.52114	5.20207	DKK1;FOLR1;GFAP
Heartburn	7/162	0.12757	0.550144	0	0	1.71152	3.52418	RET;ADAMTS2;COL13A1;VEGFC;GABRD;MEIS2;SHROOM4
Cardiac Arrhythmia	6/132	0.127665	0.550144	0	0	1.80384	3.71293	RYR2;GJA1;DES;PKP2;GATA1;SCN1B
Ichthyosis, X-Linked	5/103	0.128476	0.550144	0	0	1.9317	3.96388	EGF;GSTA1;FN1;VEGFC;HIF3A
Epileptic Seizures	5/103	0.128476	0.550144	0	0	1.9317	3.96388	SLC8A3;NOS2;CLU;PVALB;SCN1A
Hypoplastic feet	5/103	0.128476	0.550144	0	0	1.9317	3.96388	COMP;GJA1;MASP1;GABRD;SHROOM4
Aortic Aneurysm, Abdominal	11/288	0.128663	0.550144	0	0	1.5073	3.09081	P2RY12;NOS2;MMP1;LCN2;TIMP3;ERG;RETN;LPA;CYP19A1;MYLK;IL17A
Central Nervous System Neoplasms	4/75	0.129186	0.550144	0	0	2.13184	4.36281	IGFBP2;PPP1R2C;PROM1;F2RL3
Malignant Fibrous Histiocytoma	4/75	0.129186	0.550144	0	0	2.13184	4.36281	PDGFRA;DES;NOS2;DKK1
Ovarian Cysts	4/75	0.129186	0.550144	0	0	2.13184	4.36281	MMP1;EGF;CYP19A1;PTGS1
beta Thalassemia	6/133	0.130979	0.550144	0	0	1.78954	3.63764	SPTA1;ITGA2B;HBE1;LCN2;HMGA2;GATA1
Mean Corpuscular Volume (result)	8/194	0.131157	0.550144	0	0	1.63061	3.31234	SPTA1;GFI1B;THRB;FNTB;GMPR;TRIM58;ERG;HIST1H2AC
Medullary carcinoma	3/49	0.132864	0.550144	0	0	2.46621	4.97786	RET;EGF;PTGS1
Medulloblastoma	20/590	0.132983	0.550144	0	0	1.33524	2.69389	PDGFRA;TGFB2;SPARC;UNC5B;ITGA2;IGFBP2;MPL;FASLG;DKK1;GFAP;ROBO1;COMP;NEUROD2;GJA1;GFI1B;TIMP3;PROM1;ZNF521;FOLR1;F2RL3
Adenoma of large intestine	10/258	0.133416	0.550144	0	0	1.52979	3.08144	EPCAM;MMP1;EGF;GSTA1;SLCO2A1;LCN2;ALOX12;CLU;CXCL5;PTGS1
Acromegaly	4/76	0.133759	0.550144	0	0	2.10212	4.22887	RET;RORC;PTPRF;PTPN3
Acute Undifferentiated Leukemia	4/76	0.133759	0.550144	0	0	2.10212	4.22887	TAL1;ITGA2B;ERG;GATA1
Congenital pectus carinatum	4/76	0.133759	0.550144	0	0	2.10212	4.22887	THRB;COL13A1;TNNT1;PLOD2
Granulomatosis with polyangiitis	4/76	0.133759	0.550144	0	0	2.10212	4.22887	TGFB2;TIMP3;S100A7;IL17A
Platyspondyly	4/76	0.133759	0.550144	0	0	2.10212	4.22887	COMP;COL10A1;PLOD2;MATN3
Barrett Esophagus	12/323	0.134178	0.550144	0	0	1.46486	2.94231	OXTR;SPARC;EPCAM;MMP1;EGF;REG1A;FASLG;PROM1;DKK1;PTGS1;IL17A;S100A7
Uroureter	2/25	0.135663	0.550144	0	0	3.28577	6.5636	ACTG2;MYLK
Aortic Diseases	2/25	0.135663	0.550144	0	0	3.28577	6.5636	TGFB2;PRKG1
Atrioventricular Septal Defect	2/25	0.135663	0.550144	0	0	3.28577	6.5636	GJA1;GATA1
Diabetic foot ulcer	2/25	0.135663	0.550144	0	0	3.28577	6.5636	EGF;TIMP3
Hyperostosis	2/25	0.135663	0.550144	0	0	3.28577	6.5636	SOST;FGF23
Pendred's syndrome	2/25	0.135663	0.550144	0	0	3.28577	6.5636	DUOX1;THRB
Mixed Salivary Gland Tumor	5/105	0.136158	0.550144	0	0	1.89287	3.77427	PDGFRA;NFIB;HMGA2;CNMD;GFAP
Atrial Septal Defects	7/165	0.136556	0.550144	0	0	1.67877	3.34246	COMP;GP1BB;TBX20;MASP1;PCSK6;GPC6;MEIS2
Bone Diseases	7/165	0.136556	0.550144	0	0	1.67877	3.34246	SPARC;MMP1;SOST;DKK1;FGF23;MATN3;IL17A
Hirschsprung Disease	6/135	0.137728	0.550144	0	0	1.76162	3.49236	RET;STMN2;RBPMS2;STC1;GATA1;ROBO1
Alcoholic Intoxication, Chronic	15/424	0.13785	0.550144	0	0	1.3935	2.76133	VWF;MAOB;MAOA;EGF;FN1;AKR1C4;RETN;ADRA2A;SLC6A4;GFAP;NEUROD2;PDE10A;PNPLA3;FOLR1;IL17A
Sudden Cardiac Death	3/50	0.138796	0.550144	0	0	2.41361	4.76628	LIPC;NOS1AP;PKP2
Carcinosarcoma	3/50	0.138796	0.550144	0	0	2.41361	4.76628	PDGFRA;EGF;HMGA2
Chronic inflammatory disorder	3/50	0.138796	0.550144	0	0	2.41361	4.76628	NOS2;FN1;IL17A
Dyspnea on exertion	3/50	0.138796	0.550144	0	0	2.41361	4.76628	TGFB2;PRKG1;MYLK
Giant Cell Tumors	3/50	0.138796	0.550144	0	0	2.41361	4.76628	GJA1;FGF23;IL17A
Hepatitis D Infection	3/50	0.138796	0.550144	0	0	2.41361	4.76628	FLT4;PRSS3;CLU
Lymphedema	3/50	0.138796	0.550144	0	0	2.41361	4.76628	GJA1;FLT4;VEGFC
Heart Failure, Right-Sided	5/106	0.140074	0.550144	0	0	1.87403	3.68358	VWF;NOS2;PRKAR2B;RETN;PTGS1
Hepatitis A	10/261	0.140603	0.550144	0	0	1.51127	2.96484	TGFB2;IFNL1;NOS2;REG1A;HBE1;FASLG;PROM1;CYP19A1;ROBO1;IL17A
Seminoma	9/229	0.140607	0.550144	0	0	1.55124	3.04321	RET;GJA1;GPER1;PPP1R2C;HMGA2;FASLG;PROM1;CLU;COX7A1
Pituitary Adenoma	11/294	0.142084	0.550144	0	0	1.47488	2.87799	RET;MMP1;EGF;REG1A;FN1;HMGA2;PROM1;FOLR1;PTPRF;IL17A;GFAP
Pancreatic Neoplasm	22/665	0.142696	0.550144	0	0	1.30223	2.53549	RET;ABCC3;SPARC;NOS2;MUC17;EGF;FLT4;ITGA2;GCGR;IGFBP2;VEGFC;HMGA2;FASLG;RAP1GAP;SELP;MMRN1;EPCAM;LCN2;CSPG4;PROM1;NPTX2;F2RL3
Hepatitis B	27/839	0.143012	0.550144	0	0	1.26701	2.46411	FLT4;PRDM6;FASLG;ASAP2;TFPI;IFNL1;EPCAM;CALD1;PROM1;SLC38A3;SLC14A2;GCKR;EGF;INSRR;HBE1;FN1;ACOD1;GP1BA;F2;DKK1;GFAP;DES;MMRN1;PNPLA3;ERG;PTPN3;IL17A
Dyskinetic syndrome	4/78	0.143101	0.550144	0	0	2.0451	3.97609	PDE10A;MAOB;MAOA;SCN2A
White Blood Cell Count procedure	5/107	0.144038	0.550144	0	0	1.85556	3.59548	GCKR;GFI1B;DNAH2;TRIM58;VSTM4
Endometrial Carcinoma	27/840	0.144362	0.550144	0	0	1.26538	2.44906	SPARC;FLT4;STC1;FASLG;HOXB13;FSTL1;CLU;CYP19A1;RAP1GAP;AQP1;EPCAM;ADAMTS1;GPER1;PPP1R2C;TIMP3;PROM1;CGA;SLC14A2;TGFB2;MMP1;EGF;IGFBP2;ESRRB;ARMC3;LCN2;IL17A;F2RL3
Reticulocytosis	2/26	0.144574	0.550144	0	0	3.14871	6.08947	GATA1;SPTB
Osteoarthrosis, localized, not specified whether primary or secondary	2/26	0.144574	0.550144	0	0	3.14871	6.08947	ERG;MATN3
Amino acids measurement	2/26	0.144574	0.550144	0	0	3.14871	6.08947	GCKR;SLC38A4
Bilirubin measurement	2/26	0.144574	0.550144	0	0	3.14871	6.08947	SLCO1A2;TDRP
Increased drug resistance	2/26	0.144574	0.550144	0	0	3.14871	6.08947	EPCAM;PROM1
Indian childhood cirrhosis	2/26	0.144574	0.550144	0	0	3.14871	6.08947	SPARC;PTPN3
C-reactive protein measurement	3/51	0.144816	0.550144	0	0	2.36321	4.5664	GCKR;LIPC;NCAN
Hermanski-Pudlak Syndrome	3/51	0.144816	0.550144	0	0	2.36321	4.5664	VWF;SLC35D3;F2RL3
Hyperpigmentation	3/51	0.144816	0.550144	0	0	2.36321	4.5664	PDGFRA;HMGA2;MMEL1
NONAKA MYOPATHY	3/51	0.144816	0.550144	0	0	2.36321	4.5664	DES;ACTN2;EGF
Pauci-immune Glomerulonephritis associated with Granulomatosis with Polyangiitis	3/51	0.144816	0.550144	0	0	2.36321	4.5664	TGFB2;TIMP3;S100A7
Aplasia Cutis Congenita	8/199	0.145117	0.550144	0	0	1.58751	3.06423	CTTN;MMRN1;NFIB;VEGFC;CGA;PROM1;AQP1;GFAP
Anoxia-Ischemia, Brain	1/6	0.145432	0.550144	0	0	7.54961	14.556	NOS2
Anoxia-Ischemia, Cerebral	1/6	0.145432	0.550144	0	0	7.54961	14.556	NOS2
Blood Coagulation Disorders, Inherited	1/6	0.145432	0.550144	0	0	7.54961	14.556	F2
Carcinoma, Giant Cell	1/6	0.145432	0.550144	0	0	7.54961	14.556	GJA1
Retinoblastoma bilateral	1/6	0.145432	0.550144	0	0	7.54961	14.556	RET
Cataract, congenital, cerulean type 1	1/6	0.145432	0.550144	0	0	7.54961	14.556	CRYGD
CATARACT, NONNUCLEAR POLYMORPHIC CONGENITAL, AUTOSOMAL DOMINANT	1/6	0.145432	0.550144	0	0	7.54961	14.556	CRYGD
Choledochal Cyst, Type I	1/6	0.145432	0.550144	0	0	7.54961	14.556	AQP1
Choledochal Cyst, Type II	1/6	0.145432	0.550144	0	0	7.54961	14.556	AQP1
Choledochal Cyst, Type III	1/6	0.145432	0.550144	0	0	7.54961	14.556	AQP1
Choledochal Cyst, Type IV	1/6	0.145432	0.550144	0	0	7.54961	14.556	AQP1
Choledochal Cyst, Type V	1/6	0.145432	0.550144	0	0	7.54961	14.556	AQP1
Colitis, Microscopic	1/6	0.145432	0.550144	0	0	7.54961	14.556	SLC6A4
Saccular Aneurysm	1/6	0.145432	0.550144	0	0	7.54961	14.556	MMP1
Dentin dysplasia, type 1	1/6	0.145432	0.550144	0	0	7.54961	14.556	SSUH2
EHLERS-DANLOS SYNDROME, DERMATOSPARAXIS TYPE	1/6	0.145432	0.550144	0	0	7.54961	14.556	ADAMTS2
Granular Dystrophy, Corneal	1/6	0.145432	0.550144	0	0	7.54961	14.556	FN1
HEMANGIOMA, CAPILLARY INFANTILE	1/6	0.145432	0.550144	0	0	7.54961	14.556	FLT4
Hemiplegia, Crossed	1/6	0.145432	0.550144	0	0	7.54961	14.556	CGA
Shift-Work Sleep Disorder	1/6	0.145432	0.550144	0	0	7.54961	14.556	RORC
Slipped Capital Femoral Epiphyses	1/6	0.145432	0.550144	0	0	7.54961	14.556	RET
Malignant neoplasm of lower lobe, bronchus or lung	1/6	0.145432	0.550144	0	0	7.54961	14.556	ROBO1
Malignant neoplasm of middle lobe, bronchus or lung	1/6	0.145432	0.550144	0	0	7.54961	14.556	ROBO1
Malignant neoplasm of upper lobe, bronchus or lung	1/6	0.145432	0.550144	0	0	7.54961	14.556	ROBO1
Muscular dystrophy congenital, merosin negative	1/6	0.145432	0.550144	0	0	7.54961	14.556	CSPG4
Neoplasms, Fibrous Tissue	1/6	0.145432	0.550144	0	0	7.54961	14.556	AHRR
ST segment elevation (finding)	1/6	0.145432	0.550144	0	0	7.54961	14.556	SCN1B
Osteoarthritis, Spine	1/6	0.145432	0.550144	0	0	7.54961	14.556	SOST
Osteoarthropathy, Primary Hypertrophic	1/6	0.145432	0.550144	0	0	7.54961	14.556	SLCO2A1
PERIODONTITIS, LOCALIZED AGGRESSIVE	1/6	0.145432	0.550144	0	0	7.54961	14.556	CLU
Stunned Myocardium	1/6	0.145432	0.550144	0	0	7.54961	14.556	NOS2
Superficial thrombophlebitis	1/6	0.145432	0.550144	0	0	7.54961	14.556	PROS1
Symptomatic Generalized Epilepsy	1/6	0.145432	0.550144	0	0	7.54961	14.556	SCN1A
Symptoms of stress	1/6	0.145432	0.550144	0	0	7.54961	14.556	SLC6A4
Skin Diseases, Vascular	1/6	0.145432	0.550144	0	0	7.54961	14.556	F2
Sleep Disorders, Circadian Rhythm	1/6	0.145432	0.550144	0	0	7.54961	14.556	RORC
Subarachnoid Hemorrhage, Aneurysmal	1/6	0.145432	0.550144	0	0	7.54961	14.556	NOS2
Subarachnoid Hemorrhage, Intracranial	1/6	0.145432	0.550144	0	0	7.54961	14.556	NOS2
Subarachnoid Hemorrhage, Spontaneous	1/6	0.145432	0.550144	0	0	7.54961	14.556	NOS2
THYROID HORMONE RESISTANCE, GENERALIZED, AUTOSOMAL DOMINANT	1/6	0.145432	0.550144	0	0	7.54961	14.556	THRB
Thyroid Hormone Resistance, Generalized, Autosomal Recessive	1/6	0.145432	0.550144	0	0	7.54961	14.556	THRB
Uveitis, Intermediate	1/6	0.145432	0.550144	0	0	7.54961	14.556	IL17A
Woolly hair, congenital	1/6	0.145432	0.550144	0	0	7.54961	14.556	LIPH
3-Hydroxyacyl-CoA Dehydrogenase Deficiency	1/6	0.145432	0.550144	0	0	7.54961	14.556	F2
Trichiasis	1/6	0.145432	0.550144	0	0	7.54961	14.556	MMP1
Troyer syndrome	1/6	0.145432	0.550144	0	0	7.54961	14.556	EGF
Abnormality of bone mineral density	1/6	0.145432	0.550144	0	0	7.54961	14.556	COL10A1
Tumor Lysis Syndrome	1/6	0.145432	0.550144	0	0	7.54961	14.556	TAL1
Tumour budding	1/6	0.145432	0.550144	0	0	7.54961	14.556	COL13A1
Abnormality of skull shape	1/6	0.145432	0.550144	0	0	7.54961	14.556	MASP1
Upper eyelid coloboma	1/6	0.145432	0.550144	0	0	7.54961	14.556	FREM1
Vagina Carcinoma	1/6	0.145432	0.550144	0	0	7.54961	14.556	TPM1
Vitamin D-resistant rickets	1/6	0.145432	0.550144	0	0	7.54961	14.556	FGF23
Waardenburg Syndrome Type 1	1/6	0.145432	0.550144	0	0	7.54961	14.556	RET
Acute respiratory disease	1/6	0.145432	0.550144	0	0	7.54961	14.556	ITGAD
Adiponectin Deficiency	1/6	0.145432	0.550144	0	0	7.54961	14.556	IL17A
Yellow-brown discoloration of the teeth	1/6	0.145432	0.550144	0	0	7.54961	14.556	FAM20A
Yellow/white lesions of the macula	1/6	0.145432	0.550144	0	0	7.54961	14.556	PROM1
Afebrile seizure	1/6	0.145432	0.550144	0	0	7.54961	14.556	SCN1A
Anaplastic Oligoastrocytoma	1/6	0.145432	0.550144	0	0	7.54961	14.556	PDGFRA
Anemia in malignant neoplastic disease	1/6	0.145432	0.550144	0	0	7.54961	14.556	LCN2
Anoxic-Ischemic Encephalopathy	1/6	0.145432	0.550144	0	0	7.54961	14.556	NOS2
anxiety generalized	1/6	0.145432	0.550144	0	0	7.54961	14.556	SLC6A4
Aristolochic Acid Nephropathy	1/6	0.145432	0.550144	0	0	7.54961	14.556	GSTA1
Aromatase deficiency	1/6	0.145432	0.550144	0	0	7.54961	14.556	CYP19A1
As If Personality	1/6	0.145432	0.550144	0	0	7.54961	14.556	SLC6A4
Aspartylglucosaminuria	1/6	0.145432	0.550144	0	0	7.54961	14.556	FN1
Asymmetrical skull	1/6	0.145432	0.550144	0	0	7.54961	14.556	MASP1
ATRIAL SEPTAL DEFECT 1	1/6	0.145432	0.550144	0	0	7.54961	14.556	TPM1
Autoimmune enteropathy	1/6	0.145432	0.550144	0	0	7.54961	14.556	IL17A
Autoimmune neutropenia	1/6	0.145432	0.550144	0	0	7.54961	14.556	FASLG
Autosomal Dominant Hereditary Pancreatitis	1/6	0.145432	0.550144	0	0	7.54961	14.556	PRSS2
Azotemia	1/6	0.145432	0.550144	0	0	7.54961	14.556	LCN2
Bacteriuria	1/6	0.145432	0.550144	0	0	7.54961	14.556	LCN2
Blood group deletion syndrome	1/6	0.145432	0.550144	0	0	7.54961	14.556	XK
Bonnevie-Ullrich Syndrome	1/6	0.145432	0.550144	0	0	7.54961	14.556	NOS2
Broad columella	1/6	0.145432	0.550144	0	0	7.54961	14.556	GJA1
Cerebral Hypoxia-Ischemia	1/6	0.145432	0.550144	0	0	7.54961	14.556	NOS2
Cerebrovascular Occlusion	1/6	0.145432	0.550144	0	0	7.54961	14.556	GFAP
Cervical Squamous Cell Carcinoma In Situ	1/6	0.145432	0.550144	0	0	7.54961	14.556	MMP1
Charcot-Marie-Tooth disease type 4	1/6	0.145432	0.550144	0	0	7.54961	14.556	SH3TC2
Childhood Hepatocellular Carcinoma	1/6	0.145432	0.550144	0	0	7.54961	14.556	F2
Chronic respiratory failure	1/6	0.145432	0.550144	0	0	7.54961	14.556	PTGS1
Colpocephaly	1/6	0.145432	0.550144	0	0	7.54961	14.556	TUBA8
Congenital anomaly of nose	1/6	0.145432	0.550144	0	0	7.54961	14.556	SOST
Contractures of the large joints	1/6	0.145432	0.550144	0	0	7.54961	14.556	SOST
CYSTIC FIBROSIS MODIFIER 1	1/6	0.145432	0.550144	0	0	7.54961	14.556	SLC6A14
Deficiency of phosphorylase kinase	1/6	0.145432	0.550144	0	0	7.54961	14.556	G6PC
Deformity of the nose	1/6	0.145432	0.550144	0	0	7.54961	14.556	SOST
Disorder of soft tissue	1/6	0.145432	0.550144	0	0	7.54961	14.556	PROS1
Dural ectasia	1/6	0.145432	0.550144	0	0	7.54961	14.556	TGFB2
Dyschromatosis universalis hereditaria	1/6	0.145432	0.550144	0	0	7.54961	14.556	SASH1
Early Inflammatory Arthritis	1/6	0.145432	0.550144	0	0	7.54961	14.556	MMP1
EEG with focal sharp slow waves	1/6	0.145432	0.550144	0	0	7.54961	14.556	SCN1A
Epicanthus inversus	1/6	0.145432	0.550144	0	0	7.54961	14.556	MASP1
Epidemic keratoconjunctivitis	1/6	0.145432	0.550144	0	0	7.54961	14.556	GJA1
Episodic hypertension	1/6	0.145432	0.550144	0	0	7.54961	14.556	RET
Eruptive xanthoma	1/6	0.145432	0.550144	0	0	7.54961	14.556	LIPC
Exercise-induced angina	1/6	0.145432	0.550144	0	0	7.54961	14.556	ITGB3
Expressed Emotion	1/6	0.145432	0.550144	0	0	7.54961	14.556	SLC6A4
Factor X Deficiency	1/6	0.145432	0.550144	0	0	7.54961	14.556	F2
Familial Neuroblastoma	1/6	0.145432	0.550144	0	0	7.54961	14.556	RET
Familial Thrombotic Thrombocytopenic Purpura	1/6	0.145432	0.550144	0	0	7.54961	14.556	TFPI
Fibrocalculous pancreatic diabetes	1/6	0.145432	0.550144	0	0	7.54961	14.556	REG1A
First degree atrioventricular block	1/6	0.145432	0.550144	0	0	7.54961	14.556	GJA1
Follicular hyperplasia	1/6	0.145432	0.550144	0	0	7.54961	14.556	FASLG
Generalized osteosclerosis	1/6	0.145432	0.550144	0	0	7.54961	14.556	SOST
hazardous drinking	1/6	0.145432	0.550144	0	0	7.54961	14.556	SLC6A4
Hemophilic arthropathy	1/6	0.145432	0.550144	0	0	7.54961	14.556	TFPI
HEPATIC LIPASE DEFICIENCY (disorder)	1/6	0.145432	0.550144	0	0	7.54961	14.556	LIPC
Hereditary bundle branch system defect	1/6	0.145432	0.550144	0	0	7.54961	14.556	SCN1B
Hyperplasia of columella	1/6	0.145432	0.550144	0	0	7.54961	14.556	GJA1
Immotile cilia	1/6	0.145432	0.550144	0	0	7.54961	14.556	DNAAF3
Increased bone density in skeletal bones	1/6	0.145432	0.550144	0	0	7.54961	14.556	SOST
Increased fibular diameter	1/6	0.145432	0.550144	0	0	7.54961	14.556	GPC6
Interleukin 1 Receptor Antagonist Measurement	1/6	0.145432	0.550144	0	0	7.54961	14.556	MEGF11
Iodine deficiency syndrome	1/6	0.145432	0.550144	0	0	7.54961	14.556	RET
Juvenile cataract	1/6	0.145432	0.550144	0	0	7.54961	14.556	CRYGD
Kaposi's sarcoma-associated herpesvirus infection	1/6	0.145432	0.550144	0	0	7.54961	14.556	FLT4
Keratitis-Ichthyosis-Deafness Syndrome	1/6	0.145432	0.550144	0	0	7.54961	14.556	GJA1
Klippel-Feil Syndrome	1/6	0.145432	0.550144	0	0	7.54961	14.556	DKK1
Lactose Intolerance	1/6	0.145432	0.550144	0	0	7.54961	14.556	LCT
Loeys-Dietz Aortic Aneurysm Syndrome	1/6	0.145432	0.550144	0	0	7.54961	14.556	TGFB2
Malformation of skull shape	1/6	0.145432	0.550144	0	0	7.54961	14.556	MASP1
Malformation of the nose	1/6	0.145432	0.550144	0	0	7.54961	14.556	SOST
Malignant neoplasm of other parts of bronchus or lung	1/6	0.145432	0.550144	0	0	7.54961	14.556	ROBO1
Malignant neuroendocrine tumor	1/6	0.145432	0.550144	0	0	7.54961	14.556	VCL
Mesenchymal Glioblastoma	1/6	0.145432	0.550144	0	0	7.54961	14.556	EGF
Multiple Chemical Sensitivity	1/6	0.145432	0.550144	0	0	7.54961	14.556	NOS2
Nasal and nasal-type NK/T-cell lymphoma	1/6	0.145432	0.550144	0	0	7.54961	14.556	NOS2
Neck Pain	1/6	0.145432	0.550144	0	0	7.54961	14.556	DKK1
Neonatal alloimmune thrombocytopenia (NAIT)	1/6	0.145432	0.550144	0	0	7.54961	14.556	ITGB3
Nephrogenic Systemic Fibrosis	1/6	0.145432	0.550144	0	0	7.54961	14.556	FN1
Non-24 Hour Sleep-Wake Disorder	1/6	0.145432	0.550144	0	0	7.54961	14.556	RORC
Nonmotile sperm	1/6	0.145432	0.550144	0	0	7.54961	14.556	RSPH9
Nonorganic Sleep Wake Cycle Disorders	1/6	0.145432	0.550144	0	0	7.54961	14.556	RORC
Other restrictive cardiomyopathy	1/6	0.145432	0.550144	0	0	7.54961	14.556	TNNI3
Pallister-Killian syndrome	1/6	0.145432	0.550144	0	0	7.54961	14.556	MEIS2
Papillary and follicular adenocarcinoma	1/6	0.145432	0.550144	0	0	7.54961	14.556	EGF
Papillary transitional cell carcinoma	1/6	0.145432	0.550144	0	0	7.54961	14.556	EGF
Patchy palmoplantar keratoderma	1/6	0.145432	0.550144	0	0	7.54961	14.556	GJA1
Perinatal Subarachnoid Hemorrhage	1/6	0.145432	0.550144	0	0	7.54961	14.556	NOS2
Posterior rib cupping	1/6	0.145432	0.550144	0	0	7.54961	14.556	MATN3
Progressive proximal muscle weakness	1/6	0.145432	0.550144	0	0	7.54961	14.556	CAVIN1
Pygmy (disorder)	1/6	0.145432	0.550144	0	0	7.54961	14.556	HMGA2
Malignant neoplasm of ovary	60/2026	0.146558	0.550144	0	0	1.1698	2.24641	SPARC;GUCY1B1;ITGB5;PROS1;FLT4;ITGB3;REG1A;PCSK6;CLU;ACRBP;ACTG2;AQP1;GJA1;ADAMTS1;GPER1;FNTB;MAEL;TIMP3;EMILIN1;PRSS3;PRKG1;SCN1A;TRPC6;G6PC;MMP1;ITGA2;IGFBP2;DKK1;HOXB9;CTTN;MMRN1;LPA;S100A7;STC1;ALOX12;HOXB13;FSTL1;CYP19A1;LTBP1;PTGS1;EPCAM;PPP1R2C;PROM1;CGA;CNMD;WASF3;FOXB1;NOS2;EGF;ESRRB;FN1;VEGFC;HMGA2;EHD2;VEPH1;LCN2;FOLR1;PTPN3;IL17A;F2RL3
Osteopenia	12/329	0.14714	0.550144	0	0	1.43669	2.75322	GJA1;ADAMTS2;CAVIN1;NOS2;MMP1;PLOD2;SOST;DKK1;GATA1;CYP19A1;SLC6A4;IL17A
Polyendocrinopathies, Autoimmune	4/79	0.147865	0.550144	0	0	2.01773	3.85679	EGF;F2;PTGS1;IL17A
Myocardial Failure	5/108	0.148051	0.550144	0	0	1.83745	3.5099	VWF;NOS2;PRKAR2B;RETN;PTGS1
Spontaneous abortion	6/138	0.14815	0.550144	0	0	1.72131	3.2869	ECM2;COL13A1;ITGB3;FN1;LGALS14;TIMP3
Hyperlipidemia	9/232	0.148528	0.550144	0	0	1.53014	2.91794	LIPC;G6PC;PPBP;F2;LPA;CYP19A1;MYLK;PTGS1;IL17A
Fibrosis	7/169	0.149004	0.550144	0	0	1.63698	3.11644	PDGFRA;TGFB2;SPARC;FASLG;CYP19A1;ACTG2;ADRA2A
Fatigue	12/330	0.149363	0.550144	0	0	1.43209	2.72295	RET;PDGFRA;DAO;NOS2;TNNT1;EPCAM;MPL;TNNI3;GATA1;FGF23;SLC6A4;PTPN3
Arthritis, Psoriatic	8/201	0.150898	0.550144	0	0	1.57089	2.9708	CRYGD;NOS2;TAL1;MMP1;CD248;PDLIM4;PTGS1;IL17A
Congenital absence of kidney	3/52	0.15092	0.550144	0	0	2.31486	4.37741	RET;FGF20;FREM1
Hippocampal sclerosis	3/52	0.15092	0.550144	0	0	2.31486	4.37741	LCN2;SCN1A;GFAP
Lymphocytic infiltration	3/52	0.15092	0.550144	0	0	2.31486	4.37741	PDGFRA;BMP6;IL17A
Gallbladder Carcinoma	9/233	0.151217	0.550144	0	0	1.52323	2.87743	NOS2;EPCAM;REG1A;VEGFC;HMGA2;FASLG;PROM1;ADRA2A;ROBO1
Epithelioma	11/298	0.151427	0.550144	0	0	1.45402	2.74469	TGFB2;EPCAM;NFIB;ADAMTS1;MMP1;EGF;FN1;PROM1;CLU;CYP19A1;RAP1GAP
Schizoaffective Disorder	5/109	0.152111	0.550144	0	0	1.81969	3.42675	NEUROD2;DAO;RGS6;PVALB;SLC6A4
Oligospermia	5/109	0.152111	0.550144	0	0	1.81969	3.42675	EGF;FASLG;TDRD6;CGA;CLU
Schizophrenia	57/1923	0.152446	0.550144	0	0	1.16987	2.20046	OXTR;NCAN;ITGB3;CHRM5;ITGA2B;STMN2;CLU;PTPRF;SLC6A4;NRGN;PRSS3;PRKG1;RGS6;CALN1;INSRR;F2;TAAR1;DKK1;ADRA2A;DKK4;TAL1;MAP1A;NOS1AP;PVALB;CHRNA2;MAOB;HIST1H2BJ;MAOA;ALOX12;SLC1A6;TFPI;FSTL1;PTGS1;RHD;NEUROD2;CFAP65;GAS2L1;GABRD;GPC6;KCNJ3;NOS2;EGF;FN1;TBX4;BMP6;GFAP;FABP3;NFASC;DAO;DES;PDE10A;GSTA1;PLXNB3;LCN2;ESAM;SCN2A;IL17A
Abnormality of the metaphysis	4/80	0.15269	0.550144	0	0	1.99107	3.74191	COMP;GJA1;COL10A1;GPC6
Depressed nasal ridge	4/80	0.15269	0.550144	0	0	1.99107	3.74191	RET;BMPER;FGF20;GABRD
Desmoplastic	4/80	0.15269	0.550144	0	0	1.99107	3.74191	RET;FN1;PROM1;GFAP
Intestinal Diseases	4/80	0.15269	0.550144	0	0	1.99107	3.74191	G6PC;NOS2;EPCAM;SLCO2A1
Pulmonary Fibrosis	15/432	0.153181	0.550144	0	0	1.36619	2.56316	PDGFRA;TGFB2;SPARC;VWF;MMP1;EGF;FN1;STC1;F2;FSTL1;DES;MMRN1;PARD3;IL17A;F2RL3
Skin toxicity	2/27	0.153603	0.550144	0	0	3.0226	5.66249	EGF;GSTA1
Urogenital Abnormalities	2/27	0.153603	0.550144	0	0	3.0226	5.66249	RET;TGFB2
Vascular anomaly	2/27	0.153603	0.550144	0	0	3.0226	5.66249	FLT4;VEGFC
Anterior uveitis	2/27	0.153603	0.550144	0	0	3.0226	5.66249	NOS2;IL17A
Bulbar palsy	2/27	0.153603	0.550144	0	0	3.0226	5.66249	DES;COL13A1
Congenital hypoplasia of thymus	2/27	0.153603	0.550144	0	0	3.0226	5.66249	GP1BB;RORC
Mucopolysaccharidoses	2/27	0.153603	0.550144	0	0	3.0226	5.66249	EGF;PRKG1
Acid reflux	6/140	0.15529	0.550144	0	0	1.69545	3.1577	RET;ADAMTS2;COL13A1;GABRD;MEIS2;SHROOM4
Abortion, Tubal	5/110	0.156217	0.550144	0	0	1.80227	3.34593	ECM2;COL13A1;FN1;LGALS14;TIMP3
Plaque, Amyloid	9/235	0.156668	0.550144	0	0	1.50959	2.79822	MAOB;VWF;NOS2;NFIB;STMN2;DKK1;CLU;PTGS1;GFAP
Hepatoblastoma	9/235	0.156668	0.550144	0	0	1.50959	2.79822	EPCAM;REG1A;IGFBP2;FN1;MT1G;FASLG;PROM1;F2;DKK1
Left Ventricular Hypertrophy	8/203	0.156789	0.550144	0	0	1.55462	2.88049	TPM1;FN1;PDE5A;TNNI3;PKD1L3;FGF23;PRKG1;SLC6A4
Rous Sarcoma	3/53	0.157104	0.550144	0	0	2.26844	4.19854	SPARC;EGF;FOLR1
Situs ambiguus	3/53	0.157104	0.550144	0	0	2.26844	4.19854	GJA1;DNAAF3;LEFTY2
Prostate cancer, familial	3/53	0.157104	0.550144	0	0	2.26844	4.19854	PROS1;ERG;HOXB13
Tachycardia	3/53	0.157104	0.550144	0	0	2.26844	4.19854	RET;RYR2;CAVIN1
Tumor-Associated Vasculature	3/53	0.157104	0.550144	0	0	2.26844	4.19854	FN1;CD248;AQP1
Experimental Lung Inflammation	3/53	0.157104	0.550144	0	0	2.26844	4.19854	CXCL5;MYLK;IL17A
Vascular lesions	4/81	0.157574	0.550144	0	0	1.96511	3.63125	VWF;ITGAD;FLT4;GP6
Diabetes Mellitus, Insulin-Dependent	30/956	0.158358	0.550144	0	0	1.23449	2.27505	DNAH2;HIST1H3J;PTPRN;REG1A;FASLG;DUOX1;LIPC;LURAP1L;ADAMTS1;CALD1;TIMP3;G6PC;MPIG6B;VWF;NOS2;EGF;FN1;VEGFC;BMP6;GFAP;VIL1;SELP;CRYGD;DES;DDAH1;LCN2;PNPLA3;ERG;LPA;IL17A
Tonic - clonic seizures	7/173	0.161965	0.550144	0	0	1.5972	2.9075	SLC8A3;NOS2;SCN2A;CLU;SCN1B;PVALB;SCN1A
Undifferentiated carcinoma	9/237	0.162213	0.550144	0	0	1.49619	2.72135	RET;SPARC;DES;EPCAM;FN1;HMGA2;CYP19A1;AQP1;PTGS1
Periodontitis	9/237	0.162213	0.550144	0	0	1.49619	2.72135	CRYGD;MMP1;FN1;PKP2;TIMP3;DKK1;CLU;CXCL5;IL17A
Salivary Gland Neoplasms	4/82	0.162516	0.550144	0	0	1.93982	3.52462	GUCY1A1;SLC24A3;IGFBP2;AQP1
Osteoporosis, Age-Related	4/82	0.162516	0.550144	0	0	1.93982	3.52462	CYP19A1;PDLIM4;GPC6;VCL
Clear-cell metastatic renal cell carcinoma	6/142	0.162579	0.550144	0	0	1.67034	3.03433	SPARC;EPCAM;FLT4;REG1A;FN1;HYAL4
Mycosis Fungoides	6/142	0.162579	0.550144	0	0	1.67034	3.03433	TGFB2;FLT4;PPP1R2C;VEGFC;ACSBG1;IL17A
Vitamin D-Resistant Rickets, X-Linked	2/28	0.162738	0.550144	0	0	2.9062	5.27654	FGF23;DKK1
Viral myocarditis	2/28	0.162738	0.550144	0	0	2.9062	5.27654	TNNI3;IL17A
Benign Meningioma	2/28	0.162738	0.550144	0	0	2.9062	5.27654	GJA1;TIMP3
Centronuclear myopathy	2/28	0.162738	0.550144	0	0	2.9062	5.27654	DES;MYF6
Elevated heart rate	2/28	0.162738	0.550144	0	0	2.9062	5.27654	RET;CAVIN1
Extrinsic allergic alveolitis	2/28	0.162738	0.550144	0	0	2.9062	5.27654	CXCL5;IL17A
Familial Hypophosphatemic Rickets	2/28	0.162738	0.550144	0	0	2.9062	5.27654	FGF23;IL17A
Granulocytic Sarcoma	2/28	0.162738	0.550144	0	0	2.9062	5.27654	SELP;PDGFRA
Odontogenic Tumors	2/28	0.162738	0.550144	0	0	2.9062	5.27654	TGFB2;NOS2
Paratuberculosis	2/28	0.162738	0.550144	0	0	2.9062	5.27654	FN1;F2
Placental Insufficiency	2/28	0.162738	0.550144	0	0	2.9062	5.27654	ITGA2;CYP19A1
Cerebral Aneurysm	3/54	0.163366	0.550144	0	0	2.22385	4.02909	P2RY12;SELP;DUOX1
Hepatocellular Adenoma	3/54	0.163366	0.550144	0	0	2.22385	4.02909	G6PC;EGF;GFAP
Cleft Palate	5/112	0.164563	0.550144	0	0	1.7684	3.19101	PDGFRA;TGFB2;NXF3;EGF;MEIS2
Azoospermia	7/174	0.165283	0.550144	0	0	1.58755	2.85775	PTPRD;MARCO;GJA1;RPS4Y2;TGFB1I1;PRY;FASLG
Carcinoma, Neuroendocrine	4/83	0.167513	0.550144	0	0	1.91517	3.42182	RET;EGF;FN1;NKX2-3
Adverse reaction to drug	4/83	0.167513	0.550144	0	0	1.91517	3.42182	SLCO2A1;GSTA1;LCN2;CLU
Drug toxicity	4/83	0.167513	0.550144	0	0	1.91517	3.42182	SLCO2A1;GSTA1;LCN2;CLU
Abortion, Habitual	1/7	0.167529	0.550144	0	0	6.29102	11.2395	F2
Adenocarcinoma, Scirrhous	1/7	0.167529	0.550144	0	0	6.29102	11.2395	TIMP3
Reduced systolic function	1/7	0.167529	0.550144	0	0	6.29102	11.2395	DES
Refsum Disease	1/7	0.167529	0.550144	0	0	6.29102	11.2395	PHYHIP
Aortic Aneurysm, Thoracoabdominal	1/7	0.167529	0.550144	0	0	6.29102	11.2395	TGFB2
Rippling muscle disease	1/7	0.167529	0.550144	0	0	6.29102	11.2395	SSUH2
Scar Tissue	1/7	0.167529	0.550144	0	0	6.29102	11.2395	ADAMTS2
Schamberg Disease	1/7	0.167529	0.550144	0	0	6.29102	11.2395	MASP1
Selective tooth agenesis	1/7	0.167529	0.550144	0	0	6.29102	11.2395	GJA1
Serum Sickness	1/7	0.167529	0.550144	0	0	6.29102	11.2395	FN1
Serum zinc measurement	1/7	0.167529	0.550144	0	0	6.29102	11.2395	FNTB
Lipid Metabolism, Inborn Errors	1/7	0.167529	0.550144	0	0	6.29102	11.2395	LIPC
Spinal Neoplasms	1/7	0.167529	0.550144	0	0	6.29102	11.2395	GFAP
Nemaline Myopathy, Autosomal Recessive	1/7	0.167529	0.550144	0	0	6.29102	11.2395	TPM1
NEURAL TUBE DEFECTS, SUSCEPTIBILITY TO	1/7	0.167529	0.550144	0	0	6.29102	11.2395	PARD3
Stargardt's disease	1/7	0.167529	0.550144	0	0	6.29102	11.2395	PROM1
Thick rib	1/7	0.167529	0.550144	0	0	6.29102	11.2395	SOST
Thickened cortex of long bones	1/7	0.167529	0.550144	0	0	6.29102	11.2395	SOST
TUMORAL CALCINOSIS, HYPERPHOSPHATEMIC, FAMILIAL	1/7	0.167529	0.550144	0	0	6.29102	11.2395	FGF23
Toxic multinodular goiter	1/7	0.167529	0.550144	0	0	6.29102	11.2395	THRB
Transitional cell carcinoma in situ	1/7	0.167529	0.550144	0	0	6.29102	11.2395	DES
Abnormal hair pattern	1/7	0.167529	0.550144	0	0	6.29102	11.2395	FREM1
Abnormal platelets	1/7	0.167529	0.550144	0	0	6.29102	11.2395	GFI1B
Abnormality of calcium-phosphate metabolism	1/7	0.167529	0.550144	0	0	6.29102	11.2395	FAM20A
Abnormality of the fovea	1/7	0.167529	0.550144	0	0	6.29102	11.2395	PROM1
Abnormality of the wrist	1/7	0.167529	0.550144	0	0	6.29102	11.2395	FN1
Absence of a tooth	1/7	0.167529	0.550144	0	0	6.29102	11.2395	GJA1
Vascular ring	1/7	0.167529	0.550144	0	0	6.29102	11.2395	GPER1
Acrocephalopolysyndactyly	1/7	0.167529	0.550144	0	0	6.29102	11.2395	FREM1
Waardenburg Anophthalmia Syndrome	1/7	0.167529	0.550144	0	0	6.29102	11.2395	SPARC
Wasting of tongue	1/7	0.167529	0.550144	0	0	6.29102	11.2395	SH3TC2
Adamantinous Craniopharyngioma	1/7	0.167529	0.550144	0	0	6.29102	11.2395	PROM1
Adenoid cystic breast carcinoma	1/7	0.167529	0.550144	0	0	6.29102	11.2395	NFIB
Adenosis	1/7	0.167529	0.550144	0	0	6.29102	11.2395	ERG
Adult Angiosarcoma	1/7	0.167529	0.550144	0	0	6.29102	11.2395	RET
Amelogenesis imperfecta local hypoplastic form	1/7	0.167529	0.550144	0	0	6.29102	11.2395	FAM20A
Amnestic Disorder	1/7	0.167529	0.550144	0	0	6.29102	11.2395	GJA1
Angiodysplasia	1/7	0.167529	0.550144	0	0	6.29102	11.2395	VWF
Angiodysplasia of colon	1/7	0.167529	0.550144	0	0	6.29102	11.2395	VWF
Anisopoikilocytosis	1/7	0.167529	0.550144	0	0	6.29102	11.2395	MPIG6B
Aplasia/Hypoplasia of the middle phalanges of the hand	1/7	0.167529	0.550144	0	0	6.29102	11.2395	GJA1
Associated Pulmonary Arterial Hypertension	1/7	0.167529	0.550144	0	0	6.29102	11.2395	TRPC6
Atrophy of tongue	1/7	0.167529	0.550144	0	0	6.29102	11.2395	SH3TC2
Autoimmune Lymphoproliferative Syndrome Type 2B	1/7	0.167529	0.550144	0	0	6.29102	11.2395	FASLG
Autonomic dysregulation	1/7	0.167529	0.550144	0	0	6.29102	11.2395	RET
Axillary pterygia	1/7	0.167529	0.550144	0	0	6.29102	11.2395	GPC6
Blast cell proliferation	1/7	0.167529	0.550144	0	0	6.29102	11.2395	MPL
Blood platelet disease	1/7	0.167529	0.550144	0	0	6.29102	11.2395	GFI1B
Borderline mental retardation (I.Q. 70-85)	1/7	0.167529	0.550144	0	0	6.29102	11.2395	MAOA
Breathing dysregulation	1/7	0.167529	0.550144	0	0	6.29102	11.2395	RET
Broad alveolar processes of jaw	1/7	0.167529	0.550144	0	0	6.29102	11.2395	GJA1
Broad alveolar ridges	1/7	0.167529	0.550144	0	0	6.29102	11.2395	GJA1
Broad clavicle	1/7	0.167529	0.550144	0	0	6.29102	11.2395	SOST
Broad long bones	1/7	0.167529	0.550144	0	0	6.29102	11.2395	GJA1
Bronchial Diseases	1/7	0.167529	0.550144	0	0	6.29102	11.2395	NOS2
Bulbar signs	1/7	0.167529	0.550144	0	0	6.29102	11.2395	GFAP
Bullous keratopathy	1/7	0.167529	0.550144	0	0	6.29102	11.2395	FN1
Cardiac dilatation	1/7	0.167529	0.550144	0	0	6.29102	11.2395	TPM1
Cerebral ventriculomegaly	1/7	0.167529	0.550144	0	0	6.29102	11.2395	HYDIN
Chemical Burns	1/7	0.167529	0.550144	0	0	6.29102	11.2395	ALOX12
Cholangiolocellular Carcinoma	1/7	0.167529	0.550144	0	0	6.29102	11.2395	PROM1
Choroid Plexus Neoplasms	1/7	0.167529	0.550144	0	0	6.29102	11.2395	STC1
Chromosome 17 trisomy	1/7	0.167529	0.550144	0	0	6.29102	11.2395	RET
CHROMOSOME 8p11 MYELOPROLIFERATIVE SYNDROME	1/7	0.167529	0.550144	0	0	6.29102	11.2395	PDGFRA
Chronic intestinal pseudo-obstruction	1/7	0.167529	0.550144	0	0	6.29102	11.2395	ACTG2
Chronic low back pain	1/7	0.167529	0.550144	0	0	6.29102	11.2395	SPARC
Cleft Soft Palate	1/7	0.167529	0.550144	0	0	6.29102	11.2395	PLOD2
Collagenous Sprue	1/7	0.167529	0.550144	0	0	6.29102	11.2395	MMP1
Complete Trisomy 21 Syndrome	1/7	0.167529	0.550144	0	0	6.29102	11.2395	GATA1
Composite Lymphoma	1/7	0.167529	0.550144	0	0	6.29102	11.2395	ACSBG1
Congenital atresia of pulmonary valve	1/7	0.167529	0.550144	0	0	6.29102	11.2395	FN1
Congenital Bleeding Disorder	1/7	0.167529	0.550144	0	0	6.29102	11.2395	VWF
Congenital malformation syndromes affecting facial appearance	1/7	0.167529	0.550144	0	0	6.29102	11.2395	FREM1
Congenital melanocytic nevus	1/7	0.167529	0.550144	0	0	6.29102	11.2395	FGF23
Congenital Nephrogenic Diabetes Insipidus	1/7	0.167529	0.550144	0	0	6.29102	11.2395	FGF23
Conjunctival scar	1/7	0.167529	0.550144	0	0	6.29102	11.2395	S100A7
Conjunctivochalasis	1/7	0.167529	0.550144	0	0	6.29102	11.2395	MMP1
Constrictive median neuropathy	1/7	0.167529	0.550144	0	0	6.29102	11.2395	SH3TC2
Delayed Graft Function	1/7	0.167529	0.550144	0	0	6.29102	11.2395	LCN2
Dianzani autoimmune lymphoproliferative syndrome	1/7	0.167529	0.550144	0	0	6.29102	11.2395	IL17A
Drinking behavior processes	1/7	0.167529	0.550144	0	0	6.29102	11.2395	MYL2
Dysplastic nodule	1/7	0.167529	0.550144	0	0	6.29102	11.2395	EPCAM
Embryonal nuclear cataract (disorder)	1/7	0.167529	0.550144	0	0	6.29102	11.2395	CRYGD
Epidermolysis bullosa with pyloric atresia	1/7	0.167529	0.550144	0	0	6.29102	11.2395	FN1
Familial restrictive cardiomyopathy (disorder)	1/7	0.167529	0.550144	0	0	6.29102	11.2395	TNNI3
Familial ventricular tachycardia	1/7	0.167529	0.550144	0	0	6.29102	11.2395	RYR2
Fenestration (morphologic abnormality)	1/7	0.167529	0.550144	0	0	6.29102	11.2395	FLT4
Fetal Cerebral Ventriculomegaly	1/7	0.167529	0.550144	0	0	6.29102	11.2395	HYDIN
Fibrous bands	1/7	0.167529	0.550144	0	0	6.29102	11.2395	MMP1
Gastrointestinal polyps	1/7	0.167529	0.550144	0	0	6.29102	11.2395	COMP
Glycogen Storage Disease Type III	1/7	0.167529	0.550144	0	0	6.29102	11.2395	G6PC
Hemangioma of liver	1/7	0.167529	0.550144	0	0	6.29102	11.2395	IL17A
Hemangioma of retina	1/7	0.167529	0.550144	0	0	6.29102	11.2395	MMP1
Hemoglobin increased	1/7	0.167529	0.550144	0	0	6.29102	11.2395	GATA1
Hemoglobin SC Disease	1/7	0.167529	0.550144	0	0	6.29102	11.2395	SPTA1
Hemolytic disorder	1/7	0.167529	0.550144	0	0	6.29102	11.2395	RHD
Hepatitis B and hepatitis C	1/7	0.167529	0.550144	0	0	6.29102	11.2395	IFNL1
Hirschsprung disease 1	1/7	0.167529	0.550144	0	0	6.29102	11.2395	RET
Hydrocephalus Ex-Vacuo	1/7	0.167529	0.550144	0	0	6.29102	11.2395	HYDIN
Hypermagnesiuria	1/7	0.167529	0.550144	0	0	6.29102	11.2395	EGF
Hyperplasia of forehead	1/7	0.167529	0.550144	0	0	6.29102	11.2395	MEIS2
Hypertrophy of forehead	1/7	0.167529	0.550144	0	0	6.29102	11.2395	MEIS2
Hypodysfibrinogenemia	1/7	0.167529	0.550144	0	0	6.29102	11.2395	FN1
Idiopathic central precocious puberty	1/7	0.167529	0.550144	0	0	6.29102	11.2395	CYP19A1
Increased IgA level	1/7	0.167529	0.550144	0	0	6.29102	11.2395	FASLG
Increased megakaryocyte count	1/7	0.167529	0.550144	0	0	6.29102	11.2395	MPL
Ineffective erythropoiesis	1/7	0.167529	0.550144	0	0	6.29102	11.2395	GATA1
Infantile myofibromatosis	1/7	0.167529	0.550144	0	0	6.29102	11.2395	DES
Infectious colitis	1/7	0.167529	0.550144	0	0	6.29102	11.2395	LCN2
Intraspinal Neoplasm	1/7	0.167529	0.550144	0	0	6.29102	11.2395	GFAP
Invasive Prostate Carcinoma	1/7	0.167529	0.550144	0	0	6.29102	11.2395	F2RL3
Large forehead	1/7	0.167529	0.550144	0	0	6.29102	11.2395	MEIS2
Left Atrial Isomerism	1/7	0.167529	0.550144	0	0	6.29102	11.2395	LEFTY2
Limited pronation/supination of forearm	1/7	0.167529	0.550144	0	0	6.29102	11.2395	MASP1
Lipidemia retinalis	1/7	0.167529	0.550144	0	0	6.29102	11.2395	G6PC
lupus erythematodes	1/7	0.167529	0.550144	0	0	6.29102	11.2395	FASLG
Lymphoepithelioid lymphoma (clinical)	1/7	0.167529	0.550144	0	0	6.29102	11.2395	NOS2
Malattia Leventinese	1/7	0.167529	0.550144	0	0	6.29102	11.2395	TIMP3
Metastatic Endometrial Carcinoma	1/7	0.167529	0.550144	0	0	6.29102	11.2395	EGF
Mild depression	1/7	0.167529	0.550144	0	0	6.29102	11.2395	TAL1
Mucocutaneous candidiasis	1/7	0.167529	0.550144	0	0	6.29102	11.2395	IL17A
Myelolipoma	1/7	0.167529	0.550144	0	0	6.29102	11.2395	GP9
Myxoid transformation of mitral valve	1/7	0.167529	0.550144	0	0	6.29102	11.2395	TGFB2
Nasal obstruction present finding	1/7	0.167529	0.550144	0	0	6.29102	11.2395	GJA1
Neurofibromatosis-Noonan syndrome	1/7	0.167529	0.550144	0	0	6.29102	11.2395	RGS6
Neuronal heterotopia	1/7	0.167529	0.550144	0	0	6.29102	11.2395	EML1
Neuropathy ataxia and retinis pigmentosa	1/7	0.167529	0.550144	0	0	6.29102	11.2395	NPTX2
Opioid-Related Disorders	1/7	0.167529	0.550144	0	0	6.29102	11.2395	BMPER
Paraneoplastic Encephalomyelitis	1/7	0.167529	0.550144	0	0	6.29102	11.2395	ELAVL4
Paroxysmal involuntary eye movements	1/7	0.167529	0.550144	0	0	6.29102	11.2395	PROM1
Patent Ductus Arteriosus Familial	1/7	0.167529	0.550144	0	0	6.29102	11.2395	PRDM6
Pelvic pain female	1/7	0.167529	0.550144	0	0	6.29102	11.2395	IL17A
Peripheral axonal degeneration	1/7	0.167529	0.550144	0	0	6.29102	11.2395	SH3TC2
Peroneal muscle atrophy	1/7	0.167529	0.550144	0	0	6.29102	11.2395	DES
Poikilocytosis	1/7	0.167529	0.550144	0	0	6.29102	11.2395	GATA1
Post-Traumatic Hydrocephalus	1/7	0.167529	0.550144	0	0	6.29102	11.2395	HYDIN
Postoperative confusion	1/7	0.167529	0.550144	0	0	6.29102	11.2395	ITGB3
Postpartum Amenorrhea	1/7	0.167529	0.550144	0	0	6.29102	11.2395	CYP19A1
Postpartum Thyroiditis	1/7	0.167529	0.550144	0	0	6.29102	11.2395	THRB
Primary ulcer of intestine	1/7	0.167529	0.550144	0	0	6.29102	11.2395	NOS2
Rasmussen subacute encephalitis	1/7	0.167529	0.550144	0	0	6.29102	11.2395	SCN1A
Rasmussen Syndrome	1/7	0.167529	0.550144	0	0	6.29102	11.2395	SCN1A
Dermatologic disorders	14/406	0.169321	0.553547	0	0	1.35551	2.40733	RET;TGFB2;MMP1;FASLG;ALOX12;PDZK1IP1;GFAP;SELP;GJA1;DES;LCN2;FGF23;S100A7;IL17A
Bone Diseases, Developmental	3/55	0.169701	0.553547	0	0	2.18097	3.86843	TGFB2;SOST;FGF23
Russell-Silver syndrome	3/55	0.169701	0.553547	0	0	2.18097	3.86843	EGF;HMGA2;TFPI
Scoliosis, unspecified	3/55	0.169701	0.553547	0	0	2.18097	3.86843	SH3TC2;MMP1;RGS6
Common Migraine	3/55	0.169701	0.553547	0	0	2.18097	3.86843	MAOA;SLC6A4;SCN1A
Early Rheumatoid Arthritis	3/55	0.169701	0.553547	0	0	2.18097	3.86843	RORC;SOST;IL17A
Fetal Alcohol Syndrome	3/55	0.169701	0.553547	0	0	2.18097	3.86843	PDGFRA;ERCC6L;FASLG
Hantavirus Infections	3/55	0.169701	0.553547	0	0	2.18097	3.86843	P2RY12;SLC35D3;F2RL3
Insulin Sensitivity	3/55	0.169701	0.553547	0	0	2.18097	3.86843	LIPC;IGFBP2;RETN
Hypercholesterolemia	9/240	0.170704	0.553547	0	0	1.47653	2.61025	SELP;LIPC;G6PC;VWF;MMRN1;LPA;CLU;WASF3;MYLK
Acute Promyelocytic Leukemia	16/475	0.171116	0.553547	0	0	1.32364	2.33678	RET;PTCRA;EGF;REG1A;MPL;FASLG;DKK1;RAP1GAP;BMP6;PTGS1;MT1G;ERG;CGA;PROM1;LPA;IL17A
Metastatic Neoplasm	18/544	0.171513	0.553547	0	0	1.30004	2.29209	SPARC;MMP1;EGF;PROS1;STC1;HMGA2;PLOD2;DKK1;FSTL1;CXCL5;DDAH1;EPCAM;CREB3L1;PARD3;PRSS3;SLC38A3;MYL9;S100A7
Renal hypertension	2/29	0.171966	0.553547	0	0	2.79842	4.9265	TRPC6;NOS2
Romano-Ward Syndrome	2/29	0.171966	0.553547	0	0	2.79842	4.9265	NOS1AP;PKP2
Salivary duct carcinoma	2/29	0.171966	0.553547	0	0	2.79842	4.9265	NOS2;HMGA2
Staphylococcus aureus infection	2/29	0.171966	0.553547	0	0	2.79842	4.9265	FN1;GFAP
Acquired CJD	2/29	0.171966	0.553547	0	0	2.79842	4.9265	PVALB;AQP1
Angiofibroma	2/29	0.171966	0.553547	0	0	2.79842	4.9265	SPARC;AHRR
Aspartate aminotransferase measurement	2/29	0.171966	0.553547	0	0	2.79842	4.9265	GCKR;PNPLA3
Breast cancer recurrent	2/29	0.171966	0.553547	0	0	2.79842	4.9265	CALD1;HOXB13
Bulbar weakness	2/29	0.171966	0.553547	0	0	2.79842	4.9265	DES;COL13A1
Childhood Brain Neoplasm	2/29	0.171966	0.553547	0	0	2.79842	4.9265	FASLG;RGS6
Congenital Fiber Type Disproportion	2/29	0.171966	0.553547	0	0	2.79842	4.9265	MYL2;MYF6
Coronary Aneurysm	2/29	0.171966	0.553547	0	0	2.79842	4.9265	GJA1;NEBL
Costello syndrome (disorder)	2/29	0.171966	0.553547	0	0	2.79842	4.9265	EGF;RGS6
Disease of capillaries	2/29	0.171966	0.553547	0	0	2.79842	4.9265	SELP;VWF
Generalized glycogen storage disease of infants	2/29	0.171966	0.553547	0	0	2.79842	4.9265	G6PC;DES
Left ventricular noncompaction	2/29	0.171966	0.553547	0	0	2.79842	4.9265	TPM1;PKP2
Metaphyseal irregularity	2/29	0.171966	0.553547	0	0	2.79842	4.9265	FN1;MATN3
Well Differentiated Oligodendroglioma	7/176	0.172008	0.553547	0	0	1.5686	2.76108	PDGFRA;DES;ITGA2B;IGFBP2;TFPI;RGS6;GFAP
Situs Inversus	4/84	0.172563	0.554963	0	0	1.89113	3.3227	DNAAF3;MPL;RSPH9;IL17A
Urticaria	5/114	0.173083	0.555895	0	0	1.73577	3.04451	SELP;PDGFRA;ADORA3;FASLG;IL17A
Head and Neck Carcinoma	5/114	0.173083	0.555895	0	0	1.73577	3.04451	SPARC;EGF;INSRR;FASLG;TFPI
Curvature of spine	14/408	0.173683	0.557392	0	0	1.34849	2.36056	RET;TGFB2;SPARC;CAVIN1;MPL;PLOD2;DKK1;SHROOM4;GFAP;COMP;ADAMTS2;SH3TC2;MYL2;MASP1
Generalized osteopenia	6/145	0.173781	0.557392	0	0	1.63404	2.8595	ADAMTS2;CAVIN1;MMP1;PLOD2;CYP19A1;GATA1
Ovarian Carcinoma	64/2203	0.174839	0.557426	0	0	1.14557	1.99774	OXTR;SPARC;GUCY1B1;ITGB5;PROS1;FLT4;ITGB3;REG1A;PCSK6;CLU;ACRBP;ACTG2;AQP1;GJA1;ADAMTS1;GPER1;FNTB;MAEL;TIMP3;EMILIN1;PRSS3;PRKG1;SCN1A;PDGFRA;TRPC6;G6PC;MMP1;ITGA2;IGFBP2;DKK1;CTTN;MMRN1;LPA;S100A7;STC1;ALOX12;RETN;HOXB13;FSTL1;CYP19A1;LTBP1;PTGS1;EPCAM;PPP1R2C;PROM1;CGA;CNMD;WASF3;FOXB1;NOS2;EGF;ESRRB;FN1;VEGFC;HMGA2;PDZK1IP1;EHD2;VEPH1;LCN2;HIST1H4I;FOLR1;PTPN3;IL17A;F2RL3
Treatment related acute myeloid leukaemia	3/56	0.176105	0.557426	0	0	2.13971	3.71598	TAL1;REG1A;FN1
Caries (morphologic abnormality)	3/56	0.176105	0.557426	0	0	2.13971	3.71598	ACTN2;PDZK1IP1;GFAP
Gastrointestinal Diseases	3/56	0.176105	0.557426	0	0	2.13971	3.71598	RET;MYLK;SLC6A4
Hyperandrogenism	3/56	0.176105	0.557426	0	0	2.13971	3.71598	RETN;LPA;CYP19A1
Cerebral Ischemia	10/275	0.176699	0.557426	0	0	1.43039	2.4793	SELP;VWF;NOS2;ADAMTS1;STC1;TIMP3;F2;IL17A;F2RL3;GFAP
Alcoholic Liver Diseases	4/85	0.177666	0.557426	0	0	1.86769	3.22708	NCAN;PPP1R2C;PNPLA3;IL17A
Lesion of brain	4/85	0.177666	0.557426	0	0	1.86769	3.22708	MAOA;SLC19A3;F2;CLU
Prostatic Hyperplasia	4/85	0.177666	0.557426	0	0	1.86769	3.22708	EGF;NFIB;CLU;CYP19A1
Lupus Nephritis	8/210	0.178239	0.557426	0	0	1.5002	2.5873	PDGFRA;GSTA1;FN1;FASLG;RETN;DKK1;PTGS1;IL17A
Osteosarcoma of bone	32/1042	0.178626	0.557426	0	0	1.20677	2.07861	OXTR;SPARC;REG1A;SAA4;GATA1;CLU;ACTG2;AQP1;ADAMTS2;ADAMTS1;TIMP3;EMILIN1;SOST;PROM1;WASF3;SASH1;ABCC3;PDGFRA;TGFB2;VWF;MMP1;EGF;ITGA2;FN1;HMGA2;DKK1;BMP6;DES;NFIB;FOLR1;IL17A;F2RL3
Neoplasm Metastasis	110/3920	0.179131	0.557426	0	0	1.1118	1.91189	SPARC;PROS1;REG1A;ITGA2B;MPL;PLOD2;CLU;ACTG2;MYLK;AQP1;GJA1;CREB3L1;ADORA3;PRSS3;PRSS2;RGS6;PDGFRA;UNC5B;IGFBP2;TPM1;SLC6A14;TM4SF5;DKK1;DKK4;HOXB9;PARD3;MT1G;ERG;S100A3;LPA;MYL9;VCL;S100A7;OSBP2;MAOA;STC1;ALOX12;GATA1;CYP19A1;RAP1GAP;CALD1;PPP1R2C;PROM1;CGA;SLC38A3;NPTX2;RAB6B;FGF23;CNMD;MFAP3L;TGFB2;ESRRB;FN1;HMGA2;BMP6;GFAP;SELP;PLXNB3;LCN2;ESAM;CSPG4;RET;PTPRR;ITGB5;FLT4;ITGB3;FASLG;PCSK6;PTP…
Kidney Failure, Acute	11/310	0.181271	0.557426	0	0	1.39479	2.38197	NOS2;EGF;GSTA1;IGFBP2;FN1;LCN2;VEGFC;FSTL1;CLU;FGF23;IL17A
ST segment elevation myocardial infarction	2/30	0.181278	0.557426	0	0	2.69834	4.60802	ITGB3;PROM1
Brain hemorrhage	2/30	0.181278	0.557426	0	0	2.69834	4.60802	RET;PROS1
Dilatation of ureter	2/30	0.181278	0.557426	0	0	2.69834	4.60802	ACTG2;MYLK
Femoral bowing	2/30	0.181278	0.557426	0	0	2.69834	4.60802	COL10A1;PLOD2
heart rate	2/30	0.181278	0.557426	0	0	2.69834	4.60802	TFPI;RGS6
Nuclear non-senile cataract	2/30	0.181278	0.557426	0	0	2.69834	4.60802	CRYGD;KCNAB1
Complex partial seizures	5/116	0.181769	0.557426	0	0	1.70432	2.9059	SLC8A3;NOS2;CLU;PVALB;SCN1A
Spondylarthropathies	3/57	0.182576	0.557426	0	0	2.09998	3.5712	MARCO;BMP6;IL17A
Abnormality of epiphysis morphology	3/57	0.182576	0.557426	0	0	2.09998	3.5712	COMP;SLCO2A1;TBX4
Ameloblastoma	3/57	0.182576	0.557426	0	0	2.09998	3.5712	TGFB2;EGF;ITGA2
Malignant neoplasm of colon stage IV	3/57	0.182576	0.557426	0	0	2.09998	3.5712	TGFB2;EPCAM;PROM1
Obsessive compulsive behavior	3/57	0.182576	0.557426	0	0	2.09998	3.5712	XK;TAL1;SLC6A4
Recurrent urinary tract infection	4/86	0.182819	0.557426	0	0	1.84482	3.13482	EGF;MPL;LCN2;CD248
Cystadenocarcinoma, Serous	4/86	0.182819	0.557426	0	0	1.84482	3.13482	SPARC;EPCAM;EGF;FOLR1
Leishmaniasis, Visceral	4/86	0.182819	0.557426	0	0	1.84482	3.13482	NOS2;MPL;AQP1;IL17A
Amyloidosis	26/833	0.186015	0.557426	0	0	1.22547	2.06115	MAOB;CLU;PTGS1;NRGN;ADORA3;STOX1;TRPC6;VWF;NOS2;MMP1;EGF;FN1;MMEL1;DKK1;BMP6;GFAP;XK;DES;DDAH1;NFIB;PYDC2;PDE5A;LPA;TUBA8;IL17A;F2RL3
Carcinoid Tumor	8/213	0.187809	0.557426	0	0	1.47802	2.47174	RET;PDGFRA;DES;EGF;PTPRN;STC1;TIMP3;CLU
Contact Dermatitis	4/87	0.188021	0.557426	0	0	1.82249	3.04575	IGFBP2;FN1;LCN2;TPSAB1
Generalized muscle weakness	4/87	0.188021	0.557426	0	0	1.82249	3.04575	DAO;CAVIN1;EGF;FGF23
Reflux nephropathy (disorder)	1/8	0.189056	0.557426	0	0	5.39203	8.98156	NOS2
Amyloidosis, Primary Cutaneous	1/8	0.189056	0.557426	0	0	5.39203	8.98156	RET
Renal Osteodystrophy	1/8	0.189056	0.557426	0	0	5.39203	8.98156	FGF23
Bronchiolitis, Viral	1/8	0.189056	0.557426	0	0	5.39203	8.98156	IL17A
Retinal flecking	1/8	0.189056	0.557426	0	0	5.39203	8.98156	PROM1
RETINITIS PIGMENTOSA 3	1/8	0.189056	0.557426	0	0	5.39203	8.98156	RET
Roberts-SC phocomelia syndrome	1/8	0.189056	0.557426	0	0	5.39203	8.98156	RORC
Secondary malignant neoplasm of female breast	1/8	0.189056	0.557426	0	0	5.39203	8.98156	GJA1
Eye Diseases, Hereditary	1/8	0.189056	0.557426	0	0	5.39203	8.98156	ERG
Sensory denervation disorder	1/8	0.189056	0.557426	0	0	5.39203	8.98156	CLU
Fetal Membranes, Premature Rupture	1/8	0.189056	0.557426	0	0	5.39203	8.98156	ADAMTS2
Separation Anxiety Disorder	1/8	0.189056	0.557426	0	0	5.39203	8.98156	OXTR
Shallow acetabular fossae	1/8	0.189056	0.557426	0	0	5.39203	8.98156	GATA1
Shallow acetabulum	1/8	0.189056	0.557426	0	0	5.39203	8.98156	GATA1
Short 2nd finger	1/8	0.189056	0.557426	0	0	5.39203	8.98156	MEIS2
Lactose Intolerance, Adult Type	1/8	0.189056	0.557426	0	0	5.39203	8.98156	LCT
Skin nodule	1/8	0.189056	0.557426	0	0	5.39203	8.98156	RET
Spindle Cell Oncocytoma of the Adenohypophysis	1/8	0.189056	0.557426	0	0	5.39203	8.98156	SPARC
Sinus Thrombosis, Intracranial	1/8	0.189056	0.557426	0	0	5.39203	8.98156	F2
Total Hypotrichosis, Mari type	1/8	0.189056	0.557426	0	0	5.39203	8.98156	LIPH
Uniparental disomy, paternal, chromosome 14	1/8	0.189056	0.557426	0	0	5.39203	8.98156	TFPI
Thyroid Gland Spindle Cell Tumor with Thymus-Like Differentiation	1/8	0.189056	0.557426	0	0	5.39203	8.98156	IL17A
Toenail dysplasia	1/8	0.189056	0.557426	0	0	5.39203	8.98156	VEGFC
Abnormality of femur morphology	1/8	0.189056	0.557426	0	0	5.39203	8.98156	GPC6
Abnormality of the menstrual cycle	1/8	0.189056	0.557426	0	0	5.39203	8.98156	GFI1B
Urethral Obstruction	1/8	0.189056	0.557426	0	0	5.39203	8.98156	GJA1
acute aortic dissection	1/8	0.189056	0.557426	0	0	5.39203	8.98156	PRKG1
Vitamin Deficiency	1/8	0.189056	0.557426	0	0	5.39203	8.98156	F2
Acute blood cancer	1/8	0.189056	0.557426	0	0	5.39203	8.98156	MPL
Xanthelasma of periocular region	1/8	0.189056	0.557426	0	0	5.39203	8.98156	G6PC
Xanthoma of periocular region	1/8	0.189056	0.557426	0	0	5.39203	8.98156	G6PC
Young adult onset	1/8	0.189056	0.557426	0	0	5.39203	8.98156	TNNI3
Adult Fibrosarcoma	1/8	0.189056	0.557426	0	0	5.39203	8.98156	IL17A
Affective Symptoms	1/8	0.189056	0.557426	0	0	5.39203	8.98156	SLC6A4
Alexithymia	1/8	0.189056	0.557426	0	0	5.39203	8.98156	OXTR
Arterial tortuosity	1/8	0.189056	0.557426	0	0	5.39203	8.98156	TGFB2
Avitaminosis	1/8	0.189056	0.557426	0	0	5.39203	8.98156	F2
Boutonneuse Fever	1/8	0.189056	0.557426	0	0	5.39203	8.98156	NOS2
Cap Myopathy	1/8	0.189056	0.557426	0	0	5.39203	8.98156	TPM1
cardiac symptom	1/8	0.189056	0.557426	0	0	5.39203	8.98156	DES
Chiari-Frommel Syndrome	1/8	0.189056	0.557426	0	0	5.39203	8.98156	ABCC3
Chromosome 1p36 Deletion Syndrome	1/8	0.189056	0.557426	0	0	5.39203	8.98156	GABRD
Chronic noninfectious lymphadenopathy	1/8	0.189056	0.557426	0	0	5.39203	8.98156	FASLG
Congenital anomaly of cartilage	1/8	0.189056	0.557426	0	0	5.39203	8.98156	TGFB2
Convulsions in the newborn	1/8	0.189056	0.557426	0	0	5.39203	8.98156	SCN2A
Cryptophthalmos syndrome	1/8	0.189056	0.557426	0	0	5.39203	8.98156	FREM1
Delayed maturation of wrist bone	1/8	0.189056	0.557426	0	0	5.39203	8.98156	MATN3
Delayed ossification of carpal bones	1/8	0.189056	0.557426	0	0	5.39203	8.98156	MATN3
Developmental Psychomotor Disorders	1/8	0.189056	0.557426	0	0	5.39203	8.98156	FOLR1
Direct Contact Transmission Infection	1/8	0.189056	0.557426	0	0	5.39203	8.98156	MMP1
Distichiasis	1/8	0.189056	0.557426	0	0	5.39203	8.98156	FLT4
Effects of heat	1/8	0.189056	0.557426	0	0	5.39203	8.98156	NOS2
Embolism and Thrombosis	1/8	0.189056	0.557426	0	0	5.39203	8.98156	F2
Emotional problems	1/8	0.189056	0.557426	0	0	5.39203	8.98156	SLC6A4
Epidermolysis Bullosa Dystrophica	1/8	0.189056	0.557426	0	0	5.39203	8.98156	MMP1
Extraosseous Ewings sarcoma-primitive neuroepithelial tumor	1/8	0.189056	0.557426	0	0	5.39203	8.98156	ERG
Familial migraine	1/8	0.189056	0.557426	0	0	5.39203	8.98156	SCN1A
Generalized tonic-clonic seizures with focal onset	1/8	0.189056	0.557426	0	0	5.39203	8.98156	SCN2A
Glaucoma of childhood	1/8	0.189056	0.557426	0	0	5.39203	8.98156	GJA1
Glucocorticoid-remediable aldosteronism	1/8	0.189056	0.557426	0	0	5.39203	8.98156	LPA
High-functioning autism	1/8	0.189056	0.557426	0	0	5.39203	8.98156	OXTR
Hodgkin's-like	1/8	0.189056	0.557426	0	0	5.39203	8.98156	ACSBG1
Hot flushes	1/8	0.189056	0.557426	0	0	5.39203	8.98156	SLC6A4
Impulsive aggression	1/8	0.189056	0.557426	0	0	5.39203	8.98156	MAOA
Increased circulating cortisol level	1/8	0.189056	0.557426	0	0	5.39203	8.98156	RET
Infantile Colic	1/8	0.189056	0.557426	0	0	5.39203	8.98156	IL17A
Intractable diarrhea	1/8	0.189056	0.557426	0	0	5.39203	8.98156	EPCAM
Leukocytoclastic vasculitis	1/8	0.189056	0.557426	0	0	5.39203	8.98156	VWF
Lobulated tongue	1/8	0.189056	0.557426	0	0	5.39203	8.98156	RET
Macular Holes	1/8	0.189056	0.557426	0	0	5.39203	8.98156	TGFB2
MEGALENCEPHALIC LEUKOENCEPHALOPATHY WITH SUBCORTICAL CYSTS	1/8	0.189056	0.557426	0	0	5.39203	8.98156	LGALS14
Menstrual abnormalities	1/8	0.189056	0.557426	0	0	5.39203	8.98156	GFI1B
Metaphyseal chondrodysplasia Schmid type	1/8	0.189056	0.557426	0	0	5.39203	8.98156	COL10A1
Methylmalonic acidemia with homocystinuria	1/8	0.189056	0.557426	0	0	5.39203	8.98156	CBLC
Mitochondrial pathology	1/8	0.189056	0.557426	0	0	5.39203	8.98156	TGFB2
Motor disturbances	1/8	0.189056	0.557426	0	0	5.39203	8.98156	MAOB
Myofibromatosis	1/8	0.189056	0.557426	0	0	5.39203	8.98156	DES
Myotonia Fluctuans (disorder)	1/8	0.189056	0.557426	0	0	5.39203	8.98156	TGFB2
Narrow iliac wings	1/8	0.189056	0.557426	0	0	5.39203	8.98156	MATN3
Non-obstructive reflux-associated chronic pyelonephritis (disorder)	1/8	0.189056	0.557426	0	0	5.39203	8.98156	NOS2
North Carolina macular dystrophy	1/8	0.189056	0.557426	0	0	5.39203	8.98156	ERG
Panuveitis	1/8	0.189056	0.557426	0	0	5.39203	8.98156	IL17A
Perisylvian syndrome	1/8	0.189056	0.557426	0	0	5.39203	8.98156	REG1A
Peritonsillar Abscess	1/8	0.189056	0.557426	0	0	5.39203	8.98156	CXCL5
Polymorphous low grade adenocarcinoma	1/8	0.189056	0.557426	0	0	5.39203	8.98156	NFIB
Polyostotic fibrous dysplasia	1/8	0.189056	0.557426	0	0	5.39203	8.98156	FGF23
Polysplenia Syndrome	1/8	0.189056	0.557426	0	0	5.39203	8.98156	LEFTY2
Primary Insomnia	1/8	0.189056	0.557426	0	0	5.39203	8.98156	SLC6A4
Propionic acidemia	1/8	0.189056	0.557426	0	0	5.39203	8.98156	CRYGD
Psychomotor Disorders	1/8	0.189056	0.557426	0	0	5.39203	8.98156	FOLR1
Carcinoma, Lobular	3/58	0.189108	0.557426	0	0	2.06169	3.43361	MMP1;NFIB;S100A7
Silicosis	3/58	0.189108	0.557426	0	0	2.06169	3.43361	NOS2;FASLG;IL17A
Carcinoma of Male Breast	3/58	0.189108	0.557426	0	0	2.06169	3.43361	TMSB4Y;CGA;CYP19A1
Chlamydia Infections	3/58	0.189108	0.557426	0	0	2.06169	3.43361	NOS2;MMP1;FN1
Cutis Laxa	3/58	0.189108	0.557426	0	0	2.06169	3.43361	MMRN1;MMP1;EGF
Heart valve disease	3/58	0.189108	0.557426	0	0	2.06169	3.43361	LCN2;CNMD;SLC6A4
Maternal oligohydramnios	3/58	0.189108	0.557426	0	0	2.06169	3.43361	RET;BMPER;FGF20
Mycoplasma Infections	3/58	0.189108	0.557426	0	0	2.06169	3.43361	NOS2;EPCAM;LPA
Nerve Sheath Tumors	3/58	0.189108	0.557426	0	0	2.06169	3.43361	PDGFRA;EGF;FN1
Adrenoleukodystrophy	6/149	0.189191	0.557426	0	0	1.588	2.64402	NCAN;GSTA1;PNPLA3;ACSBG1;TUBA8;IL17A
Stomach Neoplasms	26/835	0.189217	0.557426	0	0	1.22231	2.03497	SPARC;FLT4;REG1A;FASLG;PTPRF;CXCL5;PTGS1;GNA14;MYCT1;EPCAM;ADAMTS1;TIMP3;PROM1;CNMD;PDGFRA;TRPC6;NOS2;MMP1;EGF;FN1;VEGFC;HMGA2;IGSF11;DES;FOLR1;PPIC
Epilepsy, Temporal Lobe	7/181	0.189325	0.557426	0	0	1.52314	2.53494	GNA14;GJA1;SCN2A;SCN1B;ADRA2A;SCN1A;SLC6A4
Red Blood Cell Count measurement	5/118	0.190613	0.557426	0	0	1.67398	2.77464	GCKR;THRB;MYRF;FNTB;TRIM58
Systolic Pressure	5/118	0.190613	0.557426	0	0	1.67398	2.77464	GCKR;LIPC;PRDM6;PDE3A;GPR20
Hypophosphatemic Rickets, X-Linked Dominant	2/31	0.190662	0.557426	0	0	2.60516	4.3174	FGF23;DKK1
Slow-growing hair	2/31	0.190662	0.557426	0	0	2.60516	4.3174	GJA1;LIPH
Lipomatosis, Multiple	2/31	0.190662	0.557426	0	0	2.60516	4.3174	NFIB;HMGA2
Major depression, single episode	2/31	0.190662	0.557426	0	0	2.60516	4.3174	MAOA;SLC6A4
Adenocarcinoma in Situ	2/31	0.190662	0.557426	0	0	2.60516	4.3174	SAMD14;ASAP2
Childhood Ataxia with Central Nervous System Hypomyelinization	2/31	0.190662	0.557426	0	0	2.60516	4.3174	IL17A;S100A7
Early infantile epileptic encephalopathy with suppression bursts	2/31	0.190662	0.557426	0	0	2.60516	4.3174	SCN2A;SCN1A
Endocrine Gland Neoplasms	2/31	0.190662	0.557426	0	0	2.60516	4.3174	RET;FN1
Glycogen Storage Disease	2/31	0.190662	0.557426	0	0	2.60516	4.3174	G6PC;VWF
HIV Encephalopathy	2/31	0.190662	0.557426	0	0	2.60516	4.3174	NOS2;CLU
Intelligence	8/214	0.191047	0.557607	0	0	1.47077	2.43447	MYBPHL;SLC4A10;PHACTR3;ELOVL7;PKD1L3;PTPRF;GPR158;CALN1
Facial muscle weakness of muscles innervated by CN VII	4/88	0.19327	0.557607	0	0	1.80071	2.95976	GJA1;DES;SH3TC2;SOST
Muscle Rigidity	5/119	0.195092	0.557607	0	0	1.65921	2.71163	TNNT1;ITGB3;SLC19A3;FN1;PRKG1
Acne	3/59	0.1957	0.557607	0	0	2.02477	3.30275	GP1BB;SLCO2A1;IL17A
Angina Pectoris	3/59	0.1957	0.557607	0	0	2.02477	3.30275	LIPC;MPL;LPA
Cytokine Measurement	3/59	0.1957	0.557607	0	0	2.02477	3.30275	LTBP1;RAB6B;DYNC1I1
Drug Resistant Epilepsy	3/59	0.1957	0.557607	0	0	2.02477	3.30275	GJA1;SCN2A;SCN1A
Generalized myoclonic seizures	3/59	0.1957	0.557607	0	0	2.02477	3.30275	SCN2A;SCN1B;SCN1A
Secondary malignant neoplasm of lymph node	38/1271	0.196032	0.557607	0	0	1.17422	1.91336	RET;OXTR;SPARC;PROS1;FLT4;ITGB3;HOXB13;GATA1;FSTL1;CLU;PTGS1;EPCAM;ADAMTS1;CALD1;TIMP3;PRSS3;PROM1;CNMD;WASF3;KCNJ3;PDGFRA;MUC17;MMP1;EGF;ITGA2;MYEOV;IGFBP2;FN1;CTDSPL;VEGFC;HMGA2;DKK1;CTTN;PARD3;PLXNB3;LCN2;MT1G;ERG
Experimental Organism Basal Cell Carcinoma	10/282	0.196225	0.557607	0	0	1.39307	2.26861	COMP;PDGFRA;GJA1;TGFB2;IGFBP2;FN1;LCN2;FASLG;PTGS1;S100A7
Acquired scoliosis	14/418	0.196316	0.557607	0	0	1.31442	2.13992	RET;TGFB2;SPARC;CAVIN1;MPL;PLOD2;DKK1;SHROOM4;COMP;ADAMTS2;SH3TC2;MYL2;MASP1;RGS6
oligodendroglioma	7/183	0.196444	0.557607	0	0	1.50567	2.4503	PDGFRA;DES;ITGA2B;IGFBP2;TFPI;RGS6;GFAP
Creutzfeldt-Jakob disease	4/89	0.198564	0.557607	0	0	1.77943	2.8767	MT1G;AQP1;GFAP;SPRN
Cerebral Infarction	10/283	0.199089	0.557607	0	0	1.3879	2.24007	SELP;ERCC6L;VWF;NOS2;STC1;F2;TFPI;PRKG1;F2RL3;GFAP
Liver Failure, Acute	5/120	0.199607	0.557607	0	0	1.6447	2.65028	VWF;NOS2;FASLG;F2;GFAP
Epilepsy, Rolandic	2/32	0.200109	0.557607	0	0	2.51819	4.0515	RBFOX3;SCN1B
Hyper-IgM Immunodeficiency Syndrome, Type 1	2/32	0.200109	0.557607	0	0	2.51819	4.0515	REG1A;PRKG1
Squamous cell carcinoma of the hypopharynx	2/32	0.200109	0.557607	0	0	2.51819	4.0515	EGF;BMP6
Anhedonia	2/32	0.200109	0.557607	0	0	2.51819	4.0515	GJA1;SLC6A4
Chronic Persistent Hepatitis	2/32	0.200109	0.557607	0	0	2.51819	4.0515	LIPC;NOS2
Congenital malrotation of intestine	2/32	0.200109	0.557607	0	0	2.51819	4.0515	ACTG2;MYLK
Dermatofibrosarcoma Protuberans	2/32	0.200109	0.557607	0	0	2.51819	4.0515	PDGFRA;DES
Fibrillation	2/32	0.200109	0.557607	0	0	2.51819	4.0515	RYR2;XK
Giant Cell Fibroblastoma	2/32	0.200109	0.557607	0	0	2.51819	4.0515	PDGFRA;DES
HIV encephalitis	2/32	0.200109	0.557607	0	0	2.51819	4.0515	NOS2;CLU
Increased hepatocellular carcinoma risk	2/32	0.200109	0.557607	0	0	2.51819	4.0515	G6PC;MMEL1
Increased incidence of hepatocellular carcinoma	2/32	0.200109	0.557607	0	0	2.51819	4.0515	G6PC;MMEL1
Lipid Metabolism Disorders	2/32	0.200109	0.557607	0	0	2.51819	4.0515	LIPC;LPA
Brain Diseases	9/250	0.200431	0.557607	0	0	1.41453	2.27355	RBFOX3;NOS2;SLC19A3;SCN2A;F2;FOLR1;SCN1A;SLC6A4;GFAP
synovial sarcoma	8/217	0.2009	0.557607	0	0	1.44943	2.32626	IGFBP2;HMGA2;FASLG;ERG;PROM1;TFPI;BMP6;SLC6A4
Absence Epilepsy	3/60	0.202348	0.557607	0	0	1.98915	3.17819	GABRD;SCN1B;SCN1A
Androgenetic Alopecia	3/60	0.202348	0.557607	0	0	1.98915	3.17819	SLC14A2;TGFB1I1;DKK1
MAJOR AFFECTIVE DISORDER 8	3/60	0.202348	0.557607	0	0	1.98915	3.17819	DAO;MAOA;SLC6A4
MAJOR AFFECTIVE DISORDER 9	3/60	0.202348	0.557607	0	0	1.98915	3.17819	DAO;MAOA;SLC6A4
MIXED LINEAGE LEUKEMIA	7/185	0.203667	0.557607	0	0	1.4886	2.36876	MMP1;ITGB3;ITGA2B;MAP1A;TIMP3;PROM1;RAB6B
Age at menarche	4/90	0.203902	0.557607	0	0	1.75865	2.79645	PTPRD;SLC14A2;TRPC6;CYP19A1
Squamous cell carcinoma of tongue	6/153	0.205106	0.557607	0	0	1.54447	2.44679	ITGB5;MMP1;EGF;HMGA2;VEGFC;DKK1
Adenocarcinoma, Oxyphilic	5/122	0.208742	0.557607	0	0	1.61642	2.53237	RET;EGF;HMGA2;CYP19A1;ROBO1
MAJOR AFFECTIVE DISORDER 7	3/61	0.209047	0.557607	0	0	1.95475	3.05957	DAO;MAOA;SLC6A4
Icterus	6/154	0.209159	0.557607	0	0	1.53396	2.40012	SPTA1;THRB;MMEL1;SPTB;PVALB;PTPN3
Chronic Obstructive Airway Disease	21/669	0.209334	0.557607	0	0	1.23063	1.92449	TGFB2;TRPC6;ITGB5;VWF;NOS2;MMP1;HBE1;FN1;TBX4;SLC1A7;CXCL5;SLC6A4;PTGS1;MARCO;DUOX1;CFAP221;MMRN1;PPP1R2C;LCN2;ESAM;IL17A
Chromosome 5, trisomy 5q	2/33	0.209609	0.557607	0	0	2.43683	3.80758	SPARC;SH3TC2
Foramen Ovale, Patent	2/33	0.209609	0.557607	0	0	2.43683	3.80758	VWF;F2
Thalassemia Intermedia	2/33	0.209609	0.557607	0	0	2.43683	3.80758	GSTA1;LCN2
Thrombotic Microangiopathies	2/33	0.209609	0.557607	0	0	2.43683	3.80758	VWF;TNNI3
Childhood T Acute Lymphoblastic Leukemia	2/33	0.209609	0.557607	0	0	2.43683	3.80758	TAL1;FGF23
Chronic Airflow Obstruction	2/33	0.209609	0.557607	0	0	2.43683	3.80758	NOS2;MMP1
Death in early adulthood	2/33	0.209609	0.557607	0	0	2.43683	3.80758	EPCAM;MYL2
Delusions	2/33	0.209609	0.557607	0	0	2.43683	3.80758	PVALB;SLC6A4
Fibrous Dysplasia	2/33	0.209609	0.557607	0	0	2.43683	3.80758	SPARC;FGF23
Gerstmann-Straussler-Scheinker Disease	2/33	0.209609	0.557607	0	0	2.43683	3.80758	G6PC;ADRA2A
Megacolon	2/33	0.209609	0.557607	0	0	2.43683	3.80758	RET;GATA1
Meniere Disease	2/33	0.209609	0.557607	0	0	2.43683	3.80758	NOS2;AQP1
Nuclear cataract	2/33	0.209609	0.557607	0	0	2.43683	3.80758	CRYGD;KCNAB1
Osteomalacia	2/33	0.209609	0.557607	0	0	2.43683	3.80758	ADAMTS2;FGF23
Alzheimer Disease, Late Onset	9/253	0.209749	0.557607	0	0	1.39692	2.18177	MAOB;F2;LPA;TFPI;DKK1;CLU;STOX1;SLC6A4;GFAP
Renal medullary carcinoma	1/9	0.210027	0.557607	0	0	4.71778	7.36218	VCL
Arthritis, Bacterial	1/9	0.210027	0.557607	0	0	4.71778	7.36218	ITGA2
Renal phosphate wasting	1/9	0.210027	0.557607	0	0	4.71778	7.36218	FGF23
response to SSRI	1/9	0.210027	0.557607	0	0	4.71778	7.36218	STMN2
Right Atrial Isomerism	1/9	0.210027	0.557607	0	0	4.71778	7.36218	LEFTY2
Rumination Disorders	1/9	0.210027	0.557607	0	0	4.71778	7.36218	SLC6A4
Saddle nose	1/9	0.210027	0.557607	0	0	4.71778	7.36218	SOST
Dementia, familial Danish	1/9	0.210027	0.557607	0	0	4.71778	7.36218	CLU
DIARRHEA 5, WITH TUFTING ENTEROPATHY, CONGENITAL	1/9	0.210027	0.557607	0	0	4.71778	7.36218	EPCAM
Early Childhood Epilepsy, Myoclonic	1/9	0.210027	0.557607	0	0	4.71778	7.36218	SCN1A
EPILEPTIC ENCEPHALOPATHY, EARLY INFANTILE, 1	1/9	0.210027	0.557607	0	0	4.71778	7.36218	SCN2A
Epithelioid hemangioendothelioma, malignant	1/9	0.210027	0.557607	0	0	4.71778	7.36218	FLT4
Seronegative rheumatoid arthritis	1/9	0.210027	0.557607	0	0	4.71778	7.36218	CRYGD
Serum albumin measurement	1/9	0.210027	0.557607	0	0	4.71778	7.36218	GCKR
Severe major depression with psychotic features	1/9	0.210027	0.557607	0	0	4.71778	7.36218	MAOA
Hyper-Immunoglobulin E Syndrome, Autosomal Dominant	1/9	0.210027	0.557607	0	0	4.71778	7.36218	IL17A
Hyperbilirubinemia, Hereditary	1/9	0.210027	0.557607	0	0	4.71778	7.36218	ABCC3
Short Qt Syndrome	1/9	0.210027	0.557607	0	0	4.71778	7.36218	RYR2
Hypoxia-Ischemia, Brain	1/9	0.210027	0.557607	0	0	4.71778	7.36218	NOS2
IgE RESPONSIVENESS, ATOPIC	1/9	0.210027	0.557607	0	0	4.71778	7.36218	SELP
Situs ambiguous	1/9	0.210027	0.557607	0	0	4.71778	7.36218	LEFTY2
Leigh syndrome , French Canadian type	1/9	0.210027	0.557607	0	0	4.71778	7.36218	PTGS1
Leydig cell tumor, benign	1/9	0.210027	0.557607	0	0	4.71778	7.36218	CYP19A1
Spinal Cord Contusion	1/9	0.210027	0.557607	0	0	4.71778	7.36218	AQP1
Spinal Cord Injuries	1/9	0.210027	0.557607	0	0	4.71778	7.36218	AQP1
Spinal Cord Laceration	1/9	0.210027	0.557607	0	0	4.71778	7.36218	AQP1
MUSCULAR DYSTROPHY, LIMB-GIRDLE, TYPE 2B	1/9	0.210027	0.557607	0	0	4.71778	7.36218	AQP1
Spinal Cord transection injury	1/9	0.210027	0.557607	0	0	4.71778	7.36218	AQP1
Optic Neuropathy, Ischemic	1/9	0.210027	0.557607	0	0	4.71778	7.36218	GP1BA
PEROXISOME BIOGENESIS DISORDER, COMPLEMENTATION GROUP A	1/9	0.210027	0.557607	0	0	4.71778	7.36218	CGA
PHEOCHROMOCYTOMA, SUSCEPTIBILITY TO	1/9	0.210027	0.557607	0	0	4.71778	7.36218	RET
Subcortical Band Heterotopia	1/9	0.210027	0.557607	0	0	4.71778	7.36218	EML1
Symptomatic Myoclonic Epilepsy	1/9	0.210027	0.557607	0	0	4.71778	7.36218	SCN1A
RETINAL NONATTACHMENT, NONSYNDROMIC CONGENITAL	1/9	0.210027	0.557607	0	0	4.71778	7.36218	TGFB2
Tendinitis	1/9	0.210027	0.557607	0	0	4.71778	7.36218	MMP1
Thyroid cancer, follicular	1/9	0.210027	0.557607	0	0	4.71778	7.36218	CGA
Thrombocytopenia-Absent Radius Syndrome	1/9	0.210027	0.557607	0	0	4.71778	7.36218	MPL
THROMBOCYTOPENIA 2 (disorder)	1/9	0.210027	0.557607	0	0	4.71778	7.36218	ITGB3
Ventricular tachycardia, polymorphic	1/9	0.210027	0.557607	0	0	4.71778	7.36218	RYR2
WAARDENBURG SYNDROME, TYPE 4A	1/9	0.210027	0.557607	0	0	4.71778	7.36218	RET
Abnormal amniotic fluid	1/9	0.210027	0.557607	0	0	4.71778	7.36218	FLT4
Abnormality of the anus	1/9	0.210027	0.557607	0	0	4.71778	7.36218	MMP1
Urine color abnormal	1/9	0.210027	0.557607	0	0	4.71778	7.36218	GATA1
Absent or minimally ossified vertebral bodies	1/9	0.210027	0.557607	0	0	4.71778	7.36218	BMPER
Acquired porencephaly	1/9	0.210027	0.557607	0	0	4.71778	7.36218	LPA
Acute Myeloid Leukemia with Myelodysplasia-Related Changes	1/9	0.210027	0.557607	0	0	4.71778	7.36218	ALOX12
Wasting Syndrome	1/9	0.210027	0.557607	0	0	4.71778	7.36218	FGF23
West Nile Fever	1/9	0.210027	0.557607	0	0	4.71778	7.36218	IFIT2
Adult-Onset Vitelliform Macular Dystrophy	1/9	0.210027	0.557607	0	0	4.71778	7.36218	TIMP3
Amelogenesis imperfecta nephrocalcinosis	1/9	0.210027	0.557607	0	0	4.71778	7.36218	FAM20A
Anemia of inadequate production	1/9	0.210027	0.557607	0	0	4.71778	7.36218	GATA1
Asplenia Syndrome	1/9	0.210027	0.557607	0	0	4.71778	7.36218	LEFTY2
Autosomal Dominant Emery-Dreifuss Muscular Dystrophy (disorder)	1/9	0.210027	0.557607	0	0	4.71778	7.36218	DES
Benign Hereditary Chorea	1/9	0.210027	0.557607	0	0	4.71778	7.36218	XK
Benign Infantile Myoclonic Epilepsy	1/9	0.210027	0.557607	0	0	4.71778	7.36218	SCN1A
BIETTI CRYSTALLINE CORNEORETINAL DYSTROPHY	1/9	0.210027	0.557607	0	0	4.71778	7.36218	TIMP3
Blushing	1/9	0.210027	0.557607	0	0	4.71778	7.36218	SLC6A4
Bone Resorption	1/9	0.210027	0.557607	0	0	4.71778	7.36218	CYP19A1
Bone Sarcoma	1/9	0.210027	0.557607	0	0	4.71778	7.36218	PDGFRA
Brooke-Spiegler syndrome	1/9	0.210027	0.557607	0	0	4.71778	7.36218	VWF
Bruxism	1/9	0.210027	0.557607	0	0	4.71778	7.36218	SHROOM4
Cardiovascular Pathology	1/9	0.210027	0.557607	0	0	4.71778	7.36218	NOS2
Central hypoventilation	1/9	0.210027	0.557607	0	0	4.71778	7.36218	RET
Childhood Renal Cell Carcinoma	1/9	0.210027	0.557607	0	0	4.71778	7.36218	RETN
Chronic acquired lymphedema	1/9	0.210027	0.557607	0	0	4.71778	7.36218	VEGFC
Cicatrization	1/9	0.210027	0.557607	0	0	4.71778	7.36218	ADAMTS2
Congenital lactic acidosis	1/9	0.210027	0.557607	0	0	4.71778	7.36218	PTGS1
Congenital porencephaly	1/9	0.210027	0.557607	0	0	4.71778	7.36218	LPA
Corneal infection	1/9	0.210027	0.557607	0	0	4.71778	7.36218	IL17A
Coronary artery atheroma	1/9	0.210027	0.557607	0	0	4.71778	7.36218	ITGB3
Cytomegalovirus Retinitis	1/9	0.210027	0.557607	0	0	4.71778	7.36218	TGFB2
Decreased glomerular filtration rate	1/9	0.210027	0.557607	0	0	4.71778	7.36218	G6PC
Erythromelalgia	1/9	0.210027	0.557607	0	0	4.71778	7.36218	TFPI
Esophageal Diseases	1/9	0.210027	0.557607	0	0	4.71778	7.36218	STC1
eyelids (symptom)	1/9	0.210027	0.557607	0	0	4.71778	7.36218	EGF
Factor VIII Deficiency	1/9	0.210027	0.557607	0	0	4.71778	7.36218	VWF
Factor XII Deficiency	1/9	0.210027	0.557607	0	0	4.71778	7.36218	VWF
Familial pulmonary arterial hypertension	1/9	0.210027	0.557607	0	0	4.71778	7.36218	TBX4
Fatal Familial Insomnia	1/9	0.210027	0.557607	0	0	4.71778	7.36218	GFAP
Female Pseudohermaphroditism	1/9	0.210027	0.557607	0	0	4.71778	7.36218	CYP19A1
Gluten sensitivity	1/9	0.210027	0.557607	0	0	4.71778	7.36218	IL17A
Glycogen Storage Disease Type VI	1/9	0.210027	0.557607	0	0	4.71778	7.36218	VWF
Hemiplegic migraine	1/9	0.210027	0.557607	0	0	4.71778	7.36218	SCN1A
High weight	1/9	0.210027	0.557607	0	0	4.71778	7.36218	EPCAM
Horizontal eyebrow	1/9	0.210027	0.557607	0	0	4.71778	7.36218	GABRD
Hyperargininemia	1/9	0.210027	0.557607	0	0	4.71778	7.36218	NOS2
Hypoalgesia	1/9	0.210027	0.557607	0	0	4.71778	7.36218	SLC6A4
Hypoparathyroidism familial isolated	1/9	0.210027	0.557607	0	0	4.71778	7.36218	CGA
Hypoplastic pubic bone	1/9	0.210027	0.557607	0	0	4.71778	7.36218	MATN3
Idiopathic Myoclonic Epilepsy	1/9	0.210027	0.557607	0	0	4.71778	7.36218	SCN1A
Ileal Pouches	1/9	0.210027	0.557607	0	0	4.71778	7.36218	NOS2
Increased nuchal translucency	1/9	0.210027	0.557607	0	0	4.71778	7.36218	BMPER
Intermittent diarrhea	1/9	0.210027	0.557607	0	0	4.71778	7.36218	G6PC
Left sided colitis	1/9	0.210027	0.557607	0	0	4.71778	7.36218	ABCC3
Low Grade Prostatic Intraepithelial Neoplasia	1/9	0.210027	0.557607	0	0	4.71778	7.36218	ERG
Malignant epithelioma	1/9	0.210027	0.557607	0	0	4.71778	7.36218	EPCAM
Mild hereditary factor VIII deficiency disease	1/9	0.210027	0.557607	0	0	4.71778	7.36218	VWF
Myelofibrosis due to another disorder	1/9	0.210027	0.557607	0	0	4.71778	7.36218	MMRN1
Narrow pelvis bone	1/9	0.210027	0.557607	0	0	4.71778	7.36218	BMPER
Nasal congestion (finding)	1/9	0.210027	0.557607	0	0	4.71778	7.36218	GJA1
neurological disability	1/9	0.210027	0.557607	0	0	4.71778	7.36218	IL17A
Nonproliferative fibrocystic disease	1/9	0.210027	0.557607	0	0	4.71778	7.36218	MMP1
Obstructive Hydrocephalus	1/9	0.210027	0.557607	0	0	4.71778	7.36218	HYDIN
Osteoporosis with pseudoglioma	1/9	0.210027	0.557607	0	0	4.71778	7.36218	SOST
Partial atrioventricular canal	1/9	0.210027	0.557607	0	0	4.71778	7.36218	GJA1
Post-Traumatic Myelopathy	1/9	0.210027	0.557607	0	0	4.71778	7.36218	AQP1
Potassium aggravated myotonia	1/9	0.210027	0.557607	0	0	4.71778	7.36218	FGF23
Premature osteoarthritis	1/9	0.210027	0.557607	0	0	4.71778	7.36218	MATN3
Psychomotor Impairment	1/9	0.210027	0.557607	0	0	4.71778	7.36218	FOLR1
psychosocial stressor	1/9	0.210027	0.557607	0	0	4.71778	7.36218	OXTR
Psychoticism	1/9	0.210027	0.557607	0	0	4.71778	7.36218	TAL1
Parkinson Disease	32/1064	0.210679	0.55903	0	0	1.17964	1.83719	RET;COL13A1;MAOB;HIST1H3J;MAOA;REG1A;ELAVL4;FASLG;CLU;SLC6A4;AQP1;FGF20;HIST1H3H;NPTX2;RAB6B;SCN1A;SLC14A2;TGFB2;RBFOX3;NOS2;EGF;TPM1;F2;NYX;GFAP;FABP3;PDE10A;MMRN1;ERG;SCN2A;PVALB;TUBA8
Substance abuse problem	6/155	0.213239	0.560064	0	0	1.52358	2.35445	COLEC12;TMPRSS7;PDE10A;MAOB;TAL1;SLC6A4
Focal glomerulosclerosis	6/155	0.213239	0.560064	0	0	1.52358	2.35445	LIPC;G6PC;TRPC6;NOS2;FN1;RAP1GAP
Other specified transient cerebral ischemias	6/155	0.213239	0.560064	0	0	1.52358	2.35445	GJA1;TRPC6;VWF;ADAMTS1;ITGB3;LTBP1
Hyperplasia	5/123	0.21336	0.560064	0	0	1.60264	2.47572	RET;OXTR;GJA1;FN1;VEGFC
Anoxia	10/288	0.213675	0.560064	0	0	1.36258	2.10287	TGFB2;NOS2;MMP1;ITGB3;ESRRB;PDE3A;STC1;TFPI;CYP19A1;CNMD
Bronchopulmonary Dysplasia	7/188	0.214688	0.560064	0	0	1.4637	2.252	PDGFRA;PDE10A;FN1;PLOD2;PRSS2;PVALB;SLC6A4
Dyspnea	7/188	0.214688	0.560064	0	0	1.4637	2.252	DAO;BMPER;DNAAF3;MYL2;INSRR;VCL;SLC6A4
Malignant Peripheral Nerve Sheath Tumor	7/188	0.214688	0.560064	0	0	1.4637	2.252	ABCC3;PDGFRA;EGF;FN1;HMGA2;FGF23;RGS6
Stereotypic Movement Disorder	4/92	0.214701	0.560064	0	0	1.7185	2.64393	TAAR1;GABRD;SLC6A4;GFAP
Bell Palsy	4/92	0.214701	0.560064	0	0	1.7185	2.64393	GJA1;DES;SH3TC2;SOST
Facial Paresis	4/92	0.214701	0.560064	0	0	1.7185	2.64393	GJA1;DES;SH3TC2;SOST
Heroin Dependence	3/62	0.215795	0.560064	0	0	1.92152	2.94651	MAOA;RETN;SLC6A4
Gastrointestinal Stromal Tumors	11/323	0.216437	0.560064	0	0	1.33577	2.04434	RET;PDGFRA;GJA1;TMEM17;DES;MMP1;PRUNE2;PDE3A;RBPMS2;CGA;PROM1
Hernia, Inguinal	5/124	0.21801	0.560064	0	0	1.58909	2.42052	TGFB2;ADAMTS2;BMPER;PLOD2;CYP19A1
Hyperthyroidism	5/124	0.21801	0.560064	0	0	1.58909	2.42052	THRB;VWF;FN1;LPA;AQP1
Polycystic Kidney Diseases	5/124	0.21801	0.560064	0	0	1.58909	2.42052	EGF;LCN2;PKD1L3;PROM1;AQP1
Rhabdoid Tumor of the Kidney	2/34	0.219153	0.560064	0	0	2.36056	3.58329	PDGFRA;PROM1
Rickets	2/34	0.219153	0.560064	0	0	2.36056	3.58329	ADAMTS2;FGF23
Short long bone	2/34	0.219153	0.560064	0	0	2.36056	3.58329	COMP;MATN3
Sarcoma, Spindle Cell	2/34	0.219153	0.560064	0	0	2.36056	3.58329	NOS2;GFAP
Anastomosis	2/34	0.219153	0.560064	0	0	2.36056	3.58329	NOS2;PROS1
Dysautonomia	2/34	0.219153	0.560064	0	0	2.36056	3.58329	RET;TPSAB1
Infective endocarditis	2/34	0.219153	0.560064	0	0	2.36056	3.58329	ITGA2B;FN1
Myelodysplastic Syndrome with Isolated del(5q)	2/34	0.219153	0.560064	0	0	2.36056	3.58329	SPARC;SH3TC2
Neuroectodermal Tumors	2/34	0.219153	0.560064	0	0	2.36056	3.58329	REG1A;PTPRF
Nonnuclear polymorphic congenital cataract	2/34	0.219153	0.560064	0	0	2.36056	3.58329	RET;CRYGD
Parathyroid Gland Adenocarcinoma	2/34	0.219153	0.560064	0	0	2.36056	3.58329	RET;PRUNE2
PARKINSON DISEASE, LATE-ONSET	4/93	0.220159	0.560064	0	0	1.6991	2.57143	SPARC;MAOB;ELAVL4;SLC6A4
Childhood Medulloblastoma	4/93	0.220159	0.560064	0	0	1.6991	2.57143	PDGFRA;MPL;PROM1;FOLR1
Panic Disorder	4/93	0.220159	0.560064	0	0	1.6991	2.57143	MAOA;ADRA2A;ANO2;SLC6A4
Pregnancy Complications	4/93	0.220159	0.560064	0	0	1.6991	2.57143	ITGB3;STC1;F2;SLC6A4
Abdomen distended	3/63	0.222587	0.560064	0	0	1.8894	2.8387	THRB;ACTG2;MYLK
Fibroadenoma	3/63	0.222587	0.560064	0	0	1.8894	2.8387	GJA1;HMGA2;PRKG1
Neuro-degenerative disease	3/63	0.222587	0.560064	0	0	1.8894	2.8387	SPTA1;DAO;FOLR1
Arthropathy	5/125	0.222692	0.560064	0	0	1.57576	2.36675	CRYGD;IFNL1;ASPN;PTGS1;IL17A
Peripheral Arterial Diseases	5/125	0.222692	0.560064	0	0	1.57576	2.36675	P2RY12;LIPC;CNNM1;LPA;F2
Anxiety	15/464	0.222893	0.560064	0	0	1.26669	1.90138	NLGN4Y;OXTR;CHRNA2;RBFOX3;MAOA;FLT4;IGFBP2;SLC6A4;FABP3;XK;DAO;PDE10A;TAL1;EPCAM;PVALB
Impaired glucose tolerance	11/326	0.224932	0.560064	0	0	1.32284	1.97363	RYR2;GCKR;LIPC;G6PC;PTPRN;GCGR;GPER1;FN1;RETN;PRKG1;MYLK
AMYOTROPHIC LATERAL SCLEROSIS 1	4/94	0.225654	0.560064	0	0	1.68014	2.50131	FMO1;CLU;GFAP;IL17A
Deglutition Disorders	7/191	0.225922	0.560064	0	0	1.43961	2.14152	PDGFRA;GUCY1A1;CAVIN1;MMP1;SLC19A3;DKK1;GABRD
Myocarditis	5/126	0.227404	0.560064	0	0	1.56266	2.31435	NOS2;LCN2;TNNI3;TFPI;IL17A
Sandal gap	2/35	0.228733	0.560064	0	0	2.28891	3.37659	MEIS2;TBX4
Acanthosis Nigricans	2/35	0.228733	0.560064	0	0	2.28891	3.37659	CAVIN1;CYP19A1
Complete trisomy 18 syndrome	2/35	0.228733	0.560064	0	0	2.28891	3.37659	NEUROD2;CGA
Follicular neoplasm	2/35	0.228733	0.560064	0	0	2.28891	3.37659	RET;HMGA2
Juvenile Myoclonic Epilepsy	2/35	0.228733	0.560064	0	0	2.28891	3.37659	GABRD;SCN1A
Nephrogenic Diabetes Insipidus	2/35	0.228733	0.560064	0	0	2.28891	3.37659	VWF;AQP1
Pre-renal acute kidney injury	2/35	0.228733	0.560064	0	0	2.28891	3.37659	LCN2;IL17A
Retinopathy of Prematurity	3/64	0.229422	0.560064	0	0	1.85833	2.73581	NOS2;GP1BA;LPA
Unspecified visual loss	3/64	0.229422	0.560064	0	0	1.85833	2.73581	TIMP3;TFPI;PROM1
Adult Medulloblastoma	3/64	0.229422	0.560064	0	0	1.85833	2.73581	PDGFRA;MPL;FOLR1
Mastocytosis	3/64	0.229422	0.560064	0	0	1.85833	2.73581	CPA3;PDGFRA;TPSAB1
Mitral Valve Prolapse Syndrome	3/64	0.229422	0.560064	0	0	1.85833	2.73581	TGFB2;VWF;F2
Ambiguous genitalia, female	1/10	0.230457	0.560064	0	0	4.19337	6.15456	CYP19A1
Refractory anemia with ring sideroblasts associated with marked thrombocytosis	1/10	0.230457	0.560064	0	0	4.19337	6.15456	MPL
Aneurysm, Ruptured	1/10	0.230457	0.560064	0	0	4.19337	6.15456	FN1
Retinal pigment epithelial mottling	1/10	0.230457	0.560064	0	0	4.19337	6.15456	PROM1
Retinal thinning	1/10	0.230457	0.560064	0	0	4.19337	6.15456	PROM1
Rickettsia Infections	1/10	0.230457	0.560064	0	0	4.19337	6.15456	DKK1
Scimitar Syndrome	1/10	0.230457	0.560064	0	0	4.19337	6.15456	PDGFRA
Glycogen storage disease, type IX	1/10	0.230457	0.560064	0	0	4.19337	6.15456	G6PC
Severe beta thalassemia	1/10	0.230457	0.560064	0	0	4.19337	6.15456	ITGA2B
Hemiplegic migraine, familial type 1	1/10	0.230457	0.560064	0	0	4.19337	6.15456	SCN1A
Sex hormone binding globulin measurement	1/10	0.230457	0.560064	0	0	4.19337	6.15456	GCKR
Shoulder girdle muscle atrophy	1/10	0.230457	0.560064	0	0	4.19337	6.15456	DES
Hypocalciuric hypercalcemia, familial, type 1	1/10	0.230457	0.560064	0	0	4.19337	6.15456	RET
Simple syndactyly of fingers - first web	1/10	0.230457	0.560064	0	0	4.19337	6.15456	SOST
Leprosy, Multibacillary	1/10	0.230457	0.560064	0	0	4.19337	6.15456	NEBL
Leukemia, Megakaryoblastic, of Down Syndrome	1/10	0.230457	0.560064	0	0	4.19337	6.15456	GATA1
Lipomatosis, Multiple Symmetrical	1/10	0.230457	0.560064	0	0	4.19337	6.15456	NOS2
Small cell carcinoma of the cervix	1/10	0.230457	0.560064	0	0	4.19337	6.15456	VIL1
Small wrist bones	1/10	0.230457	0.560064	0	0	4.19337	6.15456	COMP
MENTAL RETARDATION, X-LINKED, SNYDER-ROBINSON TYPE	1/10	0.230457	0.560064	0	0	4.19337	6.15456	TFPI
Stage III Breast Cancer AJCC v6	1/10	0.230457	0.560064	0	0	4.19337	6.15456	CYP19A1
Stage III Breast Cancer AJCC v7	1/10	0.230457	0.560064	0	0	4.19337	6.15456	CYP19A1
Stomatocytosis Result	1/10	0.230457	0.560064	0	0	4.19337	6.15456	GP1BA
Pheochromocytoma, malignant	1/10	0.230457	0.560064	0	0	4.19337	6.15456	MAOB
Porphyria, Erythropoietic	1/10	0.230457	0.560064	0	0	4.19337	6.15456	GATA1
Post-transplant lymphoproliferative disorder, polymorphic	1/10	0.230457	0.560064	0	0	4.19337	6.15456	ACSBG1
Symptomatic dermographism	1/10	0.230457	0.560064	0	0	4.19337	6.15456	MMEL1
Thiamine Deficiency	1/10	0.230457	0.560064	0	0	4.19337	6.15456	SLC19A3
Stuttering, Developmental	1/10	0.230457	0.560064	0	0	4.19337	6.15456	CYP19A1
Toxoplasmosis, Cerebral	1/10	0.230457	0.560064	0	0	4.19337	6.15456	GFAP
Trophoblastic Tumor, Placental Site	1/10	0.230457	0.560064	0	0	4.19337	6.15456	CGA
Tuberculosis, Spinal	1/10	0.230457	0.560064	0	0	4.19337	6.15456	MMP1
Vasculitis, Leukocytoclastic, Cutaneous	1/10	0.230457	0.560064	0	0	4.19337	6.15456	VWF
Abnormal enzyme/coenzyme activity	1/10	0.230457	0.560064	0	0	4.19337	6.15456	PRSS2
Tunnel visual field constriction	1/10	0.230457	0.560064	0	0	4.19337	6.15456	PROM1
Abnormality of the choroid	1/10	0.230457	0.560064	0	0	4.19337	6.15456	PROM1
Vascular Endothelial Growth Factor Measurement	1/10	0.230457	0.560064	0	0	4.19337	6.15456	CAPN11
Vascular insufficiency of intestine	1/10	0.230457	0.560064	0	0	4.19337	6.15456	IL17A
Adenosquamous cell lung cancer	1/10	0.230457	0.560064	0	0	4.19337	6.15456	RET
Adult attention deficit hyperactivity disorder	1/10	0.230457	0.560064	0	0	4.19337	6.15456	SLC6A4
Advanced Sleep Phase Syndrome	1/10	0.230457	0.560064	0	0	4.19337	6.15456	RORC
Ambiguous genitalia due to virilization	1/10	0.230457	0.560064	0	0	4.19337	6.15456	CYP19A1
Anisocytosis	1/10	0.230457	0.560064	0	0	4.19337	6.15456	GATA1
Ankyloglossia	1/10	0.230457	0.560064	0	0	4.19337	6.15456	MMP1
Anterior myocardial infarction	1/10	0.230457	0.560064	0	0	4.19337	6.15456	IL17A
Atopic rhinitis	1/10	0.230457	0.560064	0	0	4.19337	6.15456	PRKG1
Bisphosphonate-associated osteonecrosis	1/10	0.230457	0.560064	0	0	4.19337	6.15456	STC1
Bone marrow myeloid dysplasia	1/10	0.230457	0.560064	0	0	4.19337	6.15456	GATA1
Bundle-Branch Block	1/10	0.230457	0.560064	0	0	4.19337	6.15456	SCN1B
Burn injury	1/10	0.230457	0.560064	0	0	4.19337	6.15456	NOS2
Canavan Disease	1/10	0.230457	0.560064	0	0	4.19337	6.15456	ITGA2B
Cannabis use	1/10	0.230457	0.560064	0	0	4.19337	6.15456	SLC6A4
Carpal bone hypoplasia	1/10	0.230457	0.560064	0	0	4.19337	6.15456	COMP
CCHS WITH HIRSCHSPRUNG DISEASE	1/10	0.230457	0.560064	0	0	4.19337	6.15456	RET
Central areolar choroidal sclerosis	1/10	0.230457	0.560064	0	0	4.19337	6.15456	TIMP3
Chronic skin ulcer	1/10	0.230457	0.560064	0	0	4.19337	6.15456	PDGFRA
Congenital musculoskeletal anomalies	1/10	0.230457	0.560064	0	0	4.19337	6.15456	TGFB2
cortex bone disorders	1/10	0.230457	0.560064	0	0	4.19337	6.15456	MAOA
Denys-Drash Syndrome	1/10	0.230457	0.560064	0	0	4.19337	6.15456	EGF
Diabetes mellitus autosomal dominant type II (disorder)	1/10	0.230457	0.560064	0	0	4.19337	6.15456	GCKR
Diarrhea-associated hemolytic uremic syndrome	1/10	0.230457	0.560064	0	0	4.19337	6.15456	SELP
Disorder of vein	1/10	0.230457	0.560064	0	0	4.19337	6.15456	F2
Distemper	1/10	0.230457	0.560064	0	0	4.19337	6.15456	EGF
Donohue Syndrome	1/10	0.230457	0.560064	0	0	4.19337	6.15456	EGF
Dysphoric mood	1/10	0.230457	0.560064	0	0	4.19337	6.15456	SLC6A4
Emotional Stress	1/10	0.230457	0.560064	0	0	4.19337	6.15456	RYR2
Enlarged polycystic ovaries	1/10	0.230457	0.560064	0	0	4.19337	6.15456	CYP19A1
Enuresis	1/10	0.230457	0.560064	0	0	4.19337	6.15456	FAM20A
Erythrokeratodermia variabilis	1/10	0.230457	0.560064	0	0	4.19337	6.15456	GJA1
Ewing's sarcoma of bone	1/10	0.230457	0.560064	0	0	4.19337	6.15456	ABCC3
Extra-Adrenal Paraganglioma	1/10	0.230457	0.560064	0	0	4.19337	6.15456	RET
Familial psoriasis	1/10	0.230457	0.560064	0	0	4.19337	6.15456	S100A7
Gastrointestinal tract vascular insufficiency	1/10	0.230457	0.560064	0	0	4.19337	6.15456	IL17A
Hallermann's Syndrome	1/10	0.230457	0.560064	0	0	4.19337	6.15456	GJA1
Hereditary nephritis	1/10	0.230457	0.560064	0	0	4.19337	6.15456	ZNF185
Heroin Smoking	1/10	0.230457	0.560064	0	0	4.19337	6.15456	RETN
Heterotaxy Syndrome	1/10	0.230457	0.560064	0	0	4.19337	6.15456	LEFTY2
Hydroxyprolinuria	1/10	0.230457	0.560064	0	0	4.19337	6.15456	PLOD2
Hyperlipoproteinemia Type IV	1/10	0.230457	0.560064	0	0	4.19337	6.15456	LPA
Hypochromic anemia	1/10	0.230457	0.560064	0	0	4.19337	6.15456	GATA1
Induced hypothermia (finding)	1/10	0.230457	0.560064	0	0	4.19337	6.15456	TAAR1
Infections specific to perinatal period	1/10	0.230457	0.560064	0	0	4.19337	6.15456	GFAP
Insulin resistance in diabetes	1/10	0.230457	0.560064	0	0	4.19337	6.15456	RETN
Intestinal carcinoma	1/10	0.230457	0.560064	0	0	4.19337	6.15456	EPCAM
Invasive meningococcal disease	1/10	0.230457	0.560064	0	0	4.19337	6.15456	MYRF
Large fleshy ears	1/10	0.230457	0.560064	0	0	4.19337	6.15456	MASP1
Laron Syndrome	1/10	0.230457	0.560064	0	0	4.19337	6.15456	EGF
LATE-ONSET RETINAL DEGENERATION (disorder)	1/10	0.230457	0.560064	0	0	4.19337	6.15456	TIMP3
Lennox-Gastaut syndrome	1/10	0.230457	0.560064	0	0	4.19337	6.15456	SCN1A
Lobstein Disease	1/10	0.230457	0.560064	0	0	4.19337	6.15456	SPARC
Loss of subcutaneous adipose tissue in limbs	1/10	0.230457	0.560064	0	0	4.19337	6.15456	CAVIN1
Low-grade fibromyxoid sarcoma	1/10	0.230457	0.560064	0	0	4.19337	6.15456	CREB3L1
Malignant tumor of eye	1/10	0.230457	0.560064	0	0	4.19337	6.15456	EPCAM
Melanoma astrocytoma syndrome	1/10	0.230457	0.560064	0	0	4.19337	6.15456	REG1A
Melanosis	1/10	0.230457	0.560064	0	0	4.19337	6.15456	RET
Melanosis coli	1/10	0.230457	0.560064	0	0	4.19337	6.15456	RET
Microscopic hematuria	1/10	0.230457	0.560064	0	0	4.19337	6.15456	FN1
Mild dementia	1/10	0.230457	0.560064	0	0	4.19337	6.15456	AKR1C4
Miller-McKusick-Malvaux-Syndrome (3M Syndrome)	1/10	0.230457	0.560064	0	0	4.19337	6.15456	IGFBP2
Molluscum Contagiosum	1/10	0.230457	0.560064	0	0	4.19337	6.15456	EGF
Muscle weakness of upper limb	1/10	0.230457	0.560064	0	0	4.19337	6.15456	SH3TC2
Myoclonic Absence Epilepsy	1/10	0.230457	0.560064	0	0	4.19337	6.15456	SCN1A
Nodular thyroid disease	1/10	0.230457	0.560064	0	0	4.19337	6.15456	RET
Occipital myelomeningocele	1/10	0.230457	0.560064	0	0	4.19337	6.15456	GP1BB
Pancreatic disorders (not diabetes)	1/10	0.230457	0.560064	0	0	4.19337	6.15456	PRSS2
Papilledema	1/10	0.230457	0.560064	0	0	4.19337	6.15456	SOST
Paraneoplastic Opsoclonus-Myoclonus Ataxia	1/10	0.230457	0.560064	0	0	4.19337	6.15456	NOVA2
Persistent Hyperplastic Primary Vitreous	1/10	0.230457	0.560064	0	0	4.19337	6.15456	TGFB2
Polygenic hypercholesterolemia	1/10	0.230457	0.560064	0	0	4.19337	6.15456	LPA
Primary acquired melanosis	1/10	0.230457	0.560064	0	0	4.19337	6.15456	FGF23
Prodromal Symptoms	1/10	0.230457	0.560064	0	0	4.19337	6.15456	DAO
Proliferative glomerulonephritis	1/10	0.230457	0.560064	0	0	4.19337	6.15456	TGFB1I1
Pustular psoriasis	1/10	0.230457	0.560064	0	0	4.19337	6.15456	IL17A
Quebec platelet disorder	1/10	0.230457	0.560064	0	0	4.19337	6.15456	VCL
Limb ischemia	4/95	0.231183	0.561544	0	0	1.66159	2.43347	ITGB5;VEGFC;PEAR1;F2
FRIEDREICH ATAXIA 1	3/65	0.236296	0.568347	0	0	1.82826	2.63758	SELP;RORC;RETN
Glomerular filtration rate finding	3/65	0.236296	0.568347	0	0	1.82826	2.63758	GCKR;TSPAN9;PDILT
Aortic Aneurysm	4/96	0.236745	0.568347	0	0	1.64344	2.36782	COMP;TGFB2;RETN;MYLK
Arthralgia	5/128	0.236914	0.568347	0	0	1.53709	2.21351	COMP;SLCO2A1;MPL;CYP19A1;MATN3
beta^+^ Thalassemia	5/128	0.236914	0.568347	0	0	1.53709	2.21351	ITGA2B;HBE1;LCN2;HMGA2;GATA1
Ependymoma	5/128	0.236914	0.568347	0	0	1.53709	2.21351	PDGFRA;EGF;IGFBP2;PROM1;GFAP
Malignant Head and Neck Neoplasm	15/470	0.237307	0.568347	0	0	1.2496	1.79742	SPARC;NOS2;MMP1;EGF;PROS1;FASLG;DKK1;RHOBTB1;SLC6A4;ROBO1;SELP;PPP1R2C;TIMP3;PDE5A;S100A7
Familial multiple trichoepitheliomata	6/161	0.238275	0.568347	0	0	1.46415	2.10007	MMP1;TNNT1;EGF;IGFBP2;RORC;TIMP3
Redundant skin	2/36	0.238341	0.568347	0	0	2.22147	3.18571	ADAMTS2;FGF20
Stage IV Skin Melanoma	2/36	0.238341	0.568347	0	0	2.22147	3.18571	REG1A;ADAM7
5q-syndrome	2/36	0.238341	0.568347	0	0	2.22147	3.18571	SPARC;SH3TC2
High-grade hypermetropia	2/36	0.238341	0.568347	0	0	2.22147	3.18571	GJA1;GABRD
[truncated: 2,826 more rows]
