# Supplementary material for: Genome-wide DNA methylation profiling reveals candidate biomarkers and probable molecular mechanism of metabolic syndrome
Source: Genes Dis. 2022 Jan 11;9(4):833–6. doi: 10.1016/j.gendis.2021.12.010 (PMC9170599; doi:10.1016/j.gendis.2021.12.010)
Supplement: Multimedia component 8 [file mmc8.xlsx]

## Sheet: Merged_net_table
Table S7. List of integrated fucntional network genes and pathways
SUID	interaction	log(P)	name	pval	selected	shared interaction	shared name
233	interacts with	1.94221	Protein digestion and absorption (interacts with) SLC8A3	0.0114232	FALSE	interacts with	Protein digestion and absorption (interacts with) SLC8A3
234	interacts with	1.94221	Protein digestion and absorption (interacts with) COL13A1	0.0114232	FALSE	interacts with	Protein digestion and absorption (interacts with) COL13A1
236	interacts with	1.79181	Insulin resistance (interacts with) GFPT2	0.0161506	FALSE	interacts with	Insulin resistance (interacts with) GFPT2
237	interacts with	1.79181	Insulin resistance (interacts with) PTPRF	0.0161506	FALSE	interacts with	Insulin resistance (interacts with) PTPRF
239	interacts with	1.74756	Glutamatergic synapse (interacts with) SLC38A3	0.0178832	FALSE	interacts with	Glutamatergic synapse (interacts with) SLC38A3
240	interacts with	1.74756	Glutamatergic synapse (interacts with) SLC1A7	0.0178832	FALSE	interacts with	Glutamatergic synapse (interacts with) SLC1A7
242	interacts with	1.59846	Insulin signaling pathway (interacts with) SHC2	0.0252083	FALSE	interacts with	Insulin signaling pathway (interacts with) SHC2
243	interacts with	1.59846	Insulin signaling pathway (interacts with) PTPRF	0.0252083	FALSE	interacts with	Insulin signaling pathway (interacts with) PTPRF
245	interacts with	1.59846	Apelin signaling pathway (interacts with) SLC8A3	0.0252083	FALSE	interacts with	Apelin signaling pathway (interacts with) SLC8A3
246	interacts with	1.59846	Apelin signaling pathway (interacts with) MYLK	0.0252083	FALSE	interacts with	Apelin signaling pathway (interacts with) MYLK
248	interacts with	1.44518	cGMP-PKG signaling pathway (interacts with) SLC8A3	0.0358776	FALSE	interacts with	cGMP-PKG signaling pathway (interacts with) SLC8A3
249	interacts with	1.44518	cGMP-PKG signaling pathway (interacts with) MYLK	0.0358776	FALSE	interacts with	cGMP-PKG signaling pathway (interacts with) MYLK
251	interacts with	1.3474	Calcium signaling pathway (interacts with) SLC8A3	0.0449368	FALSE	interacts with	Calcium signaling pathway (interacts with) SLC8A3
252	interacts with	1.3474	Calcium signaling pathway (interacts with) MYLK	0.0449368	FALSE	interacts with	Calcium signaling pathway (interacts with) MYLK
254	interacts with	1.27645	Rap1 signaling pathway (interacts with) FLT4	0.0529112	FALSE	interacts with	Rap1 signaling pathway (interacts with) FLT4
255	interacts with	1.27645	Rap1 signaling pathway (interacts with) RAP1GAP	0.0529112	FALSE	interacts with	Rap1 signaling pathway (interacts with) RAP1GAP
257	interacts with	1.21353	"Alanine, aspartate and glutamate metabolism" (interacts with) GFPT2	0.06116	FALSE	interacts with	"Alanine, aspartate and glutamate metabolism" (interacts with) GFPT2
259	interacts with	1.18547	Ras signaling pathway (interacts with) SHC2	0.0652419	FALSE	interacts with	Ras signaling pathway (interacts with) SHC2
260	interacts with	1.18547	Ras signaling pathway (interacts with) FLT4	0.0652419	FALSE	interacts with	Ras signaling pathway (interacts with) FLT4
262	interacts with	1.08125	Amino sugar and nucleotide sugar metabolism (interacts with) GFPT2	0.0829373	FALSE	interacts with	Amino sugar and nucleotide sugar metabolism (interacts with) GFPT2
264	interacts with	0.995765	VEGF signaling pathway (interacts with) SHC2	0.10098	FALSE	interacts with	VEGF signaling pathway (interacts with) SHC2
266	interacts with	0.98884	Steroid hormone biosynthesis (interacts with) CYP19A1	0.102603	FALSE	interacts with	Steroid hormone biosynthesis (interacts with) CYP19A1
268	interacts with	0.925632	Prolactin signaling pathway (interacts with) SHC2	0.118677	FALSE	interacts with	Prolactin signaling pathway (interacts with) SHC2
270	interacts with	0.86139	ECM-receptor interaction (interacts with) GP6	0.137597	FALSE	interacts with	ECM-receptor interaction (interacts with) GP6
272	interacts with	0.828417	GABAergic synapse (interacts with) SLC38A3	0.148451	FALSE	interacts with	GABAergic synapse (interacts with) SLC38A3
274	interacts with	0.823936	TGF-beta signaling pathway (interacts with) LTBP1	0.14999	FALSE	interacts with	TGF-beta signaling pathway (interacts with) LTBP1
276	interacts with	0.819509	Fc gamma R-mediated phagocytosis (interacts with) ASAP2	0.151527	FALSE	interacts with	Fc gamma R-mediated phagocytosis (interacts with) ASAP2
278	interacts with	0.723344	Thyroid hormone signaling pathway (interacts with) THRB	0.189084	FALSE	interacts with	Thyroid hormone signaling pathway (interacts with) THRB
280	interacts with	0.681999	Purine metabolism (interacts with) PDE10A	0.20797	FALSE	interacts with	Purine metabolism (interacts with) PDE10A
282	interacts with	0.679013	Relaxin signaling pathway (interacts with) SHC2	0.209405	FALSE	interacts with	Relaxin signaling pathway (interacts with) SHC2
284	interacts with	0.673117	Vascular smooth muscle contraction (interacts with) MYLK	0.212267	FALSE	interacts with	Vascular smooth muscle contraction (interacts with) MYLK
286	interacts with	0.536068	Chemokine signaling pathway (interacts with) SHC2	0.291026	FALSE	interacts with	Chemokine signaling pathway (interacts with) SHC2
288	interacts with	0.496412	cAMP signaling pathway (interacts with) PDE10A	0.318851	FALSE	interacts with	cAMP signaling pathway (interacts with) PDE10A
290	interacts with	0.323731	PI3K-Akt signaling pathway (interacts with) FLT4	0.474536	FALSE	interacts with	PI3K-Akt signaling pathway (interacts with) FLT4
